# Supplementary material for: Construction of full-length Japanese reference panel of class I HLA genes with single-molecule, real-time sequencing
Source: Pharmacogenomics J. 2018 Jan 19;19(2):136–46. doi: 10.1038/s41397-017-0010-4 (PMC6462828; doi:10.1038/s41397-017-0010-4)
Supplement: Supplementary file 2 — Supplementary Table 2 [file 41397_2017_10_MOESM2_ESM.xlsx]

## Sheet: Sheet1
primer id	subject id	% identity	alignment length	s. start	s. end	mismatches	gap opens	q. start	q. end	evalue	bit score	query seq	subject seq
A-F	chr6	100	23	29909474	29909496	0	0	1	23	0.001	42.8	GGACTCACACAGAAACTCAGAGC	GGACTCACACAGAAACTCAGAGC
A-R	chr6	100	23	29914680	29914658	0	0	1	23	0.001	42.8	AGGGTTCCTAAAGCATTCACTCC	AGGGTTCCTAAAGCATTCACTCC
A-F	chr6	95.65	23	29759141	29759163	1	0	1	23	0.053	37.4	GGACTCACACAGAAACTCAGAGC	GGACTCACACAGAAACTCAGGGC
A-F	chr6	95.65	23	29854684	29854706	1	0	1	23	0.053	37.4	GGACTCACACAGAAACTCAGAGC	GGACTCACACAGAAACTCAAAGC
A-R	chr6	100	23	29859896	29859874	0	0	1	23	0.001	42.8	AGGGTTCCTAAAGCATTCACTCC	AGGGTTCCTAAAGCATTCACTCC
A-R	chr6	100	23	29899592	29899570	0	0	1	23	0.001	42.8	AGGGTTCCTAAAGCATTCACTCC	AGGGTTCCTAAAGCATTCACTCC
B-R	chr6	100	22	31321157	31321178	0	0	1	22	0.004	41	CACACTGCAGCACACAATCAGG	CACACTGCAGCACACAATCAGG
B-F	chr6	100	23	31325297	31325275	0	0	1	23	0.001	42.8	CCCTGGTTTCCACAGACAGATCC	CCCTGGTTTCCACAGACAGATCC
B-R	chr6	95.45	22	31236036	31236057	1	0	1	22	0.18	35.6	CACACTGCAGCACACAATCAGG	CACACTGCAGCACACGATCAGG
B-F	chr6	100	23	31240206	31240184	0	0	1	23	0.001	42.8	CCCTGGTTTCCACAGACAGATCC	CCCTGGTTTCCACAGACAGATCC
B-F	chr6	95.65	23	30227041	30227063	1	0	1	23	0.053	37.4	CCCTGGTTTCCACAGACAGATCC	CCCTAGTTTCCACAGACAGATCC
C-R	chr6	100	24	31321003	31321026	0	0	1	24	0.0004	44.6	CTCAGGCCAAGTGCTGTTTTGTGG	CTCAGGCCAAGTGCTGTTTTGTGG
C-F	chr6	96	25	31325454	31325430	1	0	1	25	0.004	41	AGCTCACTGTCTGGCATCAAGTTCC	AGCTCACTCTCTGGCATCAAGTTCC
C-R	chr6	100	24	31235899	31235922	0	0	1	24	0.0004	44.6	CTCAGGCCAAGTGCTGTTTTGTGG	CTCAGGCCAAGTGCTGTTTTGTGG
C-F	chr6	100	25	31240423	31240399	0	0	1	25	0.0001	46.4	AGCTCACTGTCTGGCATCAAGTTCC	AGCTCACTGTCTGGCATCAAGTTCC
