# Supplementary material for: Construction of full-length Japanese reference panel of class I HLA genes with single-molecule, real-time sequencing
Source: Pharmacogenomics J. 2018 Jan 19;19(2):136–46. doi: 10.1038/s41397-017-0010-4 (PMC6462828; doi:10.1038/s41397-017-0010-4)
Supplement: Supplementary file 3 — Supplementary Table 3 [file 41397_2017_10_MOESM3_ESM.xlsx]

## Sheet: Primer sequence
primer name	sequence	bp		primer name	sequence	bp
HLA-A_F-10	GGTAGTCATGCACGTCTCGCTGGACTCACACAGAAACTCAGAGC	44		HLA-A_R-10	CCATCAGTATCACAGTCGCTGAGGGTTCCTAAAGCATTCACTCC	44
HLA-B_R-10	GGTAGTCATGCACGTCTCGCTCACACTGCAGCACACAATCAGG	43		HLA-B_F-10	CCATCAGTATCACAGTCGCTGCCCTGGTTTCCACAGACAGATCC	44
HLA-C_R-10	GGTAGTCATGCACGTCTCGCTCTCAGGCCAAGTGCTGTTTTGTGG	45		HLA-C_F-10	CCATCAGTATCACAGTCGCTGAGCTCACTGTCTGGCATCAAGTTCC	46
HLA-A_F-11	GGTAGAGAGCATCTCTGTACTGGACTCACACAGAAACTCAGAGC	44		HLA-A_R-11	CCATCATCATATGATGCGACAAGGGTTCCTAAAGCATTCACTCC	44
HLA-B_R-11	GGTAGAGAGCATCTCTGTACTCACACTGCAGCACACAATCAGG	43		HLA-B_F-11	CCATCATCATATGATGCGACACCCTGGTTTCCACAGACAGATCC	44
HLA-C_R-11	GGTAGAGAGCATCTCTGTACTCTCAGGCCAAGTGCTGTTTTGTGG	45		HLA-C_F-11	CCATCATCATATGATGCGACAAGCTCACTGTCTGGCATCAAGTTCC	46
HLA-A_F-12	GGTAGCGCATCGACTACGCTAGGACTCACACAGAAACTCAGAGC	44		HLA-A_R-12	CCATCAGACGTAGATCACAGCAGGGTTCCTAAAGCATTCACTCC	44
HLA-B_R-12	GGTAGCGCATCGACTACGCTACACACTGCAGCACACAATCAGG	43		HLA-B_F-12	CCATCAGACGTAGATCACAGCCCCTGGTTTCCACAGACAGATCC	44
HLA-C_R-12	GGTAGCGCATCGACTACGCTACTCAGGCCAAGTGCTGTTTTGTGG	45		HLA-C_F-12	CCATCAGACGTAGATCACAGCAGCTCACTGTCTGGCATCAAGTTCC	46
HLA-A_F-13	GGTAGCGTAGCGTGCTATCACGGACTCACACAGAAACTCAGAGC	44		HLA-A_R-13	CCATCCGTGTCATGCTACTCAAGGGTTCCTAAAGCATTCACTCC	44
HLA-B_R-13	GGTAGCGTAGCGTGCTATCACCACACTGCAGCACACAATCAGG	43		HLA-B_F-13	CCATCCGTGTCATGCTACTCACCCTGGTTTCCACAGACAGATCC	44
HLA-C_R-13	GGTAGCGTAGCGTGCTATCACCTCAGGCCAAGTGCTGTTTTGTGG	45		HLA-C_F-13	CCATCCGTGTCATGCTACTCAAGCTCACTGTCTGGCATCAAGTTCC	46
HLA-A_F-14	GGTAGATGCTGATGACTGCGAGGACTCACACAGAAACTCAGAGC	44		HLA-A_R-14	CCATCTGTGAGACTGCATGTCAGGGTTCCTAAAGCATTCACTCC	44
HLA-B_R-14	GGTAGATGCTGATGACTGCGACACACTGCAGCACACAATCAGG	43		HLA-B_F-14	CCATCTGTGAGACTGCATGTCCCCTGGTTTCCACAGACAGATCC	44
HLA-C_R-14	GGTAGATGCTGATGACTGCGACTCAGGCCAAGTGCTGTTTTGTGG	45		HLA-C_F-14	CCATCTGTGAGACTGCATGTCAGCTCACTGTCTGGCATCAAGTTCC	46
HLA-A_F-15	GGTAGTGCGTGAGCTGTACATGGACTCACACAGAAACTCAGAGC	44		HLA-A_R-15	CCATCGCTCAGTGCGCTACTGAGGGTTCCTAAAGCATTCACTCC	44
HLA-B_R-15	GGTAGTGCGTGAGCTGTACATCACACTGCAGCACACAATCAGG	43		HLA-B_F-15	CCATCGCTCAGTGCGCTACTGCCCTGGTTTCCACAGACAGATCC	44
HLA-C_R-15	GGTAGTGCGTGAGCTGTACATCTCAGGCCAAGTGCTGTTTTGTGG	45		HLA-C_F-15	CCATCGCTCAGTGCGCTACTGAGCTCACTGTCTGGCATCAAGTTCC	46
HLA-A_F-16	GGTAGCGATCATCTATAGACAGGACTCACACAGAAACTCAGAGC	44		HLA-A_R-16	CCATCACTATCGCGCACGCAGAGGGTTCCTAAAGCATTCACTCC	44
HLA-B_R-16	GGTAGCGATCATCTATAGACACACACTGCAGCACACAATCAGG	43		HLA-B_F-16	CCATCACTATCGCGCACGCAGCCCTGGTTTCCACAGACAGATCC	44
HLA-C_R-16	GGTAGCGATCATCTATAGACACTCAGGCCAAGTGCTGTTTTGTGG	45		HLA-C_F-16	CCATCACTATCGCGCACGCAGAGCTCACTGTCTGGCATCAAGTTCC	46
HLA-A_F-17	GGTAGCGACGTATCTGACAGTGGACTCACACAGAAACTCAGAGC	44		HLA-A_R-17	CCATCTGACACTCTGCACGCGAGGGTTCCTAAAGCATTCACTCC	44
HLA-B_R-17	GGTAGCGACGTATCTGACAGTCACACTGCAGCACACAATCAGG	43		HLA-B_F-17	CCATCTGACACTCTGCACGCGCCCTGGTTTCCACAGACAGATCC	44
HLA-C_R-17	GGTAGCGACGTATCTGACAGTCTCAGGCCAAGTGCTGTTTTGTGG	45		HLA-C_F-17	CCATCTGACACTCTGCACGCGAGCTCACTGTCTGGCATCAAGTTCC	46
HLA-A_F-18	GGTAGCACGTCACTAGAGCGAGGACTCACACAGAAACTCAGAGC	44		HLA-A_R-18	CCATCCAGACGTGACTGATATAGGGTTCCTAAAGCATTCACTCC	44
HLA-B_R-18	GGTAGCACGTCACTAGAGCGACACACTGCAGCACACAATCAGG	43		HLA-B_F-18	CCATCCAGACGTGACTGATATCCCTGGTTTCCACAGACAGATCC	44
HLA-C_R-18	GGTAGCACGTCACTAGAGCGACTCAGGCCAAGTGCTGTTTTGTGG	45		HLA-C_F-18	CCATCCAGACGTGACTGATATAGCTCACTGTCTGGCATCAAGTTCC	46
HLA-A_F-19	GGTAGTGTCGCAGCTACTAGTGGACTCACACAGAAACTCAGAGC	44		HLA-A_R-19	CCATCGCACTGTAGTGATCGTAGGGTTCCTAAAGCATTCACTCC	44
HLA-B_R-19	GGTAGTGTCGCAGCTACTAGTCACACTGCAGCACACAATCAGG	43		HLA-B_F-19	CCATCGCACTGTAGTGATCGTCCCTGGTTTCCACAGACAGATCC	44
HLA-C_R-19	GGTAGTGTCGCAGCTACTAGTCTCAGGCCAAGTGCTGTTTTGTGG	45		HLA-C_F-19	CCATCGCACTGTAGTGATCGTAGCTCACTGTCTGGCATCAAGTTCC	46
HLA-A_F-20	GGTAGCATACGCTGTGTAGCAGGACTCACACAGAAACTCAGAGC	44		HLA-A_R-20	CCATCCAGTGCGAGACAGTAGAGGGTTCCTAAAGCATTCACTCC	44
HLA-B_R-20	GGTAGCATACGCTGTGTAGCACACACTGCAGCACACAATCAGG	43		HLA-B_F-20	CCATCCAGTGCGAGACAGTAGCCCTGGTTTCCACAGACAGATCC	44
HLA-C_R-20	GGTAGCATACGCTGTGTAGCACTCAGGCCAAGTGCTGTTTTGTGG	45		HLA-C_F-20	CCATCCAGTGCGAGACAGTAGAGCTCACTGTCTGGCATCAAGTTCC	46
HLA-A_F-21	GGTAGAGTCGCATGACTGTGTGGACTCACACAGAAACTCAGAGC	44		HLA-A_R-21	CCATCAGTAGTGCTACTCGACAGGGTTCCTAAAGCATTCACTCC	44
HLA-B_R-21	GGTAGAGTCGCATGACTGTGTCACACTGCAGCACACAATCAGG	43		HLA-B_F-21	CCATCAGTAGTGCTACTCGACCCCTGGTTTCCACAGACAGATCC	44
HLA-C_R-21	GGTAGAGTCGCATGACTGTGTCTCAGGCCAAGTGCTGTTTTGTGG	45		HLA-C_F-21	CCATCAGTAGTGCTACTCGACAGCTCACTGTCTGGCATCAAGTTCC	46
