# Supplementary material for: Construction of full-length Japanese reference panel of class I HLA genes with single-molecule, real-time sequencing
Source: Pharmacogenomics J. 2018 Jan 19;19(2):136–46. doi: 10.1038/s41397-017-0010-4 (PMC6462828; doi:10.1038/s41397-017-0010-4)
Supplement: Supplementary file 4 — Supplementary Data 1a [file 41397_2017_10_MOESM4_ESM.txt]

>TMM_HLA_A_00001 
TAAGGAATGATGGCAAATTTAAAGTAAGACAAGCAGGAGTCACAGATACATTGTCTGGGAAAGTGCAACT
TAGTAGCTTTGTGAGTCCTGTTGTAATGCTTTTGGACACATTTATACATTAAGGGGCCAAAGTCACATTT
TTTACCTATTAGATTCCTGATCATTCAGGGGTTACCAAGATTCTGCTACCCACTGTAGTTAATAAACAAA
GAGCAAATTGGTCTCTATTCTGTCTCATGCACTCAGGCACAACTTTTCCGGATTAAAAACAAAAACAACA
ACAAAAATCTACACCTCTATTCCCAGAGCAAGCTTACTCTCTGGCACCAAACTCCATGGGGTGATTTTTC
TTCTAGAAGAGTCCAGGTGGACAGGTAAGGAGTGGGAGTCAGGGAGTCCAGTTCAGGGACAGAGATAATG
GGATGAAAAGTGAAAGGAGAGGGACGGGGCCCATGCCGAGGGTTTCTCCCTTGTTTCTCAGACAGCTCCT
GGGCCAAGACTCAGGGAGACATTGAGACAGAGCGCTTCGCACAGGAGCAGAGGGGTCAGGGCGAAGTCCC
AGGGCCCCAGGCGTGGCTCTCAGGGTCTCAGGCCCCGAAGGCGGTGTATGGATTGGGGAGTCCCAGCCTT
GGGGATTCCCCAACTCCGCAGTTTCTTTTCTCCCTCTCCCAACCTACGTAGGGTCCTTCATCCTGGATAC
TCACGACGCGGACCCAGTTCTCACTCCCATTGGGTGTCGGGTTTCCAGAGAAGCCAATCAGTGTCGTCGC
GGTCGCTGTTCTAAAGTCCGCACGCACCCACCGGGACTCAGATTCTCCCCAGACGCCGAGGATGGCCGTC
ATGGCGCCCCGAACCCTCCTCCTGCTACTCTCGGGGGCCCTGGCCCTGACCCAGACCTGGGCGGGTGAGT
GCGGGGTCGGGAGGGAAACCGCCTCTGCGGGGAGAAGCAAGGGGCCCTCCTGGCGGGGGCGCAGGACCGG
GGGAGCCGCGCCGGGAGGAGGGTCGGGCAGGTCTCAGCCACTGCTCGCCCCCAGGCTCCCACTCCATGAG
GTATTTCTTCACATCCGTGTCCCGGCCCGGCCGCGGGGAGCCCCGCTTCATCGCCGTGGGCTACGTGGAC
GACACGCAGTTCGTGCGGTTCGACAGCGACGCCGCGAGCCAGAAGATGGAGCCGCGGGCGCCGTGGATAG
AGCAGGAGGGGCCGGAGTATTGGGACCAGGAGACACGGAATATGAAGGCCCACTCACAGACTGACCGAGC
GAACCTGGGGACCCTGCGCGGCTACTACAACCAGAGCGAGGACGGTGAGTGACCCCGGCCCGGGGCGCAG
GTCACGACCCCTCATCCCCCACGGACGGGCCAGGTCGCCCACAGTCTCCGGGTCCGAGATCCACCCCGAA
GCCGCGGGACTCCGAGACCCTTGTCCCGGGAGAGGCCCAGGCGCCTTTACCCGGTTTCATTTTCAGTTTA
GGCCAAAAATCCCCCCGGGTTGGTCGGGGCGGGGCGGGGCTCGGGGGACTGGGCTGACCGCGGGGTCGGG
GCCAGGTTCTCACACCATCCAGATAATGTATGGCTGCGACGTGGGGCCGGACGGGCGCTTCCTCCGCGGG
TACCGGCAGGACGCCTACGACGGCAAGGATTACATCGCCCTGAACGAGGACCTGCGCTCTTGGACCGCGG
CGGACATGGCAGCTCAGATCACCAAGCGCAAGTGGGAGGCGGTCCATGCGGCGGAGCAGCGGAGAGTCTA
CCTGGAGGGCCGGTGCGTGGACGGGCTCCGCAGATACCTGGAGAACGGGAAGGAGACGCTGCAGCGCACG
GGTACCAGGGGCCACGGGGCGCCTCCCTGATCGCCTATAGATCTCCCGGGCTGGCCTCCCACAAGGAGGG
GAGACAATTGGGACCAACACTAGAATATCACCCTCCCTCTGGTCCTGAGGGAGAGGAATCCTCCTGGGTT
TCCAGATCCTGTACCAGAGAGTGACTCTGAGGTTCCGCCCTGCTCTCTGACACAATTAAGGGATAAAATC
TCTGAAGGAGTGACGGGAAGACGATCCCTCGAATACTGATGAGTGGTTCCCTTTGACACCGGCAGCAGCC
TTGGGCCCGTGACTTTTCCTCTCAGGCCTTGTTCTCTGCTTCACACTCAATGTGTGTGGGGGTCTGAGTC
CAGCACTTCTGAGTCTCTCAGCCTCCACTCAGGTCAGGACCAGAAGTCGCTGTTCCCTTCTCAGGGAATA
GAAGATTATCCCAGGTGCCTGTGTCCAGGCTGGTGTCTGGGTTCTGTGCTCTCTTCCCCATCCCGGGTGT
CCTGTCCATTCTCAAGATGGCCACATGCGTGCTGGTGGAGTGTCCCATGACAGATGCAAAATGCCTGAAT
TTTCTGACTCTTCCCGTCAGACCCCCCCAAGACACATATGACCCACCACCCCATCTCTGACCATGAGGCC
ACCCTGAGGTGCTGGGCCCTGGGCTTCTACCCTGCGGAGATCACACTGACCTGGCAGCGGGATGGGGAGG
ACCAGACCCAGGACACGGAGCTCGTGGAGACCAGGCCTGCAGGGGATGGAACCTTCCAGAAGTGGGCGGC
TGTGGTGGTGCCTTCTGGAGAGGAGCAGAGATACACCTGCCATGTGCAGCATGAGGGTCTGCCCAAGCCC
CTCACCCTGAGATGGGGTAAGGAGGGAGATGGGGGTGTCATGTCTCTTAGGGAAAGCAGGAGCCTCTCTG
GAGACCTTTAGCAGGGTCAGGGCCCCTCACCTTCCCCTCTTTTCCCAGAGCTGTCTTCCCAGCCCACCAT
CCCCATCGTGGGCATCATTGCTGGCCTGGTTCTCCTTGGAGCTGTGATCACTGGAGCTGTGGTCGCTGCC
GTGATGTGGAGGAGGAAGAGCTCAGGTGGAGAAGGGGTGAAGGGTGGGGTCTGAGATTTCTTGTCTCACT
GAGGGTTCCAAGCCCCAGCTAGAAATGTGCCCTGTCTCATTACTGGGAAGCACCTTCCACAATCATGGGC
CGACCCAGCCTGGGCCCTGTGTGCCAGCACTTACTCTTTTGTAAAGCACCTGTTAAAATGAAGGACAGAT
TTATCACCTTGATTACGGCGGTGATGGGACCTGATCCCAGCAGTCACAAGTCACAGGGGAAGGTCCCTGA
GGACAGACCTCAGGAGGGCTATTGGTCCAGGACCCACACCTGCTTTCTTCATGTTTCCTGATCCCGCCCT
GGGTCTGCAGTCACACATTTCTGGAAACTTCTCTGGGGTCCAAGACTAGGAGGTTCCTCTAGGACCTTAA
GGCCCTGGCTCCTTTCTGGTATCTCACAGGACATTTTCTTCCCACAGATAGAAAAGGAGGGAGTTACACT
CAGGCTGCAAGTAAGTATGAAGGAGGCTGATGCCTGAGGTCCTTGGGATATTGTGTTTGGGAGCCCATGG
GGGAGCTCACCCACCCCACAATTCCTCCTCTAGCCACATCTTCTGTGGGATCTGACCAGGTTCTGTTTTT
GTTCTACCCCAGGCAGTGACAGTGCCCAGGGCTCTGATGTGTCTCTCACAGCTTGTAAAGGTGAGAGCTT
GGAGGGCCTGATGTGTGTTGGGTGTTGGGTGGAACAGTGGACACAGCTGTGCTATGGGGTTTCTTTGCGT
TGGATGTATTGAGCATGCGATGGGCTGTTTAAGGTGTGACCCCTCACTGTGATGGATATGAATTTGTTCA
TGAATATTTTTTTCTATAGTGTGAGACAGCTGCCTTGTGTGGGACTGAGAGGCAAGAGTTGTTCCTGCCC
TTCCCTTTGTGACTTGAAGAACCCTGACTTTGTTTCTGCAAAGGCACCTGCATGTGTCTGTGTTCGTGTA
GGCATAATGTGAGGAGGTGGGGAGAGCACCCCACCCCCATGTCCACCATGACCCTCTTCCCACGCTGACC
TGTGCTCCCTCTCCAATCATCTTTCCTGTTCCAGAGAGGTGGGGCTGAGGTGTCTCCATCTCTGTCTCAA
CTTCATGGTGCACTGAGCTGTAACTTCTTCCTTCCCTATTAAAATTAGAACCTGAGTATAAATTTACTTT
CTCAAATTCTTGCCATGAGAGGTTGATGAGTTAATTAAAGGAGAAGATTCCTAAAATTTGAGAGACAAAA
TTAATGGAACGCATGAGAACCTTCCAGAGTCCACGTGTTGCTTATGCTGATTTGTTGCAGGGGAGGAGAG
TAGATGGGGCTGTGCCCAGTTTCTGTTCCGGCCACCATGGGCTTTATGTGGTCACAGCTCACCTGGGTCA
TCTTTGCTGCTCCATTGTCCTTGGCCCTTCAGTAGAACCTTGTCCCACCAAGACCTGTGATCACAGGGAG
TTGGATGTCACCTAGGGTGGTCCCTGCATACAAATCTCCTTGTGGTATCAAGAGACAAATTTTCAGACCT
GTCCAGGTCTTGCCTTCCTCCCAGGGCTTTTTCCTTAACGGTATTTTCGATTTTTCTCCAATCTTTTTAA
AGGAACCAGATTGTGACATTTGCAGAGAGGAGGGGTCCCATAGTTTCTCATCATGGTTAACTTTCTGTTG
GAACTCCTCTTCTGCCCTCCTACTCTTCTTCCTGCTCTGAGTTGTAGTAATCCTAGTGCTGGCTCCAATC
CAAACTCATAGATTTATAAAGCAGAGTCTAATTTAGATTCATATGTGGTTGGAAAATTGTACCCATAAGG
CTAGGGTTATTGTTCCTGAAGAGAAATATATGGTTTTGTGCTGAAGTGTGCAGGAGGGTTGGTGTGGGAG
GAGGGAGGACACACAAGCAGCCCTGGTGAGAAAAGCACTGGCGGCATGGATGTCCACGTGAACTTATGTT
CTTTAGCTGCCACAAAACAGCATTTGCCCTGTGGCTACATTAATAAAGATATGGGCTTTAGAATAGGGAG
GTGCTCTACAGTGATCATTCATTCAACTGACATTTGTTGTCTGCTAGGGATATGACTGCTTTTGCATTTA
GAAAGCATCCTTAAAGTAAAAACAGAAAAATGTCTGGGGTTATGGTGCATACGTTCTAGATGCAAGCTTG
TCCAACCCGCGGCTCGTGGGCTGCATGTGGCCCAGGACAATTTTGAATGTGAGGACTTTTTTGCTTATCT
GTGGTGAACCTGAGTCCTGGAGTGAGTGCACCCACCTCCCTCAGGGTCA
>TMM_HLA_A_00002 
TATGGAATGATGGTAAATTTAAAATACTACAAGCAGGAGTCACAGATACATTGTCTGGGAAAATGCAACT
TAGTAGCTTTGTGAGTCCTGTTGTAAGGCTTTTGGACACATTTATACATCAAGGGGCCAAAGTCACATTT
TTTACCTATTAGATTCCTGATCATTCAGGGGTTACCAAGATTCTGCTACCCACTGTAGTTAATAAACAAA
GAGCAAATTGGTCTCTATTCTGTCTCATGCACTCAGGCGCAACTCTTCCCGATTAAAAACAAAAACAACA
ACAACAAAAATCTACACCTCCATTCCCAGAGCAAGCTTACTCTCTGGCACCAAACTCCATGGGATGATTT
TTCTTCTAGAAGAGTCCAGGTGGACAGGTAAGGAGTGGGAGTCAGGGAGTCCAGTTCAGGGACAGAGATT
ACGGGATAAAAAGTGAAAGGAGAGGGACGGGGCCCATGCCGAGGGTTTCTCCCTTGTTTCTCAGACAGCT
CTTGGGCCAAGACTCAGGGAGACATTGAGACAGAGCGCTTGGCACAGAAGCAGAGGGGTCAGGGCGAAGT
CCCAGGGCCCCAGGCGTGGCTCTCAGGGTCTCAGGCCCCGAAGGCGGTGTATGGATTGGGGAGTCCCAGC
CTTGGGGATTCCCCAACTCCGCAGTTTCTTTTCTCCCTCTCCCAACCTATGTAGGGTCCTTCTTCCTGGA
TACTCACGACGCGGACCCAGTTCTCACTCCCATTGGGTGTCGGGTTTCCAGAGAAGCCAATCAGTGTCGT
CGCGGTCGCGGTTCTAAAGTCCGCACGCACCCACCGGGACTCAGATTCTCCCCAGACGCCGAGGATGGCC
GTCATGGCGCCCCGAACCCTCGTCCTGCTACTCTCGGGGGCTCTGGCCCTGACCCAGACCTGGGCGGGTG
AGTGCGGGGTCGGGAGGGAAACGGCCTCTGTGGGGAGAAGCAACGGGCCCGCCTGGCGGGGGCGCAGGAC
CCGGGAAGCCGCGCCGGGAGGAGGGTCGGGCGGGTCTCAGCCACTCCTCGTCCCCAGGCTCTCACTCCAT
GAGGTATTTCTTCACATCCGTGTCCCGGCCCGGCCGCGGGGAGCCCCGCTTCATCGCAGTGGGCTACGTG
GACGACACGCAGTTCGTGCGGTTCGACAGCGACGCCGCGAGCCAGAGGATGGAGCCGCGGGCGCCGTGGA
TAGAGCAGGAGGGTCCGGAGTATTGGGACGGGGAGACACGGAAAGTGAAGGCCCACTCACAGACTCACCG
AGTGGACCTGGGGACCCTGCGCGGCTACTACAACCAGAGCGAGGCCGGTGAGTGACCCCGGCCCGGGGCG
CAGGTCACGACCTCTCATCCCCCACGGACGGGCCAGGTCGCCCACAGTCTCCGGGTCCGAGATCCGCCCC
GAAGCCGCGGGACCCCGAGACCCTTGCCCCGGGAGAGGCCCAGGCGCCTTTACCCGGTTTCATTTTCAGT
TTAGGCCAAAAATCCCCCCAGGTTGGTCGGGGCGGGGCGGGGCTCGGGGGACCGGGCTGACCGCGGGGTC
CGGGCCAGGTTCTCACACCGTCCAGAGGATGTATGGCTGCGACGTGGGGTCGGACTGGCGCTTCCTCCGC
GGGTACCACCAGTACGCCTACGACGGCAAGGATTACATCGCCCTGAAAGAGGACCTGCGCTCTTGGACCG
CGGCGGACATGGCAGCTCAGACCACCAAGCACAAGTGGGAGGCGGCCCATGTGGCGGAGCAGTTGAGAGC
CTACCTGGAGGGCACGTGCGTGGAGTGGCTCCGCAGATACCTGGAGAACGGGAAGGAGACGCTGCAGCGC
ACGGGTACCAGGGGCCACGGGGCGCCTCCCTGATCGCCTGTAGATCTCCCGGGCTGGCCTCCCACAAGGA
GGGGAGACAATTGGGACCAACACTAGAATATCGCCCTCCCTCTGGTCCTGAGGGAGAGGAATCCTCCTGG
GTTTCCAGATCCTGTACCAGAGAGTGACTCTGAGGTTCCGCCCTGCTCTCTGACACAATTAAGGGATAAA
ATCTCTGAAGGAATGACGGGAAGACGATCCCTCGAATACTGATGAGTGGTTCCCTTTGACACACACAGGC
AGCAGCCTTGGGCCCGTGACTTTTCCTCTCAGGCCTTGTTCTCTGCTTCACACTCAATGTGTGTGGGGGT
CTGAGTCCAGCACTTCTGAGTCCTTCAGCCTCCACTCAGGTCAGGACCAGAAGTCGCTGTTCCCTCTTCA
GGGACTAGAATTTTCCACGGAATAGGAGATTATCCCAGGTGCCTGTGTCCAGGCTGGTGTCTGGGTTCTG
TGCTCCCTTCCCCATCCCAGGTGTCCTGTCCATTCTCAAGATAGCCACATGTGTGCTGGAGGAGTGTCCC
ATGACAGATGCAAAATGCCTGAATGATCTGACTCTTCCTGACAGACGCCCCCAAAACGCATATGACTCAC
CACGCTGTCTCTGACCATGAAGCCACCCTGAGGTGCTGGGCCCTGAGCTTCTACCCTGCGGAGATCACAC
TGACCTGGCAGCGGGATGGGGAGGACCAGACCCAGGACACGGAGCTCGTGGAGACCAGGCCTGCAGGGGA
TGGAACCTTCCAGAAGTGGGCGGCTGTGGTGGTGCCTTCTGGACAGGAGCAGAGATACACCTGCCATGTG
CAGCATGAGGGTTTGCCCAAGCCCCTCACCCTGAGATGGGGTAAGGAGGGAGACGGGGGTGTCATGTCTT
TTAGGGAAAGCAGGAGCCTCTCTGACCTTTAGCAGGGTCAGGGCCCCTCACCTTCCCCTCTTTTCCCAGA
GCCGTCTTCCCAGCCCACCATCCCCATCGTGGGCATCATTGCTGGCCTGGTTCTCTTTGGAGCTGTGATC
ACTGGAGCTGTGGTCGCTGCTGTGATGTGGAGGAGGAAGAGCTCAGGTGGGGAAGGGGTGAAGGGTGGGT
CTGAGATTTCTTGTCTCACTGAGGGTTCCAAGACCCAGGTAGAAGTGTGCCCTGCCTCGTTACTGGGAAG
CACCACCCACAATTATGGGCCTACCCAGCCTGGGCCCTGTGTGCCAGCACTTACTCTTTTGTAAAGCACC
TGTTAAAATGAAGGACAGATTTATCACCTTGATTACAGCGGTGATGGGACCTGATCCCAGCAGTCACAAG
TCACAGGGGAAGGTCCCTGAGGACCTTCAGGAGGGCGGTTGGTCCAGGACCCACACCTGCTTTCTTCATG
TTTCCTGATCCCGCCCTGGGTCTGCAGTCACACATTTCTGGAAACTTCTCTGAGGTCCAAGACTTGGAGG
TTCCTCTAGGACCTTAAGGCCCTGACTCCTTTCTGGTATCTCACAGGACATTTTCTTCCCACAGATAGAA
AAGGAGGGAGCTACTCTCAGGCTGCAAGTAAGTATGAAGGAGGCTGATGCCTGAGGTCCTTGGGATATTG
TGTTTGGGAGCCCATGGGGGAGCTCACCCACCCCACAATTCCTCCTCTAGCCACATCTTCTGTGGGATCT
GACCAGGTTCTGTTTTTGTTCTACCCCAGGCAGTGACAGTGCCCAGGGCTCTGATGTGTCTCTCACAGCT
TGTAAAGGTGAGAGCCTGGAGGGCCTGATGTGTGTTGGGTGTTGGGCGGAACAGTGGACACAGCTGTGCT
ATGGGGTTTCTTTCCATTGGATGTATTGAGCATGCGATGGGCTGTTTAAAGTGTGACCCCTCACTGTGAC
AGATACGAATTTGTTCATGAATATTTTTTTCTATAGTGTGAGACAGCTGCCTTGTGTGGGACTGAGAGGC
AAGAGTTGTTCCTGCCCTTCCCTTTGTGACTTGAAGAACCCTGACTTTGTTTCTGCAAAGGCACCTGCAT
GTGTCTGTGTTCGTGTAGGCATAATGTGAGGAGGTGGGGAGACCACCCCACCCCCATGTCCACCATGACC
CTCTTCCCACGCTGACCTGTGCTCCCTCCCCAATCATCTTTCCTGTTCCAGAGAGGTGGGGCTGAGGTGT
CTCCATCTCTGTCTCAACTTCATGGTGCACTGAGCTGTAACTTCTTCCTTCCCTATTAAAATTAGAACCT
GAGTATAAATTTACTTTCTCAAATTCTTGCCATGAGAGGTTGATGAGTTAATTAAAGGAGAAGATTCCTA
AAATTTGAGAGACAAAATAAATGGAACACATGAGAACCTTCCAGAGTCCACGTGTTGCTTATGCTGATTT
GTTGCAGGGGAGGAGAGTAGATGGGGCTGTGCCCAGTTTCTGTTCCGGCCACTATGGGCTTTATGTGGTC
ACTGCTTGGCTGGGTCATCTTTGCTGCTCCATTGTCCTTGGCCCTTCAGTAGAACCTTGTCCCACTAAGA
CCTGTGATCACAGGGAGTTGGATGTCACCTAGGGTGGTCCCTGCATACAAATCTCCTTGCGGTATCAAGA
GACAAATTTTCAGACCTGTCTAGGTCTTGCCTTCCTCCCAGGGCTTTTTCCTCAATTGTATTTTCAATTT
TTCTCCAATCTTTTTAAAGGAACCAGATTGTGACATTTGCAGAGAGGAGTGGTCCCATAGTTTCTCATCA
TGATTAACTTTCTGTTGGAACTCCTGTTCTGCCCTCCTACTCTTCTTCCTGCTCTGAATTGTAGTAATCC
TAGTGCTGGCTCCAATCCAAACTCATAGATTTATAAAGCAGAGTCTAATTTAGATTCATATGTGGTTGGA
AAATTGTACCCATAAGGCTAGGGTTATTGTTCCTGAAGAGAAATATATGGTTTTGTGCTGAAGTGTGCAG
GAGGGTTGGTGTGGGAGGAGGGAGGACACACAAGCAGCCCTGGTGAGAAAAGCACTGGCGGCGTGGATGT
CCATGTGAACTTATGTTCTTTAGCTGCCACAAAACAGCATTTGCCCTGTGGCTACATTAATAAAGGTATG
GGCTTTAGAATAGGGAGATGCTCTACAGTGGTCATTCATTCAACTGACATTTGTTGTCTGCTAGGGATAT
GACTGCTTTTGCATTTAGAAAGCATCCTTAAAGTAAAAACAGAAAAATTTCTGGGGTTATGGTGCATACG
TTCTAGATGCAGGCTTGTCCAACCCGCGGCTCGTGGGCTGCATGTGGCCCAGGACAATTTTGAATGTGAG
GACTTTTTTGCTTATCTGTGGTGAACCTGAGTCCTGGAGTGAGTGCACCCACCTCCCTCAGGGTCA
>TMM_HLA_A_00003 
TATGGAATGATGGTAAATTTAAAATACTACAAGCAGGAGTCACAGATACATTGTCTGGGAAAATGCAACT
TAGTAGCTTTGTGAGTCCTGTTGTAAGGCTTTTGGACACATTTATACATCAAGGGGCCAAAGTCACATTT
TTTACCTATTAGATTCCTGATCATTCAGGGGTTACCAAGATTCTGCTACCCACTGTAGTTAATAAACAAA
GAGCAAATTGGTCTCTATTCTGTCTCATGCACTCAGGCGCAACTCTTCCCGATTAAAAACAAAAACAACA
ACAACAAAAATCTACACCTCCATTCCCAGAGCAAGCTTACTCTCTGGCACCAAACTCCATGGGATGATTT
TTCTTCTAGAAGAGTCCAGGTGGACAGGTAAGGAGTGGGAGTCAGGGAGTCCAGTTCAGGGACAGAGATT
ACGGGATAAAAAGTGAAAGGAGAGGGACGGGGCCCATGCCGAGGGTTTCTCCCTTGTTTCTCAGACAGCT
CTTGGGCCAAGACTCAGGGAGACATTGAGACAGAGCGCTTGGCACAGAAGCAGAGGGGTCAGGGCGAAGT
CCCAGGGCCCCAGGCGTGGCTCTCAGGGTCTCAGGCCCCGAAGGCGGTGTATGGATTGGGGAGTCCCAGC
CTTGGGGATTCCCCAACTCCGCAGTTTCTTTTCTCCCTCTCCCAACCTATGTAGGGTCCTTCTTCCTGGA
TACTCACGACGCGGACCCAGTTCTCACTCCCATTGGGTGTCGGGTTTCCAGAGAAGCCAATCAGTGTCGT
CGCGGTCGCGGTTCTAAAGTCCGCACGCACCCACCGGGACTCAGATTCTCCCCAGACGCCGAGGATGGCC
GTCATGGCGCCCCGAACCCTCGTCCTGCTACTCTCGGGGGCTCTGGCCCTGACCCAGACCTGGGCGGGTG
AGTGCGGGGTCGGGAGGGAAACGGCCTCTGTGGGGAGAAGCAACGGGCCCGCCTGGCGGGGGCGCAGGAC
CCGGGAAGCCGCGCCGGGAGGAGGGTCGGGCGGGTCTCAGCCACTCCTCGTCCCCAGGCTCTCACTCCAT
GAGGTATTTCTTCACATCCGTGTCCCGGCCCGGCCGCGGGGAGCCCCGCTTCATCGCAGTGGGCTACGTG
GACGACACGCAGTTCGTGCGGTTCGACAGCGACGCCGCGAGCCAGAGGATGGAGCCGCGGGCGCCGTGGA
TAGAGCAGGAGGGTCCGGAGTATTGGGACGGGGAGACACGGAAAGTGAAGGCCCACTCACAGACTCACCG
AGTGGACCTGGGGACCCTGCGCGGCTACTACAACCAGAGCGAGGCCGGTGAGTGACCCCGGCCCGGGGCG
CAGGTCACGACCTCTCATCCCCCACGGACGGGCCAGGTCGCCCACAGTCTCCGGGTCCGAGATCCGCCCC
GAAGCCGCGGGACCCCGAGACCCTTGCCCCGGGAGAGGCCCAGGCGCCTTTACCCGGTTTCATTTTCAGT
TTAGGCCAAAAATCCCCCCAGGTTGGTCGGGGCGGGGCGGGGCTCGGGGGACCGGGCTGACCGCGGGGTC
CGGGCCAGGTTCTCACACCGTCCAGAGGATGTATGGCTGCGACGTGGGGTCGGACTGGCGCTTCCTCCGC
GGGTACCACCAGTACGCCTACGACGGCAAGGATTACATCGCCCTGAAAGAGGACCTGCGCTCTTGGACCG
CGGCGGACATGGCAGCTCAGACCACCAAGCACAAGTGGGAGGCGGCCCATGTGGCGGAGCAGTTGAGAGC
CTACCTGGAGGGCACGTGCGTGGAGTGGCTCCGCAGATACCTGGAGAACGGGAAGGAGACGCTGCAGCGC
ACGGGTACCAGGGGCCACGGGGCGCCTCCCTGATCGCCTGTAGATCTCCCGGGCTGGCCTCCCACAAGGA
GGGGAGACAATTGGGACCAACACTAGAATATCGCCCTCCCTCTGGTCCTGAGGGAGAGGAATCCTCCTGG
GTTTCCAGATCCTGTACCAGAGAGTGACTCTGAGGTTCCGCCCTGCTCTCTGACACAATTAAGGGATAAA
ATCTCTGAAGGAATGACGGGAAGACGATCCCTCGAATACTGATGAGTGGTTCCCTTTGACACACACAGGC
AGCAGCCTTGGGCCCGTGACTTTTCCTCTCAGGCCTTGTTCTCTGCTTCACACTCAATGTGTGTGGGGGT
CTGAGTCCAGCACTTCTGAGTCCTTCAGCCTCCACTCAGGTCAGGACCAGAAGTCGCTGTTCCCTCTTCA
GGGACTAGAATTTTCCACGGAATAGGAGATTATCCCAGGTGCCTGTGTCCAGGCTGGTGTCTGGGTTCTG
TGCTCCCTTCCCCATCCCAGGTGTCCTGTCCATTCTCAAGATAGCCACATGTGTGCTGGAGGAGTGTCCC
ATGACAGATGCAAAATGCCTGAATGATCTGACTCTTCCTGACAGACGCCCCCAAAACGCATATGACTCAC
CACGCTGTCTCTGACCATGAAGCCACCCTGAGGTGCTGGGCCCTGAGCTTCTACCCTGCGGAGATCACAC
TGACCTGGCAGCGGGATGGGGAGGACCAGACCCAGGACACGGAGCTCGTGGAGACCAGGCCTGCAGGGGA
TGGAACCTTCCAGAAGTGGGCGGCTGTGGTGGTGCCTTCTGGACAGGAGCAGAGATACACCTGCCATGTG
CAGCATGAGGGTTTGCCCAAGCCCCTCACCCTGAGATGGGGTAAGGAGGGAGACGGGGGTGTCATGTCTT
TTAGGGAAAGCAGGAGCCTCTCTGACCTTTAGCAGGGTCAGGGCCCCTCACCTTCCCCTCTTTTCCCAGA
GCCGTCTTCCCAGCCCACCATCCCCATCGTGGGCATCATTGCTGGCCTGGTTCTCTTTGGAGCTGTGATC
ACTGGAGCTGTGGTCGCTGCTGTGATGTGGAGGAGGAAGAGCTCAGGTGGGGAAGGGGTGAAGGGTGGGT
CTGAGATTTCTTGTCTCACTGAGGGTTCCAAGACCCAGGTAGAAGTGTGCCCTGCCTCGTTACTGGGAAG
CACCACCCACAATTATGGGCCTACCCAGCCTGGGCCCTGTGTGCCAGCACTTACTCTTTTGTAAAGCACC
TGTTAAAATGAAGGACAGATTTATCACCTTGATTACAGCGGTGATGGGACCTGATCCCAGCAGTCACAAG
TCACAGGGGAAGGTCCCTGAGGACCTTCAGGAGGGCGGTTGGTCCAGGACCCACACCTGCTTTCTTCATG
TTTCCTGATCCCGCCCTGGGTCTGCAGTCACACATTTCTGGAAACTTCTCTGAGGTCCAAGACTTGGAGG
TTCCTCTAGGACCTTAAGGCCCTGACTCCTTTCTGGTATCTCACAGGACATTTTCTTCCCACAGATAGAA
AAGGAGGGAGCTACTCTCAGGCTGCAAGTAAGTATGAAGGAGGCTGATGCCTGAGGTCCTTGGGATATTG
TGTTTGGGAGCCCATGGGGGAGCTCACCCACCCCACAATTCCTCCTCTAGCCACATCTTCTGTGGGATCT
GACCAGGTTCTGTTTTTGTTCTACCCCAGGCAGTGACAGTGCCCAGGGCTCTGATGTGTCTCTCACAGCT
TGTAAAGGTGAGAGCCTGGAGGGCCTGATGTGTGTTGGGTGTTGGGCGGAACAGTGGACACAGCTGTGCT
ATGGGGTTTCTTTCCATTGGATGTATTGAGCATGCGATGGGCTGTTTAAAGTGTGACCCCTCACTGTGAC
AGATACGAATTTGTTCATGAATATTTTTTTCTATAGTGTGAGACAGCTGCCTTGTGTGGGACTGAGAGGC
AAGAGTTGTTCCTGCCCTTCCCTTTGTGACTTGAAGAACCCTGACTTTGTTTCTGCAAAGGCACCTGCAT
GTGTCTGTGTTCGTGTAGGCATAATGTGAGGAGGTGGGGAGACCACCCCACCCCCATGTCCACCATGACC
CTCTTCCCACGCTGACCTGTGCTCCCTCCCCAATCATCTTTCCTGTTCCAGAGAGGTGGGGCTGAGGTGT
CTCCATCTCTGTCTCAACTTCATGGTGCACTGAGCTGTAACTTCTTCCTTCCCTATTAAAATTAGAACCT
GAGTATAAATTTACTTTCTCAAATTCTTGCCATGAGAGGTTGATGAGTTAATTAAAGGAGAAGATTCCTA
AATTTGAGAGACAAAATAAATGGAACACATGAGAACCTTCCAGAGTCCACGTGTTGCTTATGCTGATTTG
TTGCAGGGGAGGAGAGTAGATGGGGCTGTGCCCAGTTTCTGTTCCGGCCACTATGGGCTTTATGTGGTCA
CTGCTTGGCTGGGTCATCTTTGCTGCTCCATTGTCCTTGGCCCTTCAGTAGAACCTTGTCCCACTAAGAC
CTGTGATCACAGGGAGTTGGATGTCACCTAGGGTGGTCCCTGCATACAAATCTCCTTGCGGTATCAAGAG
ACAAATTTTCAGACCTGTCTAGGTCTTGCCTTCCTCCCAGGGCTTTTTCCTCAATTGTATTTTCAATTTT
TCTCCAATCTTTTTAAAGGAACCAGATTGTGACATTTGCAGAGAGGAGTGGTCCCATAGTTTCTCATCAT
GATTAACTTTCTGTTGGAACTCCTGTTCTGCCCTCCTACTCTTCTTCCTGCTCTGAATTGTAGTAATCCT
AGTGCTGGCTCCAATCCAAACTCATAGATTTATAAAGCAGAGTCTAATTTAGATTCATATGTGGTTGGAA
AATTGTACCCATAAGGCTAGGGTTATTGTTCCTGAAGAGAAATATATGGTTTTGTGCTGAAGTGTGCAGG
AGGGTTGGTGTGGGAGGAGGGAGGACACACAAGCAGCCCTGGTGAGAAAAGCACTGGCGGCGTGGATGTC
CATGTGAACTTATGTTCTTTAGCTGCCACAAAACAGCATTTGCCCTGTGGCTACATTAATAAAGGTATGG
GCTTTAGAATAGGGAGATGCTCTACAGTGGTCATTCATTCAACTGACATTTGTTGTCTGCTAGGGATATG
ACTGCTTTTGCATTTAGAAAGCATCCTTAAAGTAAAAACAGAAAAATTTCTGGGGTTATGGTGCATACGT
TCTAGATGCAGGCTTGTCCAACCCGCGGCTCGTGGGCTGCATGTGGCCCAGGACAATTTTGAATGTGAGG
ACTTTTTTGCTTATCTGTGGTGAACCTGAGTCCTGGAGTGAGTGCACCCACCTCCCTCAGGGTCA
>TMM_HLA_A_00004 
TATGGAATGATGGTAAATTTAAAATACTACAAGCAGGAGTCACAGATACATTGTCTGGGAAAATGCAACT
TAGTAGCTTTGTGAGTCCTGTTGTAAGGCTTTTGGACACATTTATACATCAAGGGGCCAAAGTCACATTT
TTTACCTATTAGATTCCTGATCATTCAGGGGTTACCAAGATTCTGCTACCCACTGTAGTTAATAAACAAA
GAGCAAATTGGTCTCTATTCTGTCTCATGCACTCAGGCGCAACTCTTCCCGATTAAAAACAAAAACAACA
ACAACAAAAATCTACACCTCCATTCCCAGAGCAAGCTTACTCTCTGGCACCAAACTCCATGGGATGATTT
TTCTTCTAGAAGAGTCCAGGTGGACAGGTAAGGAGTGGGAGTCAGGGAGTCCAGTTCAGGGACAGAGATT
ACGGGATAAAAAGTGAAAGGAGAGGGACGGGGCCCATGCCGAGGGTTTCTCCCTTGTTTCTCAGACAGCT
CTTGGGCCAAGACTCAGGGAGACATTGAGACAGAGCGCTTGGCACAGAAGCAGAGGGGTCAGGGCGAAGT
CCCAGGGCCCCAGGCGTGGCTCTCAGGGTCTCAGGCCCCGAAGGCGGTGTATGGATTGGGGAGTCCCAGC
CTTGGGGATTCCCCAACTCCGCAGTTTCTTTTCTCCCTCTCCCAACCTATGTAGGGTCCTTCTTCCTGGA
TACTCACGACGCGGACCCAGTTCTCACTCCCATTGGGTGTCGGGTTTCCAGAGAAGCCAATCAGTGTCGT
CGCGGTCGCGGTTCTAAAGTCCGCACGCACCCACCGGGACTCAGATTCTCCCCAGACGCCGAGGATGGCC
GTCATGGCGCCCCGAACCCTCGTCCTGCTACTCTCGGGGGCTCTGGCCCTGACCCAGACCTGGGCGGGTG
AGTGCGGGGTCGGGAGGGAAACGGCCTCTGTGGGGAGAAGCAACGGGCCCGCCTGGCGGGGGCGCAGGAC
CCGGGAAGCCGCGCCGGGAGGAGGGTCGGGCGGGTCTCAGCCACTCCTCGTCCCCAGGCTCTCACTCCAT
GAGGTATTTCTACACCTCCGTGTCCCGGCCCGGCCGCGGGGAGCCCCGCTTCATCGCAGTGGGCTACGTG
GACGACACGCAGTTCGTGCGGTTCGACAGCGACGCCGCGAGCCAGAGGATGGAGCCGCGGGCGCCGTGGA
TAGAGCAGGAGGGTCCGGAGTATTGGGACGGGGAGACACGGAAAGTGAAGGCCCACTCACAGACTCACCG
AGTGGACCTGGGGACCCTGCGCGGCTACTACAACCAGAGCGAGGCCGGTGAGTGACCCCGGCCCGGGGCG
CAGGTCACGACCTCTCATCCCCCACGGACGGGCCAGGTCGCCCACAGTCTCCGGGTCCGAGATCCGCCCC
GAAGCCGCGGGACCCCGAGACCCTTGCCCCGGGAGAGGCCCAGGCGCCTTTACCCGGTTTCATTTTCAGT
TTAGGCCAAAAATCCCCCCAGGTTGGTCGGGGCGGGGCGGGGCTCGGGGGACCGGGCTGACCGCGGGGTC
CGGGCCAGGTTCTCACACCGTCCAGAGGATGTATGGCTGCGACGTGGGGTCGGACTGGCGCTTCCTCCGC
GGGTACCACCAGTACGCCTACGACGGCAAGGATTACATCGCCCTGAAAGAGGACCTGCGCTCTTGGACCG
CGGCGGACATGGCAGCTCAGACCACCAAGCACAAGTGGGAGGCGGCCCATGTGGCGGAGCAGTTGAGAGC
CTACCTGGAGGGCACGTGCGTGGAGTGGCTCCGCAGATACCTGGAGAACGGGAAGGAGACGCTGCAGCGC
ACGGGTACCAGGGGCCACGGGGCGCCTCCCTGATCGCCTGTAGATCTCCCGGGCTGGCCTCCCACAAGGA
GGGGAGACAATTGGGACCAACACTAGAATATCGCCCTCCCTCTGGTCCTGAGGGAGAGGAATCCTCCTGG
GTTTCCAGATCCTGTACCAGAGAGTGACTCTGAGGTTCCGCCCTGCTCTCTGACACAATTAAGGGATAAA
ATCTCTGAAGGAATGACGGGAAGACGATCCCTCGAATACTGATGAGTGGTTCCCTTTGACACACACAGGC
AGCAGCCTTGGGCCCGTGACTTTTCCTCTCAGGCCTTGTTCTCTGCTTCACACTCAATGTGTGTGGGGGT
CTGAGTCCAGCACTTCTGAGTCCTTCAGCCTCCACTCAGGTCAGGACCAGAAGTCGCTGTTCCCTCTTCA
GGGACTAGAATTTTCCACGGAATAGGAGATTATCCCAGGTGCCTGTGTCCAGGCTGGTGTCTGGGTTCTG
TGCTCCCTTCCCCATCCCAGGTGTCCTGTCCATTCTCAAGATAGCCACATGTGTGCTGGAGGAGTGTCCC
ATGACAGATGCAAAATGCCTGAATGATCTGACTCTTCCTGACAGACGCCCCCAAAACGCATATGACTCAC
CACGCTGTCTCTGACCATGAAGCCACCCTGAGGTGCTGGGCCCTGAGCTTCTACCCTGCGGAGATCACAC
TGACCTGGCAGCGGGATGGGGAGGACCAGACCCAGGACACGGAGCTCGTGGAGACCAGGCCTGCAGGGGA
TGGAACCTTCCAGAAGTGGGCGGCTGTGGTGGTGCCTTCTGGACAGGAGCAGAGATACACCTGCCATGTG
CAGCATGAGGGTTTGCCCAAGCCCCTCACCCTGAGATGGGGTAAGGAGGGAGACGGGGGTGTCATGTCTT
TTAGGGAAAGCAGGAGCCTCTCTGACCTTTAGCAGGGTCAGGGCCCCTCACCTTCCCCTCTTTTCCCAGA
GCCGTCTTCCCAGCCCACCATCCCCATCGTGGGCATCATTGCTGGCCTGGTTCTCTTTGGAGCTGTGATC
ACTGGAGCTGTGGTCGCTGCTGTGATGTGGAGGAGGAAGAGCTCAGGTGGGGAAGGGGTGAAGGGTGGGT
CTGAGATTTCTTGTCTCACTGAGGGTTCCAAGACCCAGGTAGAAGTGTGCCCTGCCTCGTTACTGGGAAG
CACCACCCACAATTATGGGCCTACCCAGCCTGGGCCCTGTGTGCCAGCACTTACTCTTTTGTAAAGCACC
TGTTAAAATGAAGGACAGATTTATCACCTTGATTACAGCGGTGATGGGACCTGATCCCAGCAGTCACAAG
TCACAGGGGAAGGTCCCTGAGGACCTTCAGGAGGGCGGTTGGTCCAGGACCCACACCTGCTTTCTTCATG
TTTCCTGATCCCGCCCTGGGTCTGCAGTCACACATTTCTGGAAACTTCTCTGAGGTCCAAGACTTGGAGG
TTCCTCTAGGACCTTAAGGCCCTGACTCCTTTCTGGTATCTCACAGGACATTTTCTTCCCACAGATAGAA
AAGGAGGGAGCTACTCTCAGGCTGCAAGTAAGTATGAAGGAGGCTGATGCCTGAGGTCCTTGGGATATTG
TGTTTGGGAGCCCATGGGGGAGCTCACCCACCCCACAATTCCTCCTCTAGCCACATCTTCTGTGGGATCT
GACCAGGTTCTGTTTTTGTTCTACCCCAGGCAGTGACAGTGCCCAGGGCTCTGATGTGTCTCTCACAGCT
TGTAAAGGTGAGAGCCTGGAGGGCCTGATGTGTGTTGGGTGTTGGGCGGAACAGTGGACACAGCTGTGCT
ATGGGGTTTCTTTCCATTGGATGTATTGAGCATGCGATGGGCTGTTTAAAGTGTGACCCCTCACTGTGAC
AGATACGAATTTGTTCATGAATATTTTTTTCTATAGTGTGAGACAGCTGCCTTGTGTGGGACTGAGAGGC
AAGAGTTGTTCCTGCCCTTCCCTTTGTGACTTGAAGAACCCTGACTTTGTTTCTGCAAAGGCACCTGCAT
GTGTCTGTGTTCGTGTAGGCATAATGTGAGGAGGTGGGGAGACCACCCCACCCCCATGTCCACCATGACC
CTCTTCCCACGCTGACCTGTGCTCCCTCCCCAATCATCTTTCCTGTTCCAGAGAGGTGGGGCTGAGGTGT
CTCCATCTCTGTCTCAACTTCATGGTGCACTGAGCTGTAACTTCTTCCTTCCCTATTAAAATTAGAACCT
GAGTATAAATTTACTTTCTCAAATTCTTGCCATGAGAGGTTGATGAGTTAATTAAAGGAGAAGATTCCTA
AAATTTGAGAGACAAAATAAATGGAACACATGAGAACCTTCCAGAGTCCACGTGTTGCTTATGCTGATTT
GTTGCAGGGGAGGAGAGTAGATGGGGCTGTGCCCAGTTTCTGTTCCGGCCACTATGGGCTTTATGTGGTC
ACTGCTTGGCTGGGTCATCTTTGCTGCTCCATTGTCCTTGGCCCTTCAGTAGAACCTTGTCCCACTAAGA
CCTGTGATCACAGGGAGTTGGATGTCACCTAGGGTGGTCCCTGCATACAAATCTCCTTGCGGTATCAAGA
GACAAATTTTCAGACCTGTCTAGGTCTTGCCTTCCTCCCAGGGCTTTTTCCTCAATTGTATTTTCAATTT
TTCTCCAATCTTTTTAAAGGAACCAGATTGTGACATTTGCAGAGAGGAGTGGTCCCATAGTTTCTCATCA
TGATTAACTTTCTGTTGGAACTCCTGTTCTGCCCTCCTACTCTTCTTCCTGCTCTGAATTGTAGTAATCC
TAGTGCTGGCTCCAATCCAAACTCATAGATTTATAAAGCAGAGTCTAATTTAGATTCATATGTGGTTGGA
AAATTGTACCCATAAGGCTAGGGTTATTGTTCCTGAAGAGAAATATATGGTTTTGTGCTGAAGTGTGCAG
GAGGGTTGGTGTGGGAGGAGGGAGGACACACAAGCAGCCCTGGTGAGAAAAGCACTGGCGGCGTGGATGT
CCATGTGAACTTATGTTCTTTAGCTGCCACAAAACAGCATTTGCCCTGTGGCTACATTAATAAAGGTATG
GGCTTTAGAATAGGGAGATGCTCTACAGTGGTCATTCATTCAACTGACATTTGTTGTCTGCTAGGGATAT
GACTGCTTTTGCATTTAGAAAGCATCCTTAAAGTAAAAACAGAAAAATTTCTGGGGTTATGGTGCATACG
TTCTAGATGCAGGCTTGTCCAACCCGCGGCTCGTGGGCTGCATGTGGCCCAGGACAATTTTGAATGTGAG
GACTTTTTTGCTTATCTGTGGTGAACCTGAGTCCTGGAGTGAGTGCACCCACCTCCCTCAGGGTCA
>TMM_HLA_A_00005 
TATGGAATGATGGTAAATTTAAAATACTACAAGCAGGAGTCACAGATACATTGTCTGGGAAAATGCAACT
TAGTAGCTTTGTGAGTCCTGTTGTAAGGCTTTTGGACACATTTATACATCAAGGGGCCAAAGTCACATTT
TTTACCTATTAGATTCCTGATCATTCAGGGGTTACCAAGATTCTGCTACCCACTGTAGTTAATAAACAAA
GAGCAAATTGGTCTCTATTCTGTCTCATGCACTCAGGCGCAACTCTTCCCGATTAAAAACAAAAACAACA
ACAACAAAAATCTACACCTCCATTCCCAGAGCAAGCTTACTCTCTGGCACCAAACTCCATGGGATGATTT
TTCTTCTAGAAGAGTCCAGGTGGACAGGTAAGGAGTGGGAGTCAGGGAGTCCAGTTCAGGGACAGAGATT
ACGGGATAAAAAGTGAAAGGAGAGGGACGGGGCCCATGCCGAGGGTTTCTCCCTTGTTTCTCAGACAGCT
CTTGGGCCAAGACTCAGGGAGACATTGAGACAGAGCGCTTGGCACAGAAGCAGAGGGGTCAGGGCGAAGT
CCCAGGGCCCCAGGCGTGGCTCTCAGGGTCTCAGGCCCCGAAGGCGGTGTATGGATTGGGGAGTCCCAGC
CTTGGGGATTCCCCAACTCCGCAGTTTCTTTTCTCCCTCTCCCAACCTATGTAGGGTCCTTCTTCCTGGA
TACTCACGACGCGGACCCAGTTCTCACTCCCATTGGGTGTCGGGTTTCCAGAGAAGCCAATCAGTGTCGT
CGCGGTCGCGGTTCTAAAGTCCGCACGCACCCACCGGGACTCAGATTCTCCCCAGACGCCGAGGATGGCC
GTCATGGCGCCCCGAACCCTCGTCCTGCTACTCTCGGGGGCTCTGGCCCTGACCCAGACCTGGGCGGGTG
AGTGCGGGGTCGGGAGGGAAACGGCCTCTGTGGGGAGAAGCAACGGGCCCGCCTGGCGGGGGCGCAGGAC
CCGGGAAGCCGCGCCGGGAGGAGGGTCGGGCGGGTCTCAGCCACTCCTCGTCCCCAGGCTCTCACTCCAT
GAGGTATTTCTACACCTCCGTGTCCCGGCCCGGCCGCGGGGAGCCCCGCTTCATCGCAGTGGGCTACGTG
GACGACACGCAGTTCGTGCGGTTCGACAGCGACGCCGCGAGCCAGAGGATGGAGCCGCGGGCGCCGTGGA
TAGAGCAGGAGGGTCCGGAGTATTGGGACGGGGAGACACGGAAAGTGAAGGCCCACTCACAGACTCACCG
AGTGGACCTGGGGACCCTGCGCGGCTACTACAACCAGAGCGAGGCCGGTGAGTGACCCCGGCCCGGGGCG
CAGGTCACGACCTCTCATCCCCCACGGACGGGCCAGGTCGCCCACAGTCTCCGGGTCCGAGATCCGCCCC
GAAGCCGCGGGACCCCGAGACCCTTGCCCCGGGAGAGGCCCAGGCGCCTTTACCCGGTTTCATTTTCAGT
TTAGGCCAAAAATCCCCCCAGGTTGGTCGGGGCGGGGCGGGGCTCGGGGGACCGGGCTGACCGCGGGGTC
CGGGCCAGGTTCTCACACCGTCCAGAGGATGTATGGCTGCGACGTGGGGTCGGACTGGCGCTTCCTCCGC
GGGTACCACCAGTACGCCTACGACGGCAAGGATTACATCGCCCTGAAAGAGGACCTGCGCTCTTGGACCG
CGGCGGACATGGCAGCTCAGACCACCAAGCACAAGTGGGAGGCGGCCCATGTGGCGGAGCAGTTGAGAGC
CTACCTGGAGGGCACGTGCGTGGAGTGGCTCCGCAGATACCTGGAGAACGGGAAGGAGACGCTGCAGCGC
ACGGGTACCAGGGGCCACGGGGCGCCTCCCTGATCGCCTGTAGATCTCCCGGGCTGGCCTCCCACAAGGA
GGGGAGACAATTGGGACCAACACTAGAATATCGCCCTCCCTCTGGTCCTGAGGGAGAGGAATCCTCCTGG
GTTTCCAGATCCTGTACCAGAGAGTGACTCTGAGGTTCCGCCCTGCTCTCTGACACAATTAAGGGATAAA
ATCTCTGAAGGAATGACGGGAAGACGATCCCTCGAATACTGATGAGTGGTTCCCTTTGACACACACAGGC
AGCAGCCTTGGGCCCGTGACTTTTCCTCTCAGGCCTTGTTCTCTGCTTCACACTCAATGTGTGTGGGGGT
CTGAGTCCAGCACTTCTGAGTCCTTCAGCCTCCACTCAGGTCAGGACCAGAAGTCGCTGTTCCCTCTTCA
GGGACTAGAATTTTCCACGGAATAGGAGATTATCCCAGGTGCCTGTGTCCAGGCTGGTGTCTGGGTTCTG
TGCTCCCTTCCCCATCCCAGGTGTCCTGTCCATTCTCAAGATAGCCACATGTGTGCTGGAGGAGTGTCCC
ACGACAGATGCAAAATGCCTGAATGATCTGACTCTTCCTGACAGACGCCCCCAAAACGCATATGACTCAC
CACGCTGTCTCTGACCATGAAGCCACCCTGAGGTGCTGGGCCCTGAGCTTCTACCCTGCGGAGATCACAC
TGACCTGGCAGCGGGATGGGGAGGACCAGACCCAGGACACGGAGCTCGTGGAGACCAGGCCTGCAGGGGA
TGGAACCTTCCAGAAGTGGGCGGCTGTGGTGGTGCCTTCTGGACAGGAGCAGAGATACACCTGCCATGTG
CAGCATGAGGGTTTGCCCAAGCCCCTCACCCTGAGATGGGGTAAGGAGGGAGACGGGGGTGTCATGTCTT
TTAGGGAAAGCAGGAGCCTCTCTGACCTTTAGCAGGGTCAGGGCCCCTCACCTTCCCCTCTTTTCCCAGA
GCCGTCTTCCCAGCCCACCATCCCCATCGTGGGCATCATTGCTGGCCTGGTTCTCTTTGGAGCTGTGATC
ACTGGAGCTGTGGTCGCTGCTGTGATGTGGAGGAGGAAGAGCTCAGGTGGGGAAGGGGTGAAGGGTGGGT
CTGAGATTTCTTGTCTCACTGAGGGTTCCAAGACCCAGGTAGAAGTGTGCCCTGCCTCGTTACTGGGAAG
CACCACCCACAATTATGGGCCTACCCAGCCTGGGCCCTGTGTGCCAGCACTTACTCTTTTGTAAAGCACC
TGTTAAAATGAAGGACAGATTTATCACCTTGATTACAGCGGTGATGGGACCTGATCCCAGCAGTCACAAG
TCACAGGGGAAGGTCCCTGAGGACCTTCAGGAGGGCGGTTGGTCCAGGACCCACACCTGCTTTCTTCATG
TTTCCTGATCCCGCCCTGGGTCTGCAGTCACACATTTCTGGAAACTTCTCTGAGGTCCAAGACTTGGAGG
TTCCTCTAGGACCTTAAGGCCCTGACTCCTTTCTGGTATCTCACAGGACATTTTCTTCCCACAGATAGAA
AAGGAGGGAGCTACTCTCAGGCTGCAAGTAAGTATGAAGGAGGCTGATGCCTGAGGTCCTTGGGATATTG
TGTTTGGGAGCCCATGGGGGAGCTCACCCACCCCACAATTCCTCCTCTAGCCACATCTTCTGTGGGATCT
GACCAGGTTCTGTTTTTGTTCTACCCCAGGCAGTGACAGTGCCCAGGGCTCTGATGTGTCTCTCACAGCT
TGTAAAGGTGAGAGCCTGGAGGGCCTGATGTGTGTTGGGTGTTGGGCGGAACAGTGGACACAGCTGTGCT
ATGGGGTTTCTTTCCATTGGATGTATTGAGCATGCGATGGGCTGTTTAAAGTGTGACCCCTCACTGTGAC
AGATACGAATTTGTTCATGAATATTTTTTTCTATAGTGTGAGACAGCTGCCTTGTGTGGGACTGAGAGGC
AAGAGTTGTTCCTGCCCTTCCCTTTGTGACTTGAAGAACCCTGACTTTGTTTCTGCAAAGGCACCTGCAT
GTGTCTGTGTTCGTGTAGGCATAATGTGAGGAGGTGGGGAGACCACCCCACCCCCATGTCCACCATGACC
CTCTTCCCACGCTGACCTGTGCTCCCTCCCCAATCATCTTTCCTGTTCCAGAGAGGTGGGGCTGAGGTGT
CTCCATCTCTGTCTCAACTTCATGGTGCACTGAGCTGTAACTTCTTCCTTCCCTATTAAAATTAGAACCT
GAGTATAAATTTACTTTCTCAAATTCTTGCCATGAGAGGTTGATGAGTTAATTAAAGGAGAAGATTCCTA
AAATTTGAGAGACAAAATAAATGGAACACATGAGAACCTTCCAGAGTCCACGTGTTGCTTATGCTGATTT
GTTGCAGGGGAGGAGAGTAGATGGGGCTGTGCCCAGTTTCTGTTCCGGCCACTATGGGCTTTATGTGGTC
ACTGCTTGGCTGGGTCATCTTTGCTGCTCCATTGTCCTTGGCCCTTCAGTAGAACCTTGTCCCACTAAGA
CCTGTGATCACAGGGAGTTGGATGTCACCTAGGGTGGTCCCTGCATACAAATCTCCTTGCGGTATCAAGA
GACAAATTTTCAGACCTGTCTAGGTCTTGCCTTCCTCCCAGGGCTTTTTCCTCAATTGTATTTTCAATTT
TTCTCCAATCTTTTTAAAGGAACCAGATTGTGACATTTGCAGAGAGGAGTGGTCCCATAGTTTCTCATCA
TGATTAACTTTCTGTTGGAACTCCTGTTCTGCCCTCCTACTCTTCTTCCTGCTCTGAATTGTAGTAATCC
TAGTGCTGGCTCCAATCCAAACTCATAGATTTATAAAGCAGAGTCTAATTTAGATTCATATGTGGTTGGA
AAATTGTACCCATAAGGCTAGGGTTATTGTTCCTGAAGAGAAATATATGGTTTTGTGCTGAAGTGTGCAG
GAGGGTTGGTGTGGGAGGAGGGAGGACACACAAGCAGCCCTGGTGAGAAAAGCACTGGCGGCGTGGATGT
CCATGTGAACTTATGTTCTTTAGCTGCCACAAAACAGCATTTGCCCTGTGGCTACATTAATAAAGGTATG
GGCTTTAGAATAGGGAGATGCTCTACAGTGGTCATTCATTCAACTGACATTTGTTGTCTGCTAGGGATAT
GACTGCTTTTGCATTTAGAAAGCATCCTTAAAGTAAAAACAGAAAAATTTCTGGGGTTATGGTGCATACG
TTCTAGATGCAGGCTTGTCCAACCCGCGGCTCGTGGGCTGCATGTGGCCCAGGACAATTTTGAATGTGAG
GACTTTTTTGCTTATCTGTGGTGAACCTGAGTCCTGGAGTGAGTGCACCCACCTCCCTCAGGGTCA
>TMM_HLA_A_00006 
TATGGAATGATGGTAAATTTAAAATACTACAAGCAGGAGTCACAGATACATTGTCTGGGAAAATGCAACT
TAGTAGCTTTGTGAGTCCTGTTGTAAGGCTTTTGGACACATTTATACATCAAGGGGCCAAAGTCACATTT
TTTACCTATTAGATTCCTGATCATTCAGGGGTTACCAAGATTCTGCTACCCACTGTAGTTAATAAACAAA
GAGCAAATTGGTCTCTATTCTGTCTCATGCACTCAGGCGCAACTCTTCCCGATTAAAAACAAAAACAACA
ACAACAAAAATCTACACCTCCATTCCCAGAGCAAGCTTACTCTCTGGCACCAAACTCCATGGGATGATTT
TTCTTCTAGAAGAGTCCAGGTGGACAGGTAAGGAGTGGGAGTCAGGGAGTCCAGTTCAGGGACAGAGATT
ACGGGATAAAAAGTGAAAGGAGAGGGACGGGGCCCATGCCGAGGGTTTCTCCCTTGTTTCTCAGACAGCT
CTTGGGCCAAGACTCAGGGAGACATTGAGACAGAGCGCTTGGCACAGAAGCAGAGGGGTCAGGGCGAAGT
CCCAGGGCCCCAGGCGTGGCTCTCAGGGTCTCAGGCCCCGAAGGCGGTGTATGGATTGGGGAGTCCCAGC
CTTGGGGATTCCCCAACTCCGCAGTTTCTTTTCTCCCTCTCCCAACCTATGTAGGGTCCTTCTTCCTGGA
TACTCACGACGCGGACCCAGTTCTCACTCCCATTGGGTGTCGGGTTTCCAGAGAAGCCAATCAGTGTCGT
CGCGGTCGCGGTTCTAAAGTCCGCACGCACCCACCGGGACTCAGATTCTCCCCAGACGCCGAGGATGGCC
GTCATGGCGCCCCGAACCCTCGTCCTGCTACTCTCGGGGGCTCTGGCCCTGACCCAGACCTGGGCGGGTG
AGTGCGGGGTCGGGAGGGAAACGGCCTCTGTGGGGAGAAGCAACGGGCCCGCCTGGCGGGGGCGCAGGAC
CCGGGAAGCCGCGCCGGGAGGAGGGTCGGGCGGGTCTCAGCCACTCCTCGTCCCCAGGCTCTCACTCCAT
GAGGTATTTCTACACCTCCGTGTCCCGGCCCGGCCGCGGGGAGCCCCGCTTCATCGCAGTGGGCTACGTG
GACGACACGCAGTTCGTGCGGTTCGACAGCGACGCCGCGAGCCAGAGGATGGAGCCGCGGGCGCCGTGGA
TAGAGCAGGAGGGTCCGGAGTATTGGGACGGGGAGACACGGAAAGTGAAGGCCCACTCACAGACTCACCG
AGTGGACCTGGGGACCCTGCGCGGCTACTACAACCAGAGCGAGGCCGGTGAGTGACCCCGGCCCGGGGCG
CAGGTCACGACCTCTCATCCCCCACGGACGGGCCAGGTCGCCCACAGTCTCCGGGTCCGAGATCCGCCCC
GAAGCCGCGGGACCCCGAGACCCTTGCCCCGGGAGAGGCCCAGGCGCCTTTACCCGGTTTCATTTTCAGT
TTAGGCCAAAAATCCCCCCAGGTTGGTCGGGGCGGGGCGGGGCTCGGGGGACCGGGCTGACCGCGGGGTC
CGGGCCAGGTTCTCACACCGTCCAGAGGATGTATGGCTGCGACGTGGGGTCGGACTGGCGCTTCCTCCGC
GGGTACCACCAGTACGCCTACGACGGCAAGGATTACATCGCCCTGAAAGAGGACCTGCGCTCTTGGACCG
CGGCGGACATGGCAGCTCAGACCACCAAGCACAAGTGGGAGGCGGCCCATGTGGCGGAGCAGTTGAGAGC
CTACCTGGAGGGCACGTGCGTGGAGTGGCTCCGCAGATACCTGGAGAACGGGAAGGAGACGCTGCAGCGC
ACGGGTACCAGGGGCCACGGGGCGCCTCCCTGATCGCCTGTAGATCTCCCGGGCTGGCCTCCCACAAGGA
GGGGAGACAATTGGGACCAACACTAGAATATCGCCCTCCCTCTGGTCCTGAGGGAGAGGAATCCTCCTGG
GTTTCCAGATCCTGTACCAGAGAGTGACTCTGAGGTTCCGCCCTGCTCTCTGACACAATTAAGGGATAAA
ATCTCTGAAGGAATGACGGGAAGACGATCCCTCGAATACTGATGAGTGGTTCCCTTTGACACACACAGGC
AGCAGCCTTGGGCCCGTGACTTTTCCTCTCAGGCCTTGTTCTCTGCTTCACACTCAATGTGTGTGGGGGT
CTGAGTCCAGCACTTCTGAGTCCTTCAGCCTCCACTCAGGTCAGGACCAGAAGTCGCTGTTCCCTCTTCA
GGGACTAGAATTTTCCACGGAATAGGAGATTATCCCAGGTGCCTGTGTCCAGGCTGGTGTCTGGGTTCTG
TGCTCCCTTCCCCATCCCAGGTGTCCTGTCCATTCTCAAGATAGCCACATGTGTGCTGGAGGAGTGTCCC
ATGACAGATGCAAAATGCCTGAATGATCTGACTCTTCCTGACAGACGCCCCCAAAACGCATATGACTCAC
CACGCTGTCTCTGACCATGAAGCCACCCTGAGGTGCTGGGCCCTGAGCTTCTACCCTGCGGAGATCACAC
TGACCTGGCAGCGGGATGGGGAGGACCAGACCCAGGACACGGAGCTCGTGGAGACCAGGCCTGCAGGGGA
TGGAACCTTCCAGAAGTGGGCGGCTGTGGTGGTGCCTTCTGGACAGGAGCAGAGATACACCTGCCATGTG
CAGCATGAGGGTTTGCCCAAGCCCCTCACCCTGAGATGGGGTAAGGAGGGAGACGGGGGTGTCATGTCTT
TTAGGGAAAGCAGGAGCCTCTCTGACCTTTAGCAGGGTCAGGGCCCCTCACCTTCCCCTCTTTTCCCAGA
GCCGTCTTCCCAGCCCACCATCCCCATCGTGGGCATCATTGCTGGCCTGGTTCTCTTTGGAGCTGTGATC
ACTGGAGCTGTGGTCGCTGCTGTGATGTGGAGGAGGAAGAGCTCAGGTGGGGAAGGGGTGAAGGGTGGGT
CTGAGATTTCTTGTCTCACTGAGGGTTCCAAGACCCAGGTAGAAGTGTGCCCTGCCTCGTTACTGGGAAG
CACCACCCACAATTATGGGCCTACCCAGCCTGGGCCCTGTGTGCCAGCACTTACTCTTTTGTAAAGCACC
TGTTAAAATGAAGGACAGATTTATCACCTTGATTACAGCGGTGATGGGACCTGATCCCAGCAGTCACAAG
TCACAGGGGAAGGTCCCTGAGGACCTTCAGGAGGGCGGTTGGTCCAGGACCCACACCTGCTTTCTTCATG
TTTCCTGATCCCGCCCTGGGTCTGCAGTCACACATTTCTGGAAACTTCTCTGAGGTCCAAGACTTGGAGG
TTCCTCTAGGACCTTAAGGCCCTGACTCCTTTCTGGTATCTCACAGGACATTTTCTTCCCACAGATAGAA
AAGGAGGGAGCTACTCTCAGGCTGCAAGTAAGTATGAAGGAGGCTGATGCCTGAGGTCCTTGGGATATTG
TGTTTGGGAGCCCATGGGGGAGCTCACCCACCCCACAATTCCTCCTCTAGCCACATCTTCTGTGGGATCT
GACCAGGTTCTGTTTTTGTTCTACCCCAGGCAGTGACAGTGCCCAGGGCTCTGATGTGTCTCTCACAGCT
TGTAAAGGTGAGAGCCTGGAGGGCCTGATGTGTGTTGGGTGTTGGGCGGAACAGTGGACACAGCTGTGCT
ATGGGGTTTCTTTCCATTGGATGTATTGAGCATGCGATGGGCTGTTTAAAGTGTGACCCCTCACTGTGAC
AGATACGAATTTGTTCATGAATATTTTTTTCTATAGTGTGAGACAGCTGCCTTGTGTGGGACTGAGAGGC
AAGAGTTGTTCCTGCCCTTCCCTTTGTGACTTGAAGAACCCTGACTTTGTTTCTGCAAAGGCACCTGCAT
GTGTCTGTGTTCTTGTAGGCATAATGTGAGGAGGTGGGGAGACCACCCCACCCCCATGTCCACCATGACC
CTCTTCCCACGCTGACCTGTGCTCCCTCCCCAATCATCTTTCCTGTTCCAGAGAGGTGGGGCTGAGGTGT
CTCCATCTCTGTCTCAACTTCATGGTGCACTGAGCTGTAACTTCTTCCTTCCCTATTAAAATTAGAACCT
GAGTATAAATTTACTTTCTCAAATTCTTGCCATGAGAGGTTGATGAGTTAATTAAAGGAGAAGATTCCTA
AAATTTGAGAGACAAAATAAATGGAACACATGAGAACCTTCCAGAGTCCACGTGTTGCTTATGCTGATTT
GTTGCAGGGGAGGAGAGTAGATGGGGCTGTGCCCAGTTTCTGTTCCGGCCACTATGGGCTTTATGTGGTC
ACTGCTTGGCTGGGTCATCTTTGCTGCTCCATTGTCCTTGGCCCTTCAGTAGAACCTTGTCCCACTAAGA
CCTGTGATCACAGGGAGTTGGATGTCACCTAGGGTGGTCCCTGCATACAAATCTCCTTGCGGTATCAAGA
GACAAATTTTCAGACCTGTCTAGGTCTTGCCTTCCTCCCAGGGCTTTTTCCTCAATTGTATTTTCAATTT
TTCTCCAATCTTTTTAAAGGAACCAGATTGTGACATTTGCAGAGAGGAGTGGTCCCATAGTTTCTCATCA
TGATTAACTTTCTGTTGGAACTCCTGTTCTGCCCTCCTACTCTTCTTCCTGCTCTGAATTGTAGTAATCC
TAGTGCTGGCTCCAATCCAAACTCATAGATTTATAAAGCAGAGTCTAATTTAGATTCATATGTGGTTGGA
AAATTGTACCCATAAGGCTAGGGTTATTGTTCCTGAAGAGAAATATATGGTTTTGTGCTGAAGTGTGCAG
GAGGGTTGGTGTGGGAGGAGGGAGGACACACAAGCAGCCCTGGTGAGAAAAGCACTGGCGGCGTGGATGT
CCATGTGAACTTATGTTCTTTAGCTGCCACAAAACAGCATTTGCCCTGTGGCTACATTAATAAAGGTATG
GGCTTTAGAATAGGGAGATGCTCTACAGTGGTCATTCATTCAACTGACATTTGTTGTCTGCTAGGGATAT
GACTGCTTTTGCATTTAGAAAGCATCCTTAAAGTAAAAACAGAAAAATTTCTGGGGTTATGGTGCATACG
TTCTAGATGCAGGCTTGTCCAACCCGCGGCTCGTGGGCTGCATGTGGCCCAGGACAATTTTGAATGTGAG
GACTTTTTTGCTTATCTGTGGTGAACCTGAGTCCTGGAGTGAGTGCACCCACCTCCCTCAGGGTCA
>TMM_HLA_A_00007 
TATGGAATGATGGTAAATTTAAAATACTACAAGCAGGAGTCACAGATACATTGTCTGGGAAAATGCAACT
TAGTAGCTTTGTGAGTCCTGTTGTAAGGCTTTTGGACACATTTATACATCAAGGGGCCAAAGTCACATTT
TTTACCTATTAGATTCCTGATCATTCAGGGGTTACCAAGATTCTGCTACCCACTGTAGTTAATAAACAAA
GAGCAAATTGGTCTCTATTCTGTCTCATGCACTCAGGCGCAACTCTTCCCGATTAAAAACAAAAACAACA
ACAACAAAAATCTACACCTCCATTCCCAGAGCAAGCTTACTCTCTGGCACCAAACTCCATGGGATGATTT
TTCTTCTAGAAGAGTCCAGGTGGACAGGTAAGGAGTGGGAGTCAGGGAGTCCAGTTCAGGGACAGAGATT
ACGGGATAAAAAGTGAAAGGAGAGGGACGGGGCCCATGCCGAGGGTTTCTCCCTTGTTTCTCAGACAGCT
CTTGGGCCAAGACTCAGGGAGACATTGAGACAGAGCGCTTGGCACAGAAGCAGAGGGGTCAGGGCGAAGT
CCCAGGGCCCCAGGCGTGGCTCTCAGGGTCTCAGGCCCCGAAGGCGGTGTATGGATTGGGGAGTCCCAGC
CTTGGGGATTCCCCAACTCCGCAGTTTCTTTTCTCCCTCTCCCAACCTATGTAGGGTCCTTCTTCCTGGA
TACTCACGACGCGGACCCAGTTCTCACTCCCATTGGGTGTCGGGTTTCCAGAGAAGCCAATCAGTGTCGT
CGCGGTCGCGGTTCTAAAGTCCGCACGCACCCACCGGGACTCAGATTCTCCCCAGACGCCGAGGATGGCC
GTCATGGCGCCCCGAACCCTCGTCCTGCTACTCTCGGGGGCTCTGGCCCTGACCCAGACCTGGGCGGGTG
AGTGCGGGGTCGGGAGGGAAACGGCCTCTGTGGGGAGAAGCAACGGGCCCGCCTGGCGGGGGCGCAGGAC
CCGGGAAGCCGCGCCGGGAGGAGGGTCGGGCGGGTCTCAGCCACTCCTCGTCCCCAGGCTCTCACTCCAT
GAGGTATTTCTTCACATCCGTGTCCCGGCCCGGCCGCGGGGAGCCCCGCTTCATCGCAGTGGGCTACGTG
GACGACACGCAGTTCGTGCGGTTCGACAGCGACGCCGCGAGCCAGAGGATGGAGCCGCGGGCGCCGTGGA
TAGAGCAGGAGGGTCCGGAGTATTGGGACGGGGAGACACGGAAAGTGAAGGCCCACTCACAGACTCACCG
AGTGGACCTGGGGACCCTGCGCGGCTACTACAACCAGAGCGAGGCCGGTGAGTGACCCCGGCCCGGGGCG
CAGGTCACGACCTCTCATCCCCCACGGACGGGCCAGGTCGCCCACAGTCTCCGGGTCCGAGATCCGCCCC
GAAGCCGCGGGACCCCGAGACCCTTGCCCCGGGAGAGGCCCAGGCGCCTTTACCCGGTTTCATTTTCAGT
TTAGGCCAAAAATCCCCCCAGGTTGGTCGGGGCGGGGCGGGGCTCGGGGGACCGGGCTGACCGCGGGGTC
CGGGCCAGGTTCTCACACCGTCCAGAGGATGTGTGGCTGCGACGTGGGGTCGGACTGGCGCTTCCTCCGC
GGGTACCACCAGTACGCCTACGACGGCAAGGATTACATCGCCCTGAAAGAGGACCTGCGCTCTTGGACCG
CGGCGGACATGGCAGCTCAGACCACCAAGCACAAGTGGGAGGCGGCCCATGTGGCGGAGCAGTTGAGAGC
CTACCTGGAGGGCACGTGCGTGGAGTGGCTCCGCAGATACCTGGAGAACGGGAAGGAGACGCTGCAGCGC
ACGGGTACCAGGGGCCACGGGGCGCCTCCCTGATCGCCTGTAGATCTCCCGGGCTGGCCTCCCACAAGGA
GGGGAGACAATTGGGACCAACACTAGAATATCGCCCTCCCTCTGGTCCTGAGGGAGAGGAATCCTCCTGG
GTTTCCAGATCCTGTACCAGAGAGTGACTCTGAGGTTCCGCCCTGCTCTCTGACACAATTAAGGGATAAA
ATCTCTGAAGGAATGACGGGAAGACGATCCCTCGAATACTGATGAGTGGTTCCCTTTGACACACACAGGC
AGCAGCCTTGGGCCCGTGACTTTTCCTCTCAGGCCTTGTTCTCTGCTTCACACTCAATGTGTGTGGGGGT
CTGAGTCCAGCACTTCTGAGTCCTTCAGCCTCCACTCAGGTCAGGACCAGAAGTCGCTGTTCCCTCTTCA
GGGACTAGAATTTTCCACGGAATAGGAGATTATCCCAGGTGCCTGTGTCCAGGCTGGTGTCTGGGTTCTG
TGCTCCCTTCCCCATCCCAGGTGTCCTGTCCATTCTCAAGATAGCCACATGTGTGCTGGAGGAGTGTCCC
ATGACAGATGCAAAATGCCTGAATGATCTGACTCTTCCTGACAGACGCCCCCAAAACGCATATGACTCAC
CACGCTGTCTCTGACCATGAAGCCACCCTGAGGTGCTGGGCCCTGAGCTTCTACCCTGCGGAGATCACAC
TGACCTGGCAGCGGGATGGGGAGGACCAGACCCAGGACACGGAGCTCGTGGAGACCAGGCCTGCAGGGGA
TGGAACCTTCCAGAAGTGGGCGGCTGTGGTGGTGCCTTCTGGACAGGAGCAGAGATACACCTGCCATGTG
CAGCATGAGGGTTTGCCCAAGCCCCTCACCCTGAGATGGGGTAAGGAGGGAGACGGGGGTGTCATGTCTT
TTAGGGAAAGCAGGAGCCTCTCTGACCTTTAGCAGGGTCAGGGCCCCTCACCTTCCCCTCTTTTCCCAGA
GCCGTCTTCCCAGCCCACCATCCCCATCGTGGGCATCATTGCTGGCCTGGTTCTCTTTGGAGCTGTGATC
ACTGGAGCTGTGGTCGCTGCTGTGATGTGGAGGAGGAAGAGCTCAGGTGGGGAAGGGGTGAAGGGTGGGT
CTGAGATTTCTTGTCTCACTGAGGGTTCCAAGACCCAGGTAGAAGTGTGCCCTGCCTCGTTACTGGGAAG
CACCACCCACAATTATGGGCCTACCCAGCCTGGGCCCTGTGTGCCAGCACTTACTCTTTTGTAAAGCACC
TGTTAAAATGAAGGACAGATTTATCACCTTGATTACAGCGGTGATGGGACCTGATCCCAGCAGTCACAAG
TCACAGGGGAAGGTCCCTGAGGACCTTCAGGAGGGCGGTTGGTCCAGGACCCACACCTGCTTTCTTCATG
TTTCCTGATCCCGCCCTGGGTCTGCAGTCACACATTTCTGGAAACTTCTCTGAGGTCCAAGACTTGGAGG
TTCCTCTAGGACCTTAAGGCCCTGACTCCTTTCTGGTATCTCACAGGACATTTTCTTCCCACAGATAGAA
AAGGAGGGAGCTACTCTCAGGCTGCAAGTAAGTATGAAGGAGGCTGATGCCTGAGGTCCTTGGGATATTG
TGTTTGGGAGCCCATGGGGGAGCTCACCCACCCCACAATTCCTCCTCTAGCCACATCTTCTGTGGGATCT
GACCAGGTTCTGTTTTTGTTCTACCCCAGGCAGTGACAGTGCCCAGGGCTCTGATGTGTCTCTCACAGCT
TGTAAAGGTGAGAGCCTGGAGGGCCTGATGTGTGTTGGGTGTTGGGCGGAACAGTGGACACAGCTGTGCT
ATGGGGTTTCTTTCCATTGGATGTATTGAGCATGCGATGGGCTGTTTAAAGTGTGACCCCTCACTGTGAC
AGATACGAATTTGTTCATGAATATTTTTTTCTATAGTGTGAGACAGCTGCCTTGTGTGGGACTGAGAGGC
AAGAGTTGTTCCTGCCCTTCCCTTTGTGACTTGAAGAACCCTGACTTTGTTTCTGCAAAGGCACCTGCAT
GTGTCTGTGTTCGTGTAGGCATAATGTGAGGAGGTGGGGAGACCACCCCACCCCCATGTCCACCATGACC
CTCTTCCCACGCTGACCTGTGCTCCCTCCCCAATCATCTTTCCTGTTCCAGAGAGGTGGGGCTGAGGTGT
CTCCATCTCTGTCTCAACTTCATGGTGCACTGAGCTGTAACTTCTTCCTTCCCTATTAAAATTAGAACCT
GAGTATAAATTTACTTTCTCAAATTCTTGCCATGAGAGGTTGATGAGTTAATTAAAGGAGAAGATTCCTA
AAATTTGAGAGACAAAATAAATGGAACACATGAGAACCTTCCAGAGTCCACGTGTTGCTTATGCTGATTT
GTTGCAGGGGAGGAGAGTAGATGGGGCTGTGCCCAGTTTCTGTTCCGGCCACTATGGGCTTTATGTGGTC
ACTGCTTGGCTGGGTCATCTTTGCTGCTCCATTGTCCTTGGCCCTTCAGTAGAACCTTGTCCCACTAAGA
CCTGTGATCACAGGGAGTTGGATGTCACCTAGGGTGGTCCCTGCATACAAATCTCCTTGCGGTATCAAGA
GACAAATTTTCAGACCTGTCTAGGTCTTGCCTTCCTCCCAGGGCTTTTTCCTCAATTGTATTTTCAATTT
TTCTCCAATCTTTTTAAAGGAACCAGATTGTGACATTTGCAGAGAGGAGTGGTCCCATAGTTTCTCATCA
TGATTAACTTTCTGTTGGAACTCCTGTTCTGCCCTCCTACTCTTCTTCCTGCTCTGAATTGTAGTAATCC
TAGTGCTGGCTCCAATCCAAACTCATAGATTTATAAAGCAGAGTCTAATTTAGATTCATATGTGGTTGGA
AAATTGTACCCATAAGGCTAGGGTTATTGTTCCTGAAGAGAAATATATGGTTTTGTGCTGAAGTGTGCAG
GAGGGTTGGTGTGGGAGGAGGGAGGACACACAAGCAGCCCTGGTGAGAAAAGCACTGGCGGCGTGGATGT
CCATGTGAACTTATGTTCTTTAGCTGCCACAAAACAGCATTTGCCCTGTGGCTACATTAATAAAGGTATG
GGCTTTAGAATAGGGAGATGCTCTACAGTGGTCATTCATTCAACTGACATTTGTTGTCTGCTAGGGATAT
GACTGCTTTTGCATTTAGAAAGCATCCTTAAAGTAAAAACAGAAAAATTTCTGGGGTTATGGTGCATACG
TTCTAGATGCAGGCTTGTCCAACCCGCGGCTCGTGGGCTGCATGTGGCCCAGGACAATTTTGAATGTGAG
GACTTTTTTGCTTATCTGTGGTGAACCTGAGTCCTGGAGTGAGTGCACCCACCTCCCTCAGGGTCA
>TMM_HLA_A_00008 
TATGGAATGATGGTAAATTTAAAATACTACAAGCAGGAGTCACAGATACATTGTCTGGGAAAATGCAACT
TAGTAGCTTTGTGAGTCCTGTTGTAAGGCTTTTGGACACATTTATACATCAAGGGGCCAAAGTCACATTT
TTTACCTATTAGATTCCTGATCATTCAGGGGTTACCAAGATTCTGCTACCCACTGTAGTTAATAAACAAA
GAGCAAATTGGTCTCTATTCTGTCTCATGCACTCAGGCGCAACTCTTCCCGATTAAAAACAAAAACAACA
ACAACAAAAATCTACACCTCCATTCCCAGAGCAAGCTTACTCTCTGGCACCAAACTCCATGGGATGATTT
TTCTTCTAGAAGAGTCCAGGTGGACAGGTAAGGAGTGGGAGTCAGGGAGTCCAGTTCAGGGACAGAGATT
ACGGGATAAAAAGTGAAAGGAGAGGGACGGGGCCCATGCCGAGGGTTTCTCCCTTGTTTCTCAGACAGCT
CTTGGGCCAAGACTCAGGGAGACATTGAGACAGAGCGCTTGGCACAGAAGCAGAGGGGTCAGGGCGAAGT
CCCAGGGCCCCAGGCGTGGCTCTCAGGGTCTCAGGCCCCGAAGGCGGTGTATGGATTGGGGAGTCCCAGC
CTTGGGGATTCCCCAACTCCGCAGTTTCTTTTCTCCCTCTCCCAACCTATGTAGGGTCCTTCTTCCTGGA
TACTCACGACGCGGACCCAGTTCTCACTCCCATTGGGTGTCGGGTTTCCAGAGAAGCCAATCAGTGTCGT
CGCGGTCGCGGTTCTAAAGTCCGCACGCACCCACCGGGACTCAGATTCTCCCCAGACGCCGAGGATGGCC
GTCATGGCGCCCCGAACCCTCGTCCTGCTACTCTCGGGGGCTCTGGCCCTGACCCAGACCTGGGCGGGTG
AGTGCGGGGTCGGGAGGGAAACGGCCTCTGTGGGGAGAAGCAACGGGCCCGCCTGGCGGGGGCGCAGGAC
CCGGGAAGCCGCGCCGGGAGGAGGGTCGGGCGGGTCTCAGCCACTCCTCGTCCCCAGGCTCTCACTCCAT
GAGGTATTTCTTCACATCCGTGTCCCGGCCCGGCCGCGGGGAGCCCCGCTTCATCGCAGTGGGCTACGTG
GACGACACGCAGTTCGTGCGGTTCGACAGCGACGCCGCGAGCCAGAGGATGGAGCCGCGGGCGCCGTGGA
TAGAGCAGGAGGGTCCGGAGTATTGGGACGGGGAGACACGGAAAGTGAAGGCCCACTCACAGACTCACCG
AGTGGACCTGGGGACCCTGCGCGGCTACTACAACCAGAGCGAGGCCGGTGAGTGACCCCGGCCCGGGGCG
CAGGTCACGACCTCTCATCCCCCACGGACGGGCCAGGTCGCCCACAGTCTCCGGGTCCGAGATCCGCCCC
GAAGCCGCGGGACCCCGAGACCCTTGCCCCGGGAGAGGCCCAGGCGCCTTTACCCGGTTTCATTTTCAGT
TTAGGCCAAAAATCCCCCCAGGTTGGTCGGGGCGGGGCGGGGCTCGGGGGACCGGGCTGACCGCGGGGTC
CGGGCCAGGTTCTCACACCGTCCAGAGGATGTGTGGCTGCGACGTGGGGTCGGACTGGCGCTTCCTCCGC
GGGTACCACCAGTACGCCTACGACGGCAAGGATTACATCGCCCTGAAAGAGGACCTGCGCTCTTGGACCG
CGGCGGACATGGCAGCTCAGACCACCAAGCACAAGTGGGAGGCGGCCCATGTGGCGGAGCAGTTGAGAGC
CTACCTGGAGGGCACGTGCGTGGAGTGGCTCCGCAGATACCTGGAGAACGGGAAGGAGACGCTGCAGCGC
ACGGGTACCAGGGGCCACGGGGCGCCTCCCTGATCGCCTGTAGATCTCCCGGGCTGGCCTCCCACAAGGA
GGGGAGACAATTGGGACCAACACTAGAATATCGCCCTCCCTCTGGTCCTGAGGGAGAGGAATCCTCCTGG
GTTTCCAGATCCTGTACCAGAGAGTGACTCTGAGGTTCCGCCCTGCTCTCTGACACAATTAAGGGATAAA
ATCTCTGAAGGAATGACGGGAAGACGATCCCTCGAATACTGATGAGTGGTTCCCTTTGACACACACAGGC
AGCAGCCTTGGGCCCGTGACTTTTCCTCTCAGGCCTTGTTCTCTGCTTCACACTCAATGTGTGTGGGGGT
CTGAGTCCAGCACTTCTGAGTCCTTCAGCCTCCACTCAGGTCAGGACCAGAAGTCGCTGTTCCCTCTTCA
GGGACTAGAATTTTCCACGGAATAGGAGATTATCCCAGGTGCCTGTGTCCAGGCTGGTGTCTGGGTTCTG
TGCTCCCTTCCCCATCCCAGGTGTCCTGTCCATTCTCAAGATAGCCACATGTGTGCTGGAGGAGTGTCCC
ATGACAGATGCAAAATGCCTGAATGATCTGACTCTTCCTGACAGACGCCCCCAAAACGCATATGACTCAC
CACGCTGTCTCTGACCATGAAGCCACCCTGAGGTGCTGGGCCCTGAGCTTCTACCCTGCGGAGATCACAC
TGACCTGGCAGCGGGATGGGGAGGACCAGACCCAGGACACGGAGCTCGTGGAGACCAGGCCTGCAGGGGA
TGGAACCTTCCAGAAGTGGGCGGCTGTGGTGGTGCCTTCTGGACAGGAGCAGAGATACACCTGCCATGTG
CAGCATGAGGGTTTGCCCAAGCCCCTCACCCTGAGATGGGGTAAGGAGGGAGACGGGGGTGTCATGTCTT
TTAGGGAAAGCAGGAGCCTCTCTGACCTTTAGCAGGGTCAGGGCCCCTCACCTTCCCCTCTTTTCCCAGA
GCCGTCTTCCCAGCCCACCATCCCCATCGTGGGCATCATTGCTGGCCTGGTTCTCTTTGGAGCTGTGATC
ACTGGAGCTGTGGTCGCTGCTGTGATGTGGAGGAGGAAGAGCTCAGGTGGGGAAGGGGTGAAGGGTGGGT
CTGAGATTTCTTGTCTCACTGAGGGTTCCAAGACCCAGGTAGAAGTGTGCCCTGCCTCGTTACTGGGAAG
CACCACCCACAATTATGGGCCTACCCAGCCTGGGCCCTGTGTGCCAGCACTTACTCTTTTGTAAAGCACC
TGTTAAAATGAAGGACAGATTTATCACCTTGATTACAGCGGTGATGGGACCTGATCCCAGCAGTCACAAG
TCACAGGGGAAGGTCCCTGAGGACCTTCAGGAGGGCGGTTGGTCCAGGACCCACACCTGCTTTCTTCATG
TTTCCTGATCCCGCCCTGGGTCTGCAGTCACACATTTCTGGAAACTTCTCTGAGGTCCAAGACTTGGAGG
TTCCTCTAGGACCTTAAGGCCCTGACTCCTTTCTGGTATCTCACAGGACATTTTCTTCCCACAGATAGAA
AAGGAGGGAGCTACTCTCAGGCTGCAAGTAAGTATGAAGGAGGCTGATGCCTGAGGTCCTTGGGATATTG
TGTTTGGGAGCCCATGGGGGAGCTCACCCACCCCACAATTCCTCCTCTAGCCACATCTTCTGTGGGATCT
GACCAGGTTCTGTTTTTGTTCTACCCCAGGCAGTGACAGTGCCCAGGGCTCTGATGTGTCTCTCACAGCT
TGTAAAGGTGAGAGCCTGGAGGGCCTGATGTGTGTTGGGTGTTGGGCGGAACAGTGGACACAGCTGTGCT
ATGGGGTTTCTTTCCATTGGATGTATTGAGCATGCGATGGGCTGTTTAAAGTGTGACCCCTCACTGTGAC
AGATACGAATTTGTTCATGAATATTTTTTTCTATAGTGTGAGACAGCTGCCTTGTGTGGGACTGAGAGGC
AAGAGTTGTTCCTGCCCTTCCCTTTGTGACTTGAAGAACCCTGACTTTGTTTCTGCAAAGGCACCTGCAT
GTGTCTGTGTTCGTGTAGGCATAATGTGAGGAGGTGGGGAGACCACCCCACCCCCATGTCCACCATGACC
CTCTTCCCACGCTGACCTGTGCTCCCTCCCCAATCATCTTTCCTGTTCCAGAGAGGTGGGGCTGAGGTGT
CTCCATCTCTGTCTCAACTTCATGGTGCACTGAGCTGTAACTTCTTCCTTCCCTATTAAAATTAGAACCT
GAGTATAAATTTACTTTCTCAAATTCTTGCCATGAGAGGTTGATGAGTTAATTAAAGGAGAAGATTCCTA
AAATTTGAGAGACAAAATAAATGGAACACATGAGAACCTTCCAGAGTCCATGTGTTGCTTATGCTGATTT
GTTGCAGGGGAGGAGAGTAGATGGGGCTGTGCCCAGTTTCTGTTCCGGCCACTATGGGCTTTATGTGGTC
ACTGCTTGGCTGGGTCATCTTTGCTGCTCCATTGTCCTTGGCCCTTCAGTAGAACCTTGTCCCACTAAGA
CCTGTGATCACAGGGAGTTGGATGTCACCTAGGGTGGTCCCTGCATACAAATCTCCTTGCGGTATCAAGA
GACAAATTTTCAGACCTGTCTAGGTCTTGCCTTCCTCCCAGGGCTTTTTCCTCAATTGTATTTTCAATTT
TTCTCCAATCTTTTTAAAGGAACCAGATTGTGACATTTGCAGAGAGGAGTGGTCCCATAGTTTCTCATCA
TGATTAACTTTCTGTTGGAACTCCTGTTCTGCCCTCCTACTCTTCTTCCTGCTCTGAATTGTAGTAATCC
TAGTGCTGGCTCCAATCCAAACTCATAGATTTATAAAGCAGAGTCTAATTTAGATTCATATGTGGTTGGA
AAATTGTACCCATAAGGCTAGGGTTATTGTTCCTGAAGAGAAATATATGGTTTTGTGCTGAAGTGTGCAG
GAGGGTTGGTGTGGGAGGAGGGAGGACACACAAGCAGCCCTGGTGAGAAAAGCACTGGCGGCGTGGATGT
CCATGTGAACTTATGTTCTTTAGCTGCCACAAAACAGCATTTGCCCTGTGGCTACATTAATAAAGGTATG
GGCTTTAGAATAGGGAGATGCTCTACAGTGGTCATTCATTCAACTGACATTTGTTGTCTGCTAGGGATAT
GACTGCTTTTGCATTTAGAAAGCATCCTTAAAGTAAAAACAGAAAAATTTCTGGGGTTATGGTGCATACG
TTCTAGATGCAGGCTTGTCCAACCCGCGGCTCGTGGGCTGCATGTGGCCCAGGACAATTTTGAATGTGAG
GACTTTTTTGCTTATCTGTGGTGAACCTGAGTCCTGGAGTGAGTGCACCCACCTCCCTCAGGGTCA
>TMM_HLA_A_00009 
TATGGAATGATGGTAAATTTAAAATACTACAAGCAGGAGTCACAGATACATTGTCTGGGAAAATGCAACT
TAGTAGCTTTGTGAGTCCTGTTGTAAGGCTTTTGGACACATTTATACATCAAGGGGCCAAAGTCACATTT
TTTACCTATTAGATTCCTGATCATTCAGGGGTTACCAAGATTCTGCTACCCACTGTAGTTAATAAACAAA
GAGCAAATTGGTCTCTATTCTGTCTCATGCACTCAGGCGCAACTCTTCCCGATTAAAAACAAAAACAACA
ACAACAAAAATCTACACCTCCATTCCCAGAGCAAGCTTACTCTCTGGCACCAAACTCCATGGGATGATTT
TTCTTCTAGAAGAGTCCAGGTGGACAGGTAAGGAGTGGGAGTCAGGGAGTCCAGTTCAGGGACAGAGATT
ACGGGATAAAAAGTGAAAGGAGAGGGACGGGGCCCATGCCGAGGGTTTCTCCCTTGTTTCTCAGACAGCT
CTTGGGCCAAGACTCAGGGAGACATTGAGACAGAGCGCTTGGCACAGAAGCAGAGGGGTCAGGGCGAAGT
CCCAGGGCCCCAGGCGTGGCTCTCAGGGTCTCAGGCCCCGAAGGCGGTGTATGGATTGGGGAGTCCCAGC
CTTGGGGATTCCCCAACTCCGCAGTTTCTTTTCTCCCTCTCCCAACCTATGTAGGGTCCTTCTTCCTGGA
TACTCACGACGCGGACCCAGTTCTCACTCCCATTGGGTGTCGGGTTTCCAGAGAAGCCAATCAGTGTCGT
CGCGGTCGCGGTTCTAAAGTCCGCACGCACCCACCGGGACTCAGATTCTCCCCAGACGCCGAGGATGGCC
GTCATGGCGCCCCGAACCCTCGTCCTGCTACTCTCGGGGGCTCTGGCCCTGACCCAGACCTGGGCGGGTG
AGTGCGGGGTCGGGAGGGAAACGGCCTCTGTGGGGAGAAGCAACGGGCCCGCCTGGCGGGGGCGCAGGAC
CCGGGAAGCCGCGCCGGGAGGAGGGTCGGGCGGGTCTCAGCCACTCCTCGTCCCCAGGCTCTCACTCCAT
GAGGTATTTCTACACCTCCGTGTCCCGGCCCGGCCGCGGGGAGCCCCGCTTCATCGCAGTGGGCTACGTG
GACGACACGCAGTTCGTGCGGTTCGACAGCGACGCCGCGAGCCAGAGGATGGAGCCGCGGGCGCCGTGGA
TAGAGCAGGAGGGTCCGGAGTATTGGGACGGGGAGACACGGAAAGTGAAGGCCCACTCACAGACTCACCG
AGTGGACCTGGGGACCCTGCGCGGCTACTACAACCAGAGCGAGGCCGGTGAGTGACCCCGGCCCGGGGCG
CAGGTCACGACCTCTCATCCCCCACGGACGGGCCAGGTCGCCCACAGTCTCCGGGTCCGAGATCCGCCCC
GAAGCCGCGGGACCCCGAGACCCTTGCCCCGGGAGAGGCCCAGGCGCCTTTACCCGGTTTCATTTTCAGT
TTAGGCCAAAAATCCCCCCAGGTTGGTCGGGGCGGGGCGGGGCTCGGGGGACCGGGCTGACCGCGGGGTC
CGGGCCAGGTTCTCACACCGTCCAGAGGATGTTTGGCTGCGACGTGGGGTCGGACGGGCGCTTCCTCCGC
GGGTACCACCAGTACGCCTACGACGGCAAGGATTACATCGCCCTGAAAGAGGACCTGCGCTCTTGGACCG
CGGCGGACATGGCAGCTCAGACCACCAAGCACAAGTGGGAGGCGGCCCATGTGGCGGAGCAGTTGAGAGC
CTACCTGGAGGGCACGTGCGTGGAGTGGCTCCGCAGATACCTGGAGAACGGGAAGGAGACGCTGCAGCGC
ACGGGTACCAGGGGCCACGGGGCGCCTCCCTGATCGCCTGTAGATCTCCCGGGCTGGCCTCCCACAAGGA
GGGGAGACAATTGGGACCAACACTAGAATATCGCCCTCCCTCTGGTCCTGAGGGAGAGGAATCCTCCTGG
GTTTCCAGATCCTGTACCAGAGAGTGACTCTGAGGTTCCGCCCTGCTCTCTGACACAATTAAGGGATAAA
ATCTCTGAAGGAATGACGGGAAGACGATCCCTCGAATACTGATGAGTGGTTCCCTTTGACACACACAGGC
AGCAGCCTTGGGCCCGTGACTTTTCCTCTCAGGCCTTGTTCTCTGCTTCACACTCAATGTGTGTGGGGGT
CTGAGTCCAGCACTTCTGAGTCCTTCAGCCTCCACTCAGGTCAGGACCAGAAGTCGCTGTTCCCTCTTCA
GGGACTAGAATTTTCCACGGAATAGGAGATTATCCCAGGTGCCTGTGTCCAGGCTGGTGTCTGGGTTCTG
TGCTCCCTTCCCCATCCCAGGTGTCCTGTCCATTCTCAAGATAGCCACATGTGTGCTGGAGGAGTGTCCC
ATGACAGATGCAAAATGCCTGAATGATCTGACTCTTCCTGACAGACGCCCCCAAAACGCATATGACTCAC
CACGCTGTCTCTGACCATGAAGCCACCCTGAGGTGCTGGGCCCTGAGCTTCTACCCTGCGGAGATCACAC
TGACCTGGCAGCGGGATGGGGAGGACCAGACCCAGGACACGGAGCTCGTGGAGACCAGGCCTGCAGGGGA
TGGAACCTTCCAGAAGTGGGCGGCTGTGGTGGTGCCTTCTGGACAGGAGCAGAGATACACCTGCCATGTG
CAGCATGAGGGTTTGCCCAAGCCCCTCACCCTGAGATGGGGTAAGGAGGGAGACGGGGGTGTCATGTCTT
TTAGGGAAAGCAGGAGCCTCTCTGACCTTTAGCAGGGTCAGGGCCCCTCACCTTCCCCTCTTTTCCCAGA
GCCGTCTTCCCAGCCCACCATCCCCATCGTGGGCATCATTGCTGGCCTGGTTCTCTTTGGAGCTGTGATC
ACTGGAGCTGTGGTCGCTGCTGTGATGTGGAGGAGGAAGAGCTCAGGTGGGGAAGGGGTGAAGGGTGGGT
CTGAGATTTCTTGTCTCACTGAGGGTTCCAAGACCCAGGTAGAAGTGTGCCCTGCCTCGTTACTGGGAAG
CACCACCCACAATTATGGGCCTACCCAGCCTGGGCCCTGTGTGCCAGCACTTACTCTTTTGTAAAGCACC
TGTTAAAATGAAGGACAGATTTATCACCTTGATTACAGCGGTGATGGGACCTGATCCCAGCAGTCACAAG
TCACAGGGGAAGGTCCCTGAGGACCTTCAGGAGGGCGGTTGGTCCAGGACCCACACCTGCTTTCTTCATG
TTTCCTGATCCCGCCCTGGGTCTGCAGTCACACATTTCTGGAAACTTCTCTGAGGTCCAAGACTTGGAGG
TTCCTCTAGGACCTTAAGGCCCTGACTCCTTTCTGGTATCTCACAGGACATTTTCTTCCCACAGATAGAA
AAGGAGGGAGCTACTCTCAGGCTGCAAGTAAGTATGAAGGAGGCTGATGCCTGAGGTCCTTGGGATATTG
TGTTTGGGAGCCCATGGGGGAGCTCACCCACCCCACAATTCCTCCTCTAGCCACATCTTCTGTGGGATCT
GACCAGGTTCTGTTTTTGTTCTACCCCAGGCAGTGACAGTGCCCAGGGCTCTGATGTGTCTCTCACAGCT
TGTAAAGGTGAGAGCCTGGAGGGCCTGATGTGTGTTGGGTGTTGGGCGGAACAGTGGACACAGCTGTGCT
ATGGGGTTTCTTTCCATTGGATGTATTGAGCATGCGATGGGCTGTTTAAAGTGTGACCCCTCACTGTGAC
AGATACGAATTTGTTCATGAATATTTTTTTCTATAGTGTGAGACAGCTGCCTTGTGTGGGACTGAGAGGC
AAGAGTTGTTCCTGCCCTTCCCTTTGTGACTTGAAGAACCCTGACTTTGTTTCTGCAAAGGCACCTGCAT
GTGTCTGTGTTCGTGTAGGCATAATGTGAGGAGGTGGGGAGACCACCCCACCCCCATGTCCACCATGACC
CTCTTCCCACGCTGACCTGTGCTCCCTCCCCAATCATCTTTCCTGTTCCAGAGAGGTGGGGCTGAGGTGT
CTCCATCTCTGTCTCAACTTCATGGTGCACTGAGCTGTAACTTCTTCCTTCCCTATTAAAATTAGAACCT
GAGTATAAATTTACTTTCTCAAATTCTTGCCATGAGAGGTTGATGAGTTAATTAAAGGAGAAGATTCCTA
AAATTTGAGAGACAAAATAAATGGAACACATGAGAACCTTCCAGAGTCCACGTGTTGCTTATGCTGATTT
GTTGCAGGGGAGGAGAGTAGATGGGGCTGTGCCCAGTTTCTGTTCCGGCCACTATGGGCTTTATGTGGTC
ACTGCTTGGCTGGGTCATCTTTGCTGCTCCATTGTCCTTGGCCCTTCAGTAGAACCTTGTCCCACTAAGA
CCTGTGATCACAGGGAGTTGGATGTCACCTAGGGTGGTCCCTGCATACAAATCTCCTTGCGGTATCAAGA
GACAAATTTTCAGACCTGTCTAGGTCTTGCCTTCCTCCCAGGGCTTTTTCCTCAATTGTATTTTCAATTT
TTCTCCAATCTTTTTAAAGGAACCAGATTGTGACATTTGCAGAGAGGAGTGGTCCCATAGTTTCTCATCA
TGATTAACTTTCTGTTGGAACTCCTGTTCTGCCCTCCTACTCTTCTTCCTGCTCTGAATTGTAGTAATCC
TAGTGCTGGCTCCAATCCAAACTCATAGATTTATAAAGCAGAGTCTAATTTAGATTCATATGTGGTTGGA
AAATTGTACCCATAAGGCTAGGGTTATTGTTCCTGAAGAGAAATATATGGTTTTGTGCTGAAGTGTGCAG
GAGGGTTGGTGTGGGAGGAGGGAGGACACACAAGCAGCCCTGGTGAGAAAAGCACTGGCGGCGTGGATGT
CCATGTGAACTTATGTTCTTTAGCTGCCACAAAACAGCATTTGCCCTGTGGCTACATTAATAAAGGTATG
GGCTTTAGAATAGGGAGATGCTCTACAGTGGTCATTCATTCAACTGACATTTGTTGTCTGCTAGGGATAT
GACTGCTTTTGCATTTAGAAAGCATCCTTAAAGTAAAAACAGAAAAATTTCTGGGGTTATGGTGCATACG
TTCTAGATGCAGGCTTGTCCAACCCGCGGCTCGTGGGCTGCATGTGGCCCAGGACAATTTTGAATGTGAG
GACTTTTTTGCTTATCTGTGGTGAACCTGAGTCCTGGAGTGAGTGCACCCACCTCCCTCAGGGTCA
>TMM_HLA_A_00010 
TAAGGAATGATGGCAAATTTAAAGTAAGACAAGCAGGAGTCACAGATACATTGTCTGGGAAAGTGCAACT
TAGTAGCTTTGTGAGTCCTGTTGTAATGCTTTTGGACACATTTATACATTAAGGGGCCAAAGTCACATTT
TTTACCTATTAGATTCCTGATCATTCAGGGGTTACCAAGATTCTGCTACCCACTGTAGTTAATAAACAAA
GAGCAAATTGGTCTCTATTCTGTCTCATGCACTCAGGCACAACTTTTCCGGATTAAAAACAAAAACAACA
ACAACAAAAATCTACACCTCCATTCCCAGATCAAGCTTACTCTCTGGCACCAAACTCCATGGGGTGATTT
TTCTTCTAGAAGAGTCCAGGTGGACAGGTAAGGAGTGGGAGTCAGGGAGTCCAGTTCAGGGACAGAGATA
ATGGGATGAAAAGTGAAAGGAGAGGGACGGGGCCCATGCCGAGGGTTTCTCCCTTGTTTCTCAGACAGCT
CCTGGGCCAAGACTCAGGGAGACATTGAGACAGAGCGCTTCGCACAGGAGCAGAGGGGTCAGGGCGAAGT
CCCAGGGCCCCAGGCGTGGCTCTCAGAGTCTCAGGCCCCGAAGGCGGTGTATGGATTGGGGAGTCCCAGC
CTTGGGGATTCCCCAACTCCGCAGTTTCTTTTCTCCCTCTCCCAACCTACGTAGGGTCCTTCATCCTGGA
TACTCACGACGCGGACCCAGTTCTCACTCCCATTGGGTGTCGGGTTTCCAGAGAAGCCAATCAGTGTCGT
CGCGGTCGCTGTTCTAAAGCCCGCACGCACCCACCGGGACTCAGATTCTCCCCAGACGCCGAGGATGGCC
GTCATGGCGCCCCGAACCCTCCTCCTGCTACTCTCGGGGGCCCTGGCCCTGACCCAGACCTGGGCGGGTG
AGTGCGGGGTCGGGAGGGAAACCGCCTCTGCGGGGAGAAGCAAGGGGCCCTCCTGGCGGGGGCGCAGGAC
CGGGGGAGCCGCGCCGGGACGAGGGTCGGGCAGGTCTCAGCCACTGCTCGCCCCCAGGCTCCCACTCCAT
GAGGTATTTCTTCACATCCGTGTCCCGGCCCGGCCGCGGGGAGCCCCGCTTCATCGCCGTGGGCTACGTG
GACGACACGCAGTTCGTGCGGTTCGACAGCGACGCCGCGAGCCAGAGGATGGAGCCGCGGGCGCCGTGGA
TAGAGCAGGAGGGGCCGGAGTATTGGGACCAGGAGACACGGAATGTGAAGGCCCAGTCACAGACTGACCG
AGTGGACCTGGGGACCCTGCGCGGCTACTACAACCAGAGCGAGGCCGGTGAGTGACCCCGGCCGGGGGCG
CAGGTCAGGACCCCTCATCCCCCACGGACGGGCCAGGTCGCCCACAGTCTCCGGGTCCGAGATCCACCCC
GAAGCCGCGGGACCCCGAGACCCTTGCCCCGGGAGAGGCCCAGGCGCCTTTACCCGGTTTCATTTTCAGT
TTAGGCCAAAAATCCCCCCGGGTTGGTCGGGGCTGGGCGGGGCTCGGGGGACTGGGCTGACCGCGGGGTC
GGGGCCAGGTTCTCACACCATCCAGATAATGTATGGCTGCGACGTGGGGTCGGACGGGCGCTTCCTCCGC
GGGTACCGGCAGGACGCCTACGACGGCAAGGATTACATCGCCCTGAACGAGGACCTGCGCTCTTGGACCG
CGGCGGACATGGCGGCTCAGATCACCAAGCGCAAGTGGGAGGCGGCCCATGAGGCGGAGCAGTTGAGAGC
CTACCTGGATGGCACGTGCGTGGAGTGGCTCCGCAGATACCTGGAGAACGGGAAGGAGACGCTGCAGCGC
ACGGGTACCAGGGGCCACGGGGCGCCTCCCTGATCGCCTGTAGATCTCCCGGGCTGGCCTCCCACAAGGA
GGGGAGACAATTGGGACCAACACTAGAATATCACCCTCCCTCTGGTCCTGAGGGAGAGGAATCCTCCTGG
GTTCCAGATCCTGTACCAGAGAGTGACTCTGAGGTTCCGCCCTGCTCTCTGACACAATTAAGGGATAAAA
TCTCTGAAGGAGTGACGGGAAGACGATCCCTCGAATACTGATGAGTGGTTCCCTTTGACACCGGCAGCAG
CCTTGGGCCCGTGACTTTTCCTCTCAGGCCTTGTTCTCTGCTTCACACTCAATGTGTGTGGGGGTCTGAG
TCCAGCACTTCTGAGTCCCTCAGCCTCCACTCAGGTCAGGACCAGAAGTCGCTGTTCCCTTCTCAGGGAA
TAGAAGATTATCCCAGGTGCCTGTGTCCAGGCTGGTGTCTGGGTTCTGTGCTCTCTTCCCCATCCCGGGT
GTCCTGTCCATTCTCAAGATGGCCACATGCGTGCTGGTGGAGTGTCCCATGACAGATGCAAAATGCCTGA
ATTTTCTGACTCTTCCCGTCAGACCCCCCCAAGACACATATGACCCACCACCCCATCTCTGACCATGAGG
CCACCCTGAGGTGCTGGGCCCTGGGCTTCTACCCTGCGGAGATCACACTGACCTGGCAGCGGGATGGGGA
GGACCAGACCCAGGACACGGAGCTCGTGGAGACCAGGCCTGCAGGGGATGGAACCTTCCAGAAGTGGGCG
GCTGTGGTGGTGCCTTCTGGAGAGGAGCAGAGATACACCTGCCATGTGCAGCATGAGGGTCTGCCCAAGC
CCCTCACCCTGAGATGGGGTAAGGAGGGAGATGGGGGTGTCATGTCTCTTAGGGAAAGCAGGAGCCTCTC
TGGAGACCTTTAGCAGGGTCAGGGCCCCTCACCTTCCCCTCTTTTCCCAGAGCTGTCTTCCCAGCCCACC
ATCCCCATCGTGGGCATCATTGCTGGCCTGGTTCTCCTTGGAGCTGTGATCACTGGAGCTGTGGTCGCTG
CCGTGATGTGGAGGAGGAAGAGCTCAGGTGGAGAAGGGGTGAAGGGTGGGGTCTGAGATTTCTTGTCTCA
CTGAGGGTTCCAAGCCCCAGCTAGAAATGTGCCCTGTCTCATTACTGGGAAGCACCGTCCACAATCATGG
GCCTACCCAGTCTGGGCCCTGTGTGCCAGCACTTACTCTTTTGTAAAGCACCTGTTAAAATGAAGGACAG
ATTTATCACCTTGATTACGGCGGTGATGGGACCTGATCCCAGCAGTCACAAGTCACAGGGGAAGGTCCCT
GAGGACAGACCTCAGGAGGGCTATTGGTCCAGGACCCACACCTGCTTTCTTCATGTTTCCTGATCCCGCC
CTGGGTCTGCAGTCACACATTTCTGGAAACTTCTCTGGGGTCCAAGACTAGGAGGTTCCTCTAGGACCTT
AAGGCCCTGGCTCCTTTCTGGTATCTCACAGGACATTTTCTTCTCACAGATAGAAAAGGAGGGAGTTACA
CTCAGGCTGCAAGTAAGTATGAAGGAGGCTGATGCCTGAGGTCCTTGGGATATTGTGTTTGGGAGCCCAT
GGGGGAGCCCACCCACCTCACAATTCCTCCTCTAGCCACATCTTCTGTGGGATCTGACCAGGTTCTGTTT
TTGTTCTACCCCAGGCAGTGACAGTGCCCAGGGCTCTGATGTGTCCCTCACAGCTTGTAAAGGTGAGAGC
TTGGAGGACCTAATGTGTGTTGGGTGTTGGGCGGAACAGTGGACACAGCTGTGCTATGGGGTTTCTTTGC
ATTGGATGTATTGAGCATGCGATGGGCTGTTTAAGGTGTGACCCCTCACTGTGATGGATATGAATTTGTT
CATGAATATTTTTTTCTATAGTGTGAGACAGCTGCCTTGTGTGGGACTGAGAGGCAAGAGTTGTTCCTGC
CCTTCCCTTTGTGACTTGAAGAACCCTGACTTTGTTTCTGCAAAGGCACCTGCATGTGTCTGTGTTCGTG
TAGGCATAATGTGAGGAGGTGGGGAGACCACCCCACCCCCATGTCCACCATGACCCTCTTCCCACGCTGA
CCTGTGCTCCCTCCCCAATCATCTTTCCTGTTCCAGAGAGGTGGGGCTGAGGTGTCTCCATCTCTGTCTC
AACTTCATGGTGCACTGAGCTGTAACTTCTTCCTTCCCTATTAAAATTAGAACCTTAGTATAAATTTACT
TTCTCAAATTCTTGCCATGAGAGGTTGATGAGTTAATTAAAGGAGAAGATTCCTAAAATTTGAGAGACAA
AATAAATGGAAGACATGAGAACCTTCCAGAGTCCACGTGTTTCTTGTGCTGATTTGTTGCAGGGGAGGAG
AGTAGATGGGGCTGTGCCCAGTTTCTGTTCTGGCCACCATGGGCTTTATGTGGTCACAGCTCACCTGGGT
CATCTTTGCTGCTCCATTGTCCTTGGCCCTTCAGTAGAACCTTGTCCCACCAAGACCTGTGATCACAGGG
AGTTGGATGTCACCTAGGGTGGTCCCTGCATACAAATCTCCTTGTGGTATCAAGAGACAAATTTTCAGAC
CTGTCCAGGTCTTGCCTTCCTCCCAGGGCTTTTTCCTTAATGGTATTTTCGATTTTTCTCCAATCTTTTT
AAAGGAACCAGATTGTGACATTTGCAGAGAGGAGGGGTCCCATAGTTTCTCATCATGGTTAACTTTCTGT
TGGAACTCCTCTTCTGCCCTCCTACTCTTCTTCCTGCTCTGAGTTGTAGTAATCCTAGTGCTGGCTCCAA
TCCAAACTCATAGATTTATAAAGCAGAGTCTAATTTAGATTCATATGTGGTTGGAAAATTGTACCCATAA
GGCTAGGGTTATTGTTCCTGAAGAGAAATATATGGTTTTGTGCTGAAGTGTGCAGGAGGGTTGGTGTGGG
AGGAGGGAGGACATACAAGCAGCCCTGGTGAGAAAAGCACTGGCGGCATGGATGTCCACGTGAACTTATG
TTCTTTAGCTGCCACAAAACAGCATTTGCCCTGTGGCTACATTAATAAAGATATGGGCTTTAGAATAGGG
AGGTGCTCTACAGTGATCATTCATTCAACTGACATTTGTTGTCTGCTAGGGATATGACTGCTTTTGCATT
TAGAAAGCATCCTTAAAGTAAAAACAGAAAAATGTCTGGGGTTATGGTGCATACGTTCTAGATGCAGGCT
TGTCCAACCCGCGGCTCGTGGGCTGCATGTGGCCCAGGACAATTTTGAATGTGAGGACTTTTTTGCTTAT
CTGTGGTGAACCTGAGTCCTGGAGTGAGTGCACCCACCTCCCTCAGGGTCA
>TMM_HLA_A_00011 
TAAGGAATGATGGCAAATTTAAAGTAAGACAAGCAGGAGTCACAGATACATTGTCTGGGAAAGTGCAACT
TAGTAGCTTTGTGAGTCCTGTTGTAATGCTTTTGGACACATTTATACATTAAGGGGCCAAAGTCACATTT
TTTACCTATTAGATTCCTGATCATTCAGGGGTTACCAAGATTCTGCTACCCACTGTAGTTAATAAACAAA
GAGCAAATTGGTCTCTATTCTGTCTCATGCACTCAGGCACAACTTTTCCGGATTAAAAACAAAAACAACA
ACAAAAATCTACACCTCTATTCCCAGAGCAAGCTTACTCTCTGGCACCAAACTCCATGGGGTGATTTTTC
TTCTAGAAGAGTCCAGGTGGACAGGTAAGGAGTGGGAGTCAGGGAGTCCAGTTCAGGGACAGAGATAATG
GGATGAAAAGTGAAAGGAGAGGGACGGGGCCCATGCCGAGGGTTTCTCCCTTGTTTCTCAGACAGCTCCT
GGGCCAAGACTCAGGGAGACATTGAGACAGAGCGCTTCGCACAAGAGCAGAGGGGTCAGGGCGAAGTCCC
AGGGCCCCAGGCGTGGCTCTCAGGGTCTCAGGCCCCGAAGGCGGTGTATGGATTGGGGAGTCCCAGCCTT
GGGGATTCCCCAACTCCGCAGTTTCTTTTCTCCCTCTCCCAACCTACGTAGGGTCCTTCATCCTGGATAC
TCACGACGCGGACCCAGTTCTCACTCCCATTGGGTGTCGGGTTTCCAGAGAAGCCAATCAGTGTCTTCGC
GGTCGCTCTTCTAAAGTCCGCACGCACCCACCGGGACTCAGATTCTCCCCAGACCCCGAGGATGGCCGTC
ATGGCGCCCCGAACCCTCCTCCTGCTACTCTCGGGGGCCCTGGCCCTGACCCAGACCTGGGCGGGTGAGT
GCGGGGTCGGGAGGGAAACCGCCTCTGCGGGGAGAAGCAAGGGGCCCTCCTGGCGGGGGCGCAGGACCGG
GGGAGCCGCGCCGGGAGGAGGGTCGGGCAGGTCTCAGCCACTGCTCGCCCCCAGGCTCCCACTCCATGAG
GTATTTCTACACCTCCGTGTCCCGGCCCGGCCGCGGGGAGCCCCGCTTCATCGCCGTGGGCTACGTGGAC
GACACGCAGTTCGTGCGGTTCGACAGCGACGCCGCGAGCCAGAGGATGGAGCCGCGGGCGCCGTGGATAG
AGCAGGAGGGGCCGGAGTATTGGGACCAGGAGACACGGAATGTGAAGGCCCAGTCACAGACTGACCGAGT
GGACCTGGGGACCCTGCGCGGCTACTACAACCAGAGCGAGGACGGTGAGTGACCCCGGCCCGGGGCGCAG
GTCACGACCCCTCATCCCCCACGGACGGGCCAGGTGGCCCACAGTCTCCGGGTCCGAGATCCACCCCGAA
GCCGCGGGACCCCGAGACCCTTGCCCCGGGAGAGGCCCAGGCGCCTTTACCCGGTTTCATTTTCAGTTTA
GGCCAAAAATCCCCCCGGGTTGGTCGGGGCCGGGCAGGGCTTGGGGGACTGGGCTGACCGCGGGGTCGGG
GCCAGGTTCTCACACCATCCAGATAATGTATGGCTGCGACGTGGGGCCGGACGGGCGCTTCCTCCGCGGG
TACCGGCAGGACGCCTACGACGGCAAGGATTACATCGCCCTGAACGAGGACCTGCGCTCTTGGACCGCGG
CGGACATGGCAGCTCAGATCACCAAGCGCAAGTGGGAGGCGGCCCATGCGGCGGAGCAGCAGAGAGCCTA
CCTGGAGGGCCGGTGCGTGGAGTGGCTCCGCAGATACCTGGAGAACGGGAAGGAGACGCTGCAGCGCACG
GGTACCAGGGGCCACGGGGCGCCTCCCTGATCGCCTATAGATCTCCCGGGCTGGCCTCCCACAAGGAGGG
GAGACAATTGGGACCAACACTAGAATATCACCCTCCCTCTGGTCCTGAGGGAGAGGAATCCTCCTGGGTT
TCCAGATCCTGTACCAGAGAGTGACTCTGAGGTTCCGCCCTGCTCTCTGACACAATTAAGGGATAAAATC
TCTGAAGGAGTGACGGGAAGACGATCCCTCGAATACTGATGAGTGGTTCCCTTTGACACCGGCAGCAGCC
TTGGGCCCGTGACTTTTCCTCTCAGGCCTTGTTCTCTGCTTCACACTCAATGTGTGTGGGGGTCTGAGTC
CAGCACTTCTGAGTCTCTCAGCCTCCACTCAGGTCAGGACCAGAAGTCGCTGTTCCCTTCTCAGGGAATA
GAAGATTATCCCAGGTGCCTGTGTCCAGGCTGGTGTCTGGGTTCTGTGCTCTCTTCCCCATCCCGGGTGT
CCTGTCCATTCTCAAGATGGCCACATGCGTGCTGGTGGAGTGTCCCATGACAGATGCAAAATGCCTGAAT
TTTCTGACTCTTCCCGTCAGACCCCCCCAAGACACATATGACCCACCACCCCATCTCTGACCATGAGGCC
ACCCTGAGGTGCTGGGCCCTGGGCTTCTACCCTGCGGAGATCACACTGACCTGGCAGCGGGATGGGGAGG
ACCAGACCCAGGACACGGAGCTCGTGGAGACCAGGCCTGCAGGGGATGGAACCTTCCAGAAGTGGGCGGC
TGTGGTGGTGCCTTCTGGAGAGGAGCAGAGATACACCTGCCATGTGCAGCATGAGGGTCTGCCCAAGCCC
CTCACCCTGAGATGGGGTAAGGAGGGAGATGGGGGTGTCATGTCTCTTAGGGAAAGCAGGAGCCTCTCTG
GAGACCTTTAGCAGGGTCAGGGCCCCTCACCTTCCCCTCTTTTCCCAGAGCTGTCTTCCCAGCCCACCAT
CCCCATCGTGGGCATCATTGCTGGCCTGGTTCTCCTTGGAGCTGTGATCACTGGAGCTGTGGTCGCTGCC
GTGATGTGGAGGAGGAAGAGCTCAGGTGGAGAAGGGGTGAAAGGTGGGGTCTGAGATTTCTTGTCTCACT
GAGGGTTCCAAGCCCCAGCTAGAAATGTGCCCTGTCTCATTACTGGGAAGCACCTTCCACAATCATGGGC
CGACCCAGCCTGGGCCCTGTGTGCCAGCACTTACTCTTTTGTAAAGCACCTGTTAAAATGAAGGACAGAT
TTATCACCTTGATTACGGCGGTGATGGGACCTGATACCAGCAGTCACAAGTCACAGGGGAAGGTCCCTGA
GGACAGACCTCAGGAGGGCTATTGGTCCAGGACCCACACCTGCTTTCTTCATGTTTCCTGATCCCGCCCT
GGGTCTGCAGTCACACATTTCTGGAAACTTCTCTGGGGTCCAAGACTAGGAGGTTCCTCTAGGACCTTAA
GGCCCTGGCTCCTTTCTGGTATCTCACAGGACATTTTCTTCCCACAGATAGAAAAGGAGGGAGTTACACT
CAGGCTGCAAGTAAGTATGAAGGAGGCTGATGCCTGAGGTCCTTGGGATATTGTGTTTGGGAGCCCATGG
GGGAGCTCACCCACCCCACAATTCCTCCTCTAGCCACATCTTCTGTGGGATCTGACCAGGTTCTGTTTTT
GTTCTACCCCAGGCAGTGACAGTGCCCAGGGCTCTGATGTGTCTCTCACAGCTTGTAAAGGTGAGAGCTT
GGAGGGCCTGATGTGTGTTGGGTGTTGGGCGGAACAGTGGACACAGCTGTGCTATGGGGTTTCTTTGCAT
TGGATGTATTGAGCATGCGATGGGCTGTTTAAGGTGTGACCCCTCACTGTGATGGATATGAATTTGTTCA
TGAATATTTTTTTCTATAGTGTGAGACAGCTGCCTTGTGTGGGACTGAGAGGCAAGAGTTGTTCCTGCCC
TTCCCTTTGTGACTTGAAGAACCCTGACTTTGTTTCTGCAAAGGCACCTGCATGTGTCTGTGTTCGTGTA
GGCATAATGTGAGGAGGTGGGGAGACCACCCCACCCCGATGTCCACCATGACCCTCTTCCCACGCTGACC
TGTGCTCCCTCTCCAATCATCTTTCCTGTTCCAGAGAGGTGGGGCTGAGGTGTCTCCATCTCTGTCTCAA
CTTCATGGTGCACTGAGCTGTAACTTCTTCCTTCCCTATTAAAATTAGAACCTGAGTATAAATTTACTTT
CTCAAATTCTTGCCATGAGAGGTTGATGAGTTAATTAAAGGAGAAGATTCCTAAAATTTGAGAGACAAAA
TCAATGGAACGCATGAGAACCTTCCAGAGTCCACGTGTTGCTTATGCTGATTTGTTGCAGGGGAGGAGAG
TAGATGGGGTTGTGCCCAGTTTCTGTTCCGGCCACCATGGGCTTTATGTGGTCACAGCTCACCTGGGTCA
TCTTTGCTGCTCCATTGTCCTTGGCCCTTCAGTAGAACCTTGTCCCACCAAGACCTGTGATCACAGGGAG
TTGGATGTCACCTAGGGTGGTCCCTGCATACAAATCTCCTTGTGGTATCAAGAGACAAATTTTCAGACCT
GTCCAGGTCTTGCCTTCCTCCCAGGGCTTTTTCCTTAACGGTATTTTCGATTTTTCTCCAATCTTTTTAA
AGGAACCAGATTGTGACATTTGCAGAGAGGAGGGGTCCCATAGTTTCTCATCATGGTTAACTTTCTGTTG
GAACTCCTCTTCTGCCCTCCTACTCTTCTTCCTGCTCTGAGTTGTAGTAATCCTAGTGCTGGCTCCAATC
CAAACTCATAGATTTATAAAGCAGAGTCTAATTTAGATTCATATGTGGTTGGAAAATTGTACCCATAAGG
CTAGGGTTATTGTTCCTGAAGAGAAATATATGGTTTTGTGCTGAAGTGTGCAGGAGGGTTGGTGTGGGAG
GAGGGAGGACACACAAGCAGCCCTGGTGAGAAAAGCACTGGCGGCATGGATGTCCACGTGAACTTATGTT
CTTTAGCTGCCACAAAACAGCATTTGCCCTGTGGCTACATTAATAAAGATATGGGCTTTAGAATAGGGAG
GTGCTCTACAGTGATCATTCATTCAACTGACATTTGTTGTCTGCTAGGGATATGACTGCTTTTGCATTTA
GAAAGCATCCTTAAAGTAAAAACAGAAAAATGTCTGGGGTTATGGTGCATACGTTCTAGATGCAAGCTTG
TCCAACCCGCGGCTCGTGGGCTGCATGTGGCCCAGGACAATTTTGAATGTGAGGACTTTTTTGCTTATCT
GTGGTGAACCTGAGTCCTGGAGTGAGTGCACCCACCTCCCTCAGGGTCA
>TMM_HLA_A_00012 
TAAGGAATGATGGCAAATTTAAAGTAAGACAAGCAGGAGTCACAGATACATTGTCTGGGAAAGTGCAACT
TAGTAGCTTTGTGAGTCCTGTTGTAATGCTTTTGGACACATTTATACATTAAGGGGCCAAAGTCACATTT
TTTACCTATTAGATTCCTGATCATTCAGGGGTTACCAAGATTCTGCTACCCACTGTAGTTAATAAACAAA
GAGCAAATTGGTCTCTATTCTGTCTCATGCACTCAGGCACAACTTTTCCGGATTAAAAACAAAAACAACA
ACAAAAATCTACACCTCTATTCCCAGAGCAAGCTTACTCTCTGGCACCAAACTCCATGGGGTGATTTTTC
TTCTAGAAGAGTCCAGGTGGACAGGTAAGGAGTGGGAGTCAGGGAGTCCAGTTCAGGGACAGAGATAATG
GGATGAAAAGTGAAAGGAGAGGGACGGGGCCCATGCCGAGGGTTTCTCCCTTGTTTCTCAGACAGCTCCT
GGGCCAAGACTCAGGGAGACATTGAGACAGAGCGCTTCGCACAAGAGCAGAGGGGTCAGGGCGAAGTCCC
AGGGCCCCAGGCGTGGCTCTCAGGGTCTCAGGCCCCGAAGGCGGTGTATGGATTGGGGAGTCCCAGCCTT
GGGGATTCCCCAACTCCGCAGTTTCTTTTCTCCCTCTCCCAACCTACGTAGGGTCCTTCATCCTGGATAC
TCACGACGCGGACCCAGTTCTCACTCCCATTGGGTGTCGGGTTTCCAGAGAAGCCAATCAGTGTCTTCGC
GGTCGCTCTTCTAAAGTCCGCACGCACCCACCGGGACTCAGATTCTCCCCAGACCCCGAGGATGGCCGTC
ATGGCGCCCCGAACCCTCCTCCTGCTACTCTCGGGGGCCCTGGCCCTGACCCAGACCTGGGCGGGTGAGT
GCGGGGTCGGGAGGGAAACCGCCTCTGCGGGGAGAAGCAAGGGGCCCTCCTGGCGGGGGCGCAGGACCGG
GGGAGCCGCGCCGGGAGGAGGGTCGGGCAGGTCTCAGCCACTGCTCGCCCCCAGGCTCCCACTCCATGAG
GTATTTCTACACCTCCGTGTCCCGGCCCGGCCGCGGGGAGCCCCGCTTCATCGCCGTGGGCTACGTGGAC
GACACGCAGTTCGTGCGGTTCGACAGCGACGCCGCGAGCCAGAGGATGGAGCCGCGGGCGCCGTGGATAG
AGCAGGAGGGGCCGGAGTATTGGGACCAGGAGACACGGAATGTGAAGGCCCAGTCACAGACTGACCGAGT
GGACCTGGGGACCCTGCGCGGCTACTACAACCAGAGCGAGGACGGTGAGTGACCCCGGCCCGGGGCGCAG
GTCACGACCCCTCATCCCCCACGGACGGGCCAGGTGGCCCACAGTCTCCGGGTCCGAGATCCACCCCGAA
GCCGCGGGACCCCGAGACCCTTGCCCCGGGAGAGGCCCAGGCGCCTTTACCCGGTTTCATTTTCAGTTTA
GGCCAAAAATCCCCCCGGGTTGGTCGGGGCCGGGCAGGGCTTGGGGGACTGGGCTGACCGCGGGGTCGGG
GCCAGGTTCTCACACCATCCAGATAATGTATGGCTGCGACGTGGGGCCGGACGGGCGCTTCCTCCGCGGG
TACCGGCAGGACGCCTACGACGGCAAGGATTACATCGCCCTGAACGAGGACCTGCGCTCTTGGACCGCGG
CGGACATGGCAGCTCAGATCACCAAGCGCAAGTGGGAGGCGGCCCATGCGGCGGAGCAGCAGAGAGCCTA
CCTGGAGGGCCGGTGCGTGGAGTGGCTCCGCAGATACCTGGAGAACGGGAAGGAGACGCTGCAGCGCACG
GGTACCAGGGGCCACGGGGCGCCTCCCTGATCGCCTATAGATCTCCCGGGCTGGCCTCCCACAAGGAGGG
GAGACAATTGGGACCAACACTAGAATATCACCCTCCCTCTGGTCCTGAGGGAGAGGAATCCTCCTGGGTT
TCCAGATCCTGTACCAGAGAGTGACTCTGAGGTTCCGCCCTGCTCTCTGACACAATTAAGGGATAAAATC
TCTGAAGGAGTGACGGGAAGACGATCCCTCGAATACTGATGAGTGGTTCCCTTTGACACCGGCAGCAGCC
TTGGGCCCGTGACTTTTCCTCTCAGGCCTTGTTCTCTGCTTCACACTCAATGTGTGTGGGGGTCTGAGTC
CAGCACTTCTGAGTCTCTCAGCCTCCACTCAGGTCAGGACCAGAAGTCGCTGTTCCCTTCTCAGGGAATA
GAAGATTATCCCAGGTGCCTGTGTCCAGGCTGGTGTCTGGGTTCTGTGCTCTCTTCCCCATCCCGGGTGT
CCTGTCCATTCTCAAGATGGCCACATGCGTGCTGGTGGAGTGTCCCATGACAGATGCAAAATGCCTGAAT
TTTCTGACTCTTCCCGTCAGACCCCCCCAAGACACATATGACCCACCACCCCATCTCTGACCATGAGGCC
ACCCTGAGGTGCTGGGCCCTGGGCTTCTACCCTGCGGAGATCACACTGACCTGGCAGCGGGATGGGGAGG
ACCAGACCCAGGACACGGAGCTCGTGGAGACCAGGCCTGCAGGGGATGGAACCTTCCAGAAGTGGGCGGC
TGTGGTGGTGCCTTCTGGAGAGGAGCAGAGATACACCTGCCATGTGCAGCATGAGGGTCTGCCCGAGCCC
CTCACCCTGAGATGGGGTAAGGAGGGAGATGGGGGTGTCATGTCTCTTAGGGAAAGCCGGAGCCTCTCTG
GAGAGCTTTAGCAGGGTCAGGGTCCCTCACCTTCCCCCCTTTTCCCAGAGCTGTCTTCCCAGCCCACCAT
CCCCATCGTGGGCATCATTGCTGGCCTGGTTCTCCTTGGAGCTGTGATCACTGGAGCTGTGGTCGCTGCC
GTGATGTGGAGGAGGAAGAGCTCAGGTGGAGAAGGGGTGAAAGGTGGGGTCTGAGATTTCTTGTCTCACT
GAGGGTTCCAAGCCCCAGCTAGAAATGTGCCCTGTCTCATTACTGGGAAGCACCTTCCACAATCATGGGC
CGACCCAGCCTGGGCCCTGTGTGCCAGCACTTACTCTTTTGTAAAGCACCTGTTAAAATGAAGGACAGAT
TTATCACCTTGATTACGGCGGTGATGGGACCTGATACCAGCAGTCACAAGTCACAGGGGAAGGTCCCTGA
GGACAGACCTCAGGAGGGCTATTGGTCCAGGACCCACACCTGCTTTCTTCATGTTTCCTGATCCCGCCCT
GGGTCTGCAGTCACACATTTCTGGAAACTTCTCTGGGGTCCAAGACTAGGAGGTTCCTCTAGGACCTTAA
GGCCCTGGCTCCTTTCTGGTATCTCACAGGACATTTTCTTCCCACAGATAGAAAAGGAGGGAGTTACACT
CAGGCTGCAAGTAAGTATGAAGGAGGCTGATGCCTGAGGTCCTTGGGATATTGTGTTTGGGAGCCCATGG
GGGAGCTCACCCACCCCACAATTCCTCCTCTAGCCACATCTTCTGTGGGATCTGACCAGGTTCTGTTTTT
GTTCTACCCCAGGCAGTGACAGTGCCCAGGGCTCTGATGTGTCTCTCACAGCTTGTAAAGGTGAGAGCTT
GGAGGGCCTGATGTGTGTTGGGTGTTGGGCGGAACAGTGGACACAGCTGTGCTATGGGGTTTCTTTGCAT
TGGATGTATTGAGCATGCGATGGGCTGTTTAAGGTGTGACCCCTCACTGTGATGGATATGAATTTGTTCA
TGAATATTTTTTTCTATAGTGTGAGACAGCTGCCTTGTGTGGGACTGAGAGGCAAGAGTTGTTCCTGCCC
TTCCCTTTGTGACTTGAAGAACCCTGACTTTGTTTCTGCAAAGGCACCTGCATGTGTCTGTGTTCGTGTA
GGCATAATGTGAGGAGGTGGGGAGACCACCCCACCCCGATGTCCACCATGACCCTCTTCCCACGCTGACC
TGTGCTCCCTCTCCAATCATCTTTCCTGTTCCAGAGAGGTGGGGCTGAGGTGTCTCCATCTCTGTCTCAA
CTTCATGGTGCACTGAGCTGTAACTTCTTCCTTCCCTATTAAAATTAGAACCTGAGTATAAATTTACTTT
CTCAAATTCTTGCCATGAGAGGTTGATGAGTTAATTAAAGGAGAAGATTCCTAAAATTTGAGAGACAAAA
TCAATGGAACGCATGAGAACCTTCCAGAGTCCACGTGTTGCTTATGCTGATTTGTTGCAGGGGAGGAGAG
TAGATGGGGTTGTGCCCAGTTTCTGTTCCGGCCACCATGGGCTTTATGTGGTCACAGCTCACCTGGGTCA
TCTTTGCTGCTCCATTGTCCTTGGCCCTTCAGTAGAACCTTGTCCCACCAAGACCTGTGATCACAGGGAG
TTGGATGTCACCTAGGGTGGTCCCTGCATACAAATCTCCTTGTGGTATCAAGAGACAAATTTTCAGACCT
GTCCAGGTCTTGCCTTCCTCCCAGGGCTTTTTCCTTAACGGTATTTTCGATTTTTCTCCAATCTTTTTAA
AGGAACCAGATTGTGACATTTGCAGAGAGGAGGGGTCCCATAGTTTCTCATCATGGTTAACTTTCTGTTG
GAACTCCTCTTCTGCCCTCCTACTCTTCTTCCTGCTCTGAGTTGTAGTAATCCTAGTGCTGGCTCCAATC
CAAACTCATAGATTTATAAAGCAGAGTCTAATTTAGATTCATATGTGGTTGGAAAATTGTACCCATAAGG
CTAGGGTTATTGTTCCTGAAGAGAAATATATGGTTTTGTGCTGAAGTGTGCAGGAGGGTTGGTGTGGGAG
GAGGGAGGACACACAAGCAGCCCTGGTGAGAAAAGCACTGGCGGCATGGATGTCCACGTGAACTTATGTT
CTTTAGCTGCCACAAAACAGCATTTGCCCTGTGGCTACATTAATAAAGATATGGGCTTTAGAATAGGGAG
GTGCTCTACAGTGATCATTCATTCAACTGACATTTGTTGTCTGCTAGGGATATGACTGCTTTTGCATTTA
GAAAGCATCCTTAAAGTAAAAACAGAAAAATGTCTGGGGTTATGGTGCATACGTTCTAGATGCAAGCTTG
TCCAACCCGCGGCTCGTGGGCTGCATGTGGCCCAGGACAATTTTGAATGTGAGGACTTTTTTGCTTATCT
GTGGTGAACCTGAGTCCTGGAGTGAGTGCACCCACCTCCCTCAGGGTCA
>TMM_HLA_A_00013 
TATGGAATGATGGTAAATTTAAAATACTACAAGCAGGAGTCACAGATACATTGTCTGGGAAAATGCAACT
TAGTAGCTTTGTGAGTCCTGTTGTAAGGCTTTTGGACACATTTATACATCAAGGGGCCAAAGTCACATTT
TTTACCTATTAGATTCCTGATCATTCAGGGGTTACCAAGATTCTGCTACCCACTGTAGTTAATAAACAAA
GAGCAAATTGGTCTCTATTCTGTCTCATGCACTCAGGCGCAACTCTTCCTGATTAAAAACAAAAACAACA
ACAACAAAAATCTACACCTCCATTCCCAGAGCAAGCTTACTCTCTGGCACCAAACTCCATGGGATGATTT
TTCTTCTAGAAGAGTCCAGGTGGACAGGTAAGGAGTGGGAGTCAGGGAGTCCAGTTCAGGGACAGAGATT
ACGGGATGAAAAGTGAAAGGAGAGGGACGGGGCCCATGCCGAGGGTTTCTCCCTTGTTTCTCAGACAGCT
CTTGGGCCAAGATTCAGGGAGACATTGAGACAGAGCGCTTGGCACAGAAGCAGAGGGGTCAGGGCGAAGT
CCCAGGGCCCCAGGCGTGGCTCTCAGGGTCTCAGGCCCCGAAGGCGGTGTATGGATTGGGGAGTCCCAGC
CTTGGGGATTCCCCAACTCCGCAGTTTCTTTTCTCCCTCTCCCAACCTATGTAGGGTCCTTCTTCCTGGA
TACTCACGACGCGGACCCAGTTCTCACTCCCATTGGGTGTCGGGTTTCCAGAGAAGCCAATCAGTGTCGT
CGCGGTCGCTGTTCTAAAGTCCGCACGCACCCACCGGGACTCAGATTCTCCCCAGACGCCGAGGATGGCC
GTCATGGCGCCCCGAACCCTCGTCCTGCTACTCTCGGGGGCCCTGGCCCTGACCCAGACCTGGGCAGGTG
AGTGCGGGGTCGGGAGGGAAACGGCCTCTGCGGGGAGAAGCAAGGGGCCCGCCTGGCGGGGGCGCAAGAC
CCGGGAAGCCGCGCCGGGAGGAGGGTCGGGCGGGTCTCAGCCACTCCTCGTCCCCAGGCTCCCACTCCAT
GAGGTATTTCTCCACATCCGTGTCCCGGCCCGGCCGCGGGGAGCCCCGCTTCATCGCCGTGGGCTACGTG
GACGACACGCAGTTCGTGCGGTTCGACAGCGACGCCGCGAGCCAGAGGATGGAGCCGCGGGCGCCGTGGA
TAGAGCAGGAGGGGCCGGAGTATTGGGACGAGGAGACAGGGAAAGTGAAGGCCCACTCACAGACTGACCG
AGAGAACCTGCGGATCGCGCTCCGCTACTACAACCAGAGCGAGGCCGGTGAGTGACCCCGGCCCGGGGCG
CAGGTCACGACCCCTCATCCCCCACGGACGGGCCGGGTCGCCCACAGTCTCCGGGTCCGAGATCCACCCC
GAAGCCGCGGGACCCCGAGACCCTTGCCCCGGGAGAGGCCCAGGCGCCTTAACCCGGTTTCATTTTCAGT
TTAGGCCAAAAATCCCCCCGGGTTGGTCGGGGCCGGGCGGGGCTCGGGGGACTGGGCTGACCGCGGGGTC
GGGGCCAGGTTCTCACACCCTCCAGATGATGTTTGGCTGCGACGTGGGGTCGGACGGGCGCTTCCTCCGC
GGGTACCACCAGTACGCCTACGACGGCAAGGATTACATCGCCCTGAAAGAGGACCTGCGCTCTTGGACCG
CGGCGGACATGGCGGCTCAGATCACCAAGCGCAAGTGGGAGGCGGCCCATGTGGCGGAGCAGCAGAGAGC
CTACCTGGAGGGCACGTGCGTGGACGGGCTCCGCAGATACCTGGAGAACGGGAAGGAGACGCTGCAGCGC
ACGGGTACCAGGGGCCACGGGGCGCCTACCTGATCGCCTGTAGGTCTCCCGGGCTGGCCTCCCACAAGGA
GGGGAGACAATTGGGACCAACACTAGAATATCGCCCTCCCTCTGGTCCTGAGGGAGAGGAATCCTCCTGG
GTTTCCAGATCCTGTACCAGAGAGTGACTCTGAGGTTCCGCCCTGCTCTCTGACACAATTAAGGGATAAA
ATCTCTGACGGAATGACGGAAAGACGATCCCTCGAATACTGATGACTGGTTCCCTTTGACACCGGCAGCA
GCCTTGGGACCGTGACTTTTCCTCTCAGGCCTTGTTCTCTGCTTCACACTCAATGTGTGTGGGGGTCTGA
GTCCAGCACTTCTGAGTCCCTCAGCCTCCACTCAGGTCAGGACCAGAAGTCGCTGTTCCCTCCTCAGGGA
ATAGAAGATTATCCCAGGTGCCTGTGTCCAGGCTGGTGTCTGGGTTCTGTGCTCTCTTCCCCATCCCGGG
TGTCCTGTCCATTCTCAAGATGGCCACATGCATGCTGGTGGAGTGTCCCATGACAGATGCAAAATGCCTG
AATTTTCTGACTCTTCCCGTCAGACCCCCCCAAGACACATATGACCCACCACCCCATCTCTGACCATGAG
GCCACTCTGAGATGCTGGGCCCTGGGCTTCTACCCTGCGGAGATCACACTGACCTGGCAGCGGGATGGGG
AGGACCAGACCCAGGACACGGAGCTTGTGGAGACCAGGCCTGCAGGGGATGGAACCTTCCAGAAGTGGGC
AGCTGTGGTGGTACCTTCTGGAGAGGAGCAGAGATACACCTGCCATGTGCAGCATGAGGGTCTGCCCAAG
CCCCTCACCCTGAGATGGGGTAAGGAGGGAGATGGGGGTGTCATGTCTCTTAGGGAAAGCAGGAGCCTCT
CTGGAGACCTTTAGCAGGGTCAGGGCCCCTCACCTTCCCCTCTTTTCCCAGAGCCATCTTCCCAGCCCAC
CGTCCCCATCGTGGGCATCATTGCTGGCCTGGTTCTCCTTGGAGCTGTGATCACTGGAGCTGTGGTCGCT
GCTGTGATGTGGAGGAGGAACAGCTCAGGTGGAGAAGGGGTGAAGGGTGGGGTCTGAGATTTCTTGTCTC
ACTGAGGGTTCCAAGCCCCAGCTAGAAATGTGCCCTGTCTCATTACTGGGAAGCACCATCCACAATCATG
GGCCGACCCAGCCTGGGCCCTGTGTGCCAGCACTTACTCTTTTGTAAAGCACCTGTGACAATGAAGGACA
GATTTATCACCTTGATTATGGCGGTGATGGGACCTGATCCCAGCAGTCACAAGTCACAGGGGAAGGTCCC
TGACGACAGATCTCAGGAGGGCGATTGGTCCAGGGCCCACATCTGCTTTCTTCATGTTTCCTGATCCTGC
CCTGGGTCTGCAGTCACACATTTCTGGAAACTTCTCTGGGGTCCAAGACTAGGAGGTTCCTCTAGGACCT
TAAGGCCCTGGCTCCTTTCTGGTATCTCACAGGACATTTTCTTCCCACAGATAGAAAAGGAGGGAGCTAC
TCTCAGGCTGCAAGTAAGTATGAAGGAGGCTGATGCCTGAGGTCCTTGGGATATTGTGTTTGGGAGCCCA
TGGGGGAGCTCAACCACCCCACAATTCCTCCTCTAGCCACATCTTCTGTGGGATCTGACCAGGTTCTGTT
TTTGTTCTACCCCAGGCAGTGACAGTGCCCAGGGCTCTGATGTGTCTCTCACAGCTTGTAAAGGTGAGAG
CTTGGAGGGCCTGATGTGTGTTGGGTGTTGGGCGGAACAGTGGACACAGCTGTGCTATGGGGTTTCTTTG
CATTGGATGTATTGAGCATGCGATGGGCTGTTTAAAGTGTGACCCCTCACTGTGACAGATATGAAGTTGT
TCATGAATTTTTTTTCTATAGTGTGAGACAGCTGCCTTGTGTGGGACTGAGAGGCAAGAGTTGTTCCTGC
CCTTCCCTTTGTGACTTGAAGAACCCTGACTTTGTTTCTGCAAAGGCACCTGCATGTGTCTGTGTTCATG
TAGGCATAATGTGAGGAGGTGGGGAGACCACCCCACCCCCATGTCCACCATGACCCTCTTCCCACGCTGA
CCTGTGCTCCCTCCCCAATCATCTTTCCTGTTGCAGAGAGGTGGGGCTGAGGTGTCTCCATCTCTGTCTC
AACTTCATGGTGCACTGAGCTGTAACTTCTTCCTTCCCTATTAAAATTAGAACCTGAGTATAAATTTACT
TTCTCAAATTCTTGCCATGAGAGGTTGATGAGTTAATTAAAGGAGAAGATTCCTAAAATTTGAGAGACAA
AATAAATGGAACACATGAGAACCTTCCAGAGTCCACGTGTTGCTTATGCTGATTTGTTGCAGGGGAGGAG
ACTAGATGGGGCTGTGCCCAGTTTCTGTTCCGGCCACCATGGGCTTTATGTGGTCACTGCTTGGCTGGGT
CATCTTTGCTGCTCCATTGTCCTTGGCCCTTCAGTAGAACCTTGTCCCACCAAGACCCGTGATTACAGGG
AGTTGGATGTCACCTAGGGTGGTCCCTGCATACAAATCTCCTTGTGGTAGCAAGAGACAAATTTTCAGAC
CTGTCCAGGTCTTGCCTTCCTCCCAGGGCTTTTTCCTCAATTGTATTTTCGATTTTTCTCCAATCTTTTT
AAAGGAACCAGATTGTGACATTTGCAGAGAGGAGGGGTCCCATAGTTTCTCATCATGATTAACTTTCTGT
TGGAACTCCTCTTCTGCTCTCCTACTCTTCTTCCTGCTCTAAGTTGTAGTAATCCTAGTGCTGGCTCCAA
TCCAAACTCATAGATTTATAAAGCAGAGTCTAATTTAGATTCATATGTGGTTGGAAAATTGTACCCATAA
GGCTAGGGTTATTGTTCCTGAAGAGAAATATATGGTTTTGTGCTGAAGTGTGCAGGAGGGTTGGTGTGGG
AGGAGGGAGGACACACAAGCAGCCCTGGTGAGAAAAGCACTGGCGGCATGGATGTCCATGTGAACTTATG
TTCTTTAGCTGCCACAAAACAGCATTTGCCCTGTGGCTACATTAATAAAGGTATGGGCTTTAGAATAGGG
AGGTGCTCTACAGTGATCATTCATTCAACTGACATTTGTTGTCTGCTAGGGATATGACTGCTTTTGCATT
TAGAAAGCATCATTAAAGTAAAAACAGAAAAATTTCTGGGGTTATGGTGCATACGTTCTAGATGCAGGCT
TGTCCAATCCGCGGCTTGTGGGCTGCATGTGGCCCAGGACAATTTTGAATGTGAGGACTTTTTTGCTTAT
CTGTGGTGAACCTGAGTCCTGGAGTGAGTGCACCCACCTCCCTCAGGGTCA
>TMM_HLA_A_00014 
TATGGAATGATGGTAAATTTAAAATACTACAAGCAGGAGTCACAGATACATTGTCTGGGAAAATGCAACT
TAGTAGCTTTGTGAGTCCTGTTGTAAGGCTTTTGGACACATTTATACATCAAGGGGCCAAAGTCACATTT
TTTACCTATTAGATTCCTGATCATTCAGGGGTTACCAAGATTCTGCTACCCACTGTAGTTAATAAACAAA
GAGCAAATTGGTCTCTATTCTGTCTCATGCACTCAGGCGCAACTCTTCCTGATTAAAAACAAAAACAACA
ACAACAAAAATCTACACCTCCATTCCCAGAGCAAGCTTACTCTCTGGCACCAAACTCCATGGGATGATTT
TTCTTCTAGAAGAGTCCAGGTGGACAGGTAAGGAGTGGGAGTCAGGGAGTCCAGTTCAGGGACAGAGATT
ACGGGATGAAAAGTGAAAGGAGAGGGACGGGGCCCATGCCGAGGGTTTCTCCCTTGTTTCTCAGACAGCT
CTTGGGCCAAGATTCAGGGAGACATTGAGACAGAGCGCTTGGCACAGAAGCAGAGGGGTCAGGGCGAAGT
CCCAGGGCCCCAGGCGTGGCTCTCAGGGTCTCAGGCCCCGAAGGCGGTGTATGGATTGGGGAGTCCCAGC
CTTGGGGATTCCCCAACTCCGCAGTTTCTTTTCTCCCTCTCCCAACCTATGTAGGGTCCTTCTTCCTGGA
TACTCACGACGCGGACCCAGTTCTCACTCCCATTGGGTGTCGGGTTTCCAGAGAAGCCAATCAGTGTCGT
CGCGGTCGCTGTTCTAAAGTCCGCACGCACCCACCGGGACTCAGATTCTCCCCAGACGCCGAGGATGGCC
GTCATGGCGCCCCGAACCCTCGTCCTGCTACTCTCGGGGGCCCTGGCCCTGACCCAGACCTGGGCAGGTG
AGTGCGGGGTCGGGAGGGAAACGGCCTCTGCGGGGAGAAGCAAGGGGCCCGCCTGGCGGGGGCGCAAGAC
CCGGGAAGCCGCGCCGGGAGGAGGGTCGGGCGGGTCTCAGCCACTCCTCGTCCCCAGGCTCCCACTCCAT
GAGGTATTTCTCCACATCCGTGTCCCGGCCCGGCCGCGGGGAGCCCCGCTTCATCGCCGTGGGCTACGTG
GACGACACGCAGTTCGTGCGGTTCGACAGCGACGCCGCGAGCCAGAGGATGGAGCCGCGGGCGCCGTGGA
TAGAGCAGGAGGGGCCGGAGTATTGGGACGAGGAGACAGGGAAAGTGAAGGCCCACTCACAGACTGACCG
AGCGAACCTGGGGACCCTGCGCGGCTACTACAACCAGAGCGAGGCCGGTGAGTGACCCCGGCCCGGGGCG
CAGGTCACGACCCCTCATCCCCCACGGACGGGCCGGGTCGCCCACAGTCTCCGGGTCCGAGATCCACCCC
GAAGCCGCGGGACCCCGAGACCCTTGCCCCGGGAGAGGCCCAGGCGCCTTAACCCGGTTTCATTTTCAGT
TTAGGCCAAAAATCCCCCCGGGTTGGTCGGGGCCGGGCGGGGCTCGGGGGACTGGGCTGACCGCGGGGTC
GGGGCCAGGTTCTCACACCCTCCAGATGATGTTTGGCTGCGACGTGGGGTCGGACGGGCGCTTCCTCCGC
GGGTACCACCAGTACGCCTACGACGGCAAGGATTACATCGCCCTGAAAGAGGACCTGCGCTCTTGGACCG
CGGCGGACATGGCGGCTCAGATCACCAAGCGCAAGTGGGAGGCGGCCCATGTGGCGGAGCAGCAGAGAGC
CTACCTGGAGGGCACGTGCGTGGACGGGCTCCGCAGATACCTGGAGAACGGGAAGGAGACGCTGCAGCGC
ACGGGTACCAGGGGCCACGGGGCGCCTACCTGATCGCCTGTAGGTCTCCCGGGCTGGCCTCCCACAAGGA
GGGGAGACAATTGGGACCAACACTAGAATATCGCCCTCCCTCTGGTCCTGAGGGAGAGGAATCCTCCTGG
GTTTCCAGATCCTGTACCAGAGAGTGACTCTGAGGTTCCGCCCTGCTCTCTGACACAATTAAGGGATAAA
ATCTCTGACGGAATGACGGAAAGACGATCCCTCGAATACTGATGACTGGTTCCCTTTGACACCGGCAGCA
GCCTTGGGACCGTGACTTTTCCTCTCAGGCCTTGTTCTCTGCTTCACACTCAATGTGTGTGGGGGTCTGA
GTCCAGCACTTCTGAGTCCCTCAGCCTCCACTCAGGTCAGGACCAGAAGTCGCTGTTCCCTCCTCAGGGA
ATAGAAGATTATCCCAGGTGCCTGTGTCCAGGCTGGTGTCTGGGTTCTGTGCTCTCTTCCCCATCCCGGG
TGTCCTGTCCATTCTCAAGATGGCCACATGCATGCTGGTGGAGTGTCCCATGACAGATGCAAAATGCCTG
AATTTTCTGACTCTTCCCGTCAGACCCCCCCAAGACACATATGACCCACCACCCCATCTCTGACCATGAG
GCCACTCTGAGATGCTGGGCCCTGGGCTTCTACCCTGCGGAGATCACACTGACCTGGCAGCGGGATGGGG
AGGACCAGACCCAGGACACGGAGCTTGTGGAGACCAGGCCTGCAGGGGATGGAACCTTCCAGAAGTGGGC
AGCTGTGGTGGTACCTTCTGGAGAGGAGCAGAGATACACCTGCCATGTGCAGCATGAGGGTCTGCCCAAG
CCCCTCACCCTGAGATGGGGTAAGGAGGGAGATGGGGGTGTCATGTCTCTTAGGGAAAGCAGGAGCCTCT
CTGGAGACCTTTAGCAGGGTCAGGGCCCCTCACCTTCCCCTCTTTTCCCAGAGCCATCTTCCCAGCCCAC
CGTCCCCATCGTGGGCATCATTGCTGGCCTGGTTCTCCTTGGAGCTGTGATCACTGGAGCTGTGGTCGCT
GCTGTGATGTGGAGGAGGAACAGCTCAGGTGGAGAAGGGGTGAAGGGTGGGGTCTGAGATTTCTTGTCTC
ACTGAGGGTTCCAAGCCCCAGCTAGAAATGTGCCCTGTCTCATTACTGGGAAGCACCATCCACAATCATG
GGCCGACCCAGCCTGGGCCCTGTGTGCCAGCACTTACTCTTTTGTAAAGCACCTGTGACAATGAAGGACA
GATTTATCACCTTGATTATGGCGGTGATGGGACCTGATCCCAGCAGTCACAAGTCACAGGGGAAGGTCCC
TGACGACAGATCTCAGGAGGGCGATTGGTCCAGGGCCCACATCTGCTTTCTTCATGTTTCCTGATCCTGC
CCTGGGTCTGCAGTCACACATTTCTGGAAACTTCTCTGGGGTCCAAGACTAGGAGGTTCCTCTAGGACCT
TAAGGCCCTGGCTCCTTTCTGGTATCTCACAGGACATTTTCTTCCCACAGATAGAAAAGGAGGGAGCTAC
TCTCAGGCTGCAAGTAAGTATGAAGGAGGCTGATGCCTGAGGTCCTTGGGATATTGTGTTTGGGAGCCCA
TGGGGGAGCTCAACCACCCCACAATTCCTCCTCTAGCCACATCTTCTGTGGGATCTGACCAGGTTCTGTT
TTTGTTCTACCCCAGGCAGTGACAGTGCCCAGGGCTCTGATGTGTCTCTCACAGCTTGTAAAGGTGAGAG
CTTGGAGGGCCTGATGTGTGTTGGGTGTTGGGCGGAACAGTGGACACAGCTGTGCTATGGGGTTTCTTTG
CATTGGATGTATTGAGCATGCGATGGGCTGTTTAAAGTGTGACCCCTCACTGTGACAGATATGAAGTTGT
TCATGAATTTTTTTTCTATAGTGTGAGACAGCTGCCTTGTGTGGGACTGAGAGGCAAGAGTTGTTCCTGC
CCTTCCCTTTGTGACTTGAAGAACCCTGACTTTGTTTCTGCAAAGGCACCTGCATGTGTCTGTGTTCATG
TAGGCATAATGTGAGGAGGTGGGGAGACCACCCCACCCCCATGTCCACCATGACCCTCTTCCCACGCTGA
CCTGTGCTCCCTCCCCAATCATCTTTCCTGTTGCAGAGAGGTGGGGCTGAGGTGTCTCCATCTCTGTCTC
AACTTCATGGTGCACTGAGCTGTAACTTCTTCCTTCCCTATTAAAATTAGAACCTGAGTATAAATTTACT
TTCTCAAATTCTTGCCATGAGAGGTTGATGAGTTAATTAAAGGAGAAGATTCCTAAAATTTGAGAGACAA
AATAAATGGAACACATGAGAACCTTCCAGAGTCCACGTGTTGCTTATGCTGATTTGTTGCAGGGGAGGAG
ACTAGATGGGGCTGTGCCCAGTTTCTGTTCCGGCCACCATGGGCTTTATGTGGTCACTGCTTGGCTGGGT
CATCTTTGCTGCTCCATTGTCCTTGGCCCTTCAGTAGAACCTTGTCCCACCAAGACCCGTGATTACAGGG
AGTTGGATGTCACCTAGGGTGGTCCCTGCATACAAATCTCCTTGTGGTAGCAAGAGACAAATTTTCAGAC
CTGTCCAGGTCTTGCCTTCCTCCCAGGGCTTTTTCCTCAATTGTATTTTCGATTTTTCTCCAATCTTTTT
AAAGGAACCAGATTGTGACATTTGCAGAGAGGAGGGGTCCCATAGTTTCTCATCATGATTAACTTTCTGT
TGGAACTCCTCTTCTGCTCTCCTACTCTTCTTCCTGCTCTAAGTTGTAGTAATCCTAGTGCTGGCTCCAA
TCCAAACTCATAGATTTATAAAGCAGAGTCTAATTTAGATTCATATGTGGTTGGAAAATTGTACCCATAA
GGCTAGGGTTATTGTTCCTGAAGAGAAATATATGGTTTTGTGCTGAAGTGTGCAGGAGGGTTGGTGTGGG
AGGAGGGAGGACACACAAGCAGCCCTGGTGAGAAAAGCACTGGCGGCATGGATGTCCATGTGAACTTATG
TTCTTTAGCTGCCACAAAACAGCATTTGCCCTGTGGCTACATTAATAAAGGTATGGGCTTTAGAATAGGG
AGGTGCTCTACAGTGATCATTCATTCAACTGACATTTGTTGTCTGCTAGGGATATGACTGCTTTTGCATT
TAGAAAGCATCATTAAAGTAAAAACAGAAAAATTTCTGGGGTTATGGTGCATACGTTCTAGATGCAGGCT
TGTCCAATCCGCGGCTTGTGGGCTGCATGTGGCCCAGGACAATTTTGAATGTGAGGACTTTTTTGCTTAT
CTGTGGTGAACCTGAGTCCTGGAGTGAGTGCACCCACCTCCCTCAGGGTCA
>TMM_HLA_A_00015 
TATGGAATGATGGTAAATTTAAAATACTACAAGCAGGAGTCACAGATACATTGTCTGGGAAAATGCAACT
TAGTAGCTTTGTGAGTCCTGTTGTAAGGCTTTTGGACACATTTATACATCAAGGGGCCAAAGTCACATTT
TTTACCTATTAGATTCCTGATCATTCAGGGGTTACCAAGATTCTGCTACCCACTGTAGTTAATAAACAAA
GAGCAAATTGGTCTCTATTCTGTCTCATGCACTCAGGCGCAACTCTTCCTGATTAAAAACAAAAACAACA
ACAACAAAAATCTACACCTCCATTCCCAGAGCAAGCTTACTCTCTGGCACCAAACTCCATGGGATGATTT
TTCTTCTAGAAGAGTCCAGGTGGACAGGTAAGGAGTGGGAGTCAGGGAGTCCAGTTCAGGGACAGAGATT
ACGGGATGAAAAGTGAAAGGAGAGGGACGGGGCCCATGCCGAGGGTTTCTCCCTTGTTTCTCAGACAGCT
CTTGGGCCAAGATTCAGGGAGACATTGAGACAGAGCGCTTGGCACAGAAGCAGAGGGGTCAGGGCGAAGT
CCCAGGGCCCCAGGCGTGGCTCTCAGGGTCTCAGGCCCCGAAGGCGGTGTATGGATTGGGGAGTCCCAGC
CTTGGGGATTCCCCAACTCCGCAGTTTCTTTTCTCCCTCTCCCAACCTATGTAGGGTCCTTCTTCCTGGA
TACTCACGACGCGGACCCAGTTCTCACTCCCATTGGGTGTCGGGTTTCCAGAGAAGCCAATCAGTGTCGT
CGCGGTCGCTGTTCTAAAGTCCGCACGCACCCACCGGGACTCAGATTCTCCCCAGACGCCGAGGATGGCC
GTCATGGCGCCCCGAACCCTCGTCCTGCTACTCTCGGGGGCCCTGGCCCTGACCCAGACCTGGGCAGGTG
AGCGCGGGGTCGGGAGGGAAACGGCCTCTGCGGGGAGAAGCAAGGGGCCCGCCTGGCGGGGGCGCAAGAC
CCGGGAAGCCGCGCCGGGAGGAGGGTCGGGCGGGTCTCAGCCACTCCTCGTCCCCAGGCTCCCAATCCAT
GAGGTATTTCTCCACATCCGTGTCCCGGCCCGGCCGCGGGGAGCCCCGCTTCATCGCCGTGGGCTACGTG
GACGACACGCAGTTCGTGCGGTTCGACAGCGACGCCGCGAGCCAGAGGATGGAGCCGCGGGCGCCGTGGA
TAGAGCAGGAGGGGCCGGAGTATTGGGACGAGGAGACAGGGAAAGTGAAGGCCCACTCACAGACTGACCG
AGAGAACCTGCGGATCGCGCTCCGCTACTACAACCAGAGCGAGGCCGGTGAGTGACCCCGGCCCGGGGCG
CAGGTCACGACCCCTCATCCCCCACGGACGGGCCGGGTCGCCCACAGTCTCCGGGTCCGAGATCCACCCC
GAAGCCGCGGGACCCCGAGACCCTTGCCCCGGGAGAGGCCCAGGCGCCTTAACCCGGTTTCATTTTCAGT
TTAGGCCAAAAATCCCCCCGGGTTGGTCGGGGCCGGGCGGGGCTCGGGGGACTGGGCTGACCGCGGGGTC
GGGGCCAGGTTCTCACACCCTCCAGATGATGTTTGGCTGCGACGTGGGGTCGGACGGGCGCTTCCTCCGC
GGGTACCACCAGTACGCCTACGACGGCAAGGATTACATCGCCCTGAAAGAGGACCTGCGCTCTTGGACCG
CGGCGGACATGGCGGCTCAGATCACCAAGCGCAAGTGGGAGGCGGCCCATGTGGCGGAGCAGCAGAGAGC
CTACCTGGAGGGCACGTGCGTGGACGGGCTCCGCAGATACCTGGAGAACGGGAAGGAGACGCTGCAGCGC
ACGGGTACCAGGGGCCACGGGGCGCCTACCTGATCGCCTGTAGGTCTCCCGGGCTGGCCTCCCACAAGGA
GGGGAGACAATTGGGACCAACACTAGAATATCGCCCTCCCTCTGGTCCTGAGGGAGAGGAATCCTCCTGG
GTTTCCAGATCCTGTACCAGAGAGTGACTCTGAGGTTCCGCCCTGCTCTCTGACACAATTAAGGGATAAA
ATCTCTGACGGAATGACGGAAAGACGATCCCTCGAATACTGATGACTGGTTCCCTTTGACACCGGCAGCA
GCCTTGGGACCGTGACTTTTCCTCTCAGGCCTTGTTCTCTGCTTCACACTCAATGTGTGTGGGGGTCTGA
GTCCAGCACTTCTGAGTCCCTCAGCCTCCACTCAGGTCAGGACCAGAAGTCGCTGTTCCCTCCTCAGGGA
ATAGAAGATTATCCCAGGTGCCTGTGTCCAGGCTGGTGTCTGGGTTCTGTGCTCTCTTCCCCATCCCGGG
TGTCCTGTCCATTCTCAAGATGGCCACATGCATGCTGGTGGAGTGTCCCATGACAGATGCAAAATGCCTG
AATTTTCTGACTCTTCCCGTCAGACCCCCCCAAGACACATATGACCCACCACCCCATCTCTGACCATGAG
GCCACTCTGAGATGCTGGGCCCTGGGCTTCTACCCTGCGGAGATCACACTGACCTGGCAGCGGGATGGGG
AGGACCAGACCCAGGACACGGAGCTTGTGGAGACCAGGCCTGCAGGGGATGGAACCTTCCAGAAGTGGGC
AGCTGTGGTGGTACCTTCTGGAGAGGAGCAGAGATACACCTGCCATGTGCAGCATGAGGGTCTGCCCAAG
CCCCTCACCCTGAGATGGGGTAAGGAGGGAGATGGGGGTGTCATGTCTCTTAGGGAAAGCAGGAGCCTCT
CTGGAGACCTTTAGCAGGGTCAGGGCCCCTCACCTTCCCCTCTTTTCCCAGAGCCATCTTCCCAGCCCAC
CGTCCCCATCGTGGGCATCATTGCTGGCCTGGTTCTCCTTGGAGCTGTGATCACTGGAGCTGTGGTCGCT
GCTGTGATGTGGAGGAGGAACAGCTCAGGTGGAGAAGGGGTGAAGGGTGGGGTCTGAGATTTCTTGTCTC
ACTGAGGGTTCCAAGCCCCAGCTAGAAATGTGCCCTGTCTCATTACTGGGAAGCACCATCCACAATCATG
GGCCGACCCAGCCTGGGCCCTGTGTGCCAGCACTTACTCTTTTGTAAAGCACCTGTGACAATGAAGGACA
GATTTATCACCTTGATTATGGCGGTGATGGGACCTGATCCCAGCAGTCACAAGTCACAGGGGAAGGTCCC
TGACGACAGATCTCAGGAGGGCGATTGGTCCAGGGCCCACATCTGCTTTCTTCATGTTTCCTGATCCTGC
CCTGGGTCTGCAGTCACACATTTCTGGAAACTTCTCTGGGGTCCAAGACTAGGAGGTTCCTCTAGGACCT
TAAGGCCCTGGCTCCTTTCTGGTATCTCACAGGACATTTTCTTCCCACAGATAGAAAAGGAGGGAGCTAC
TCTCAGGCTGCAAGTAAGTATGAAGGAGGCTGATGCCTGAGGTCCTTGGGATATTGTGTTTGGGAGCCCA
TGGGGGAGCTCAACCACCCCACAATTCCTCCTCTAGCCACATCTTCTGTGGGATCTGACCAGGTTCTGTT
TTTGTTCTACCCCAGGCAGTGACAGTGCCCAGGGCTCTGATGTGTCTCTCACAGCTTGTAAAGGTGAGAG
CTTGGAGGGCCTGATGTGTGTTGGGTGTTGGGCGGAACAGTGGACACAGCTGTGCTATGGGGTTTCTTTG
CATTGGATGTATTGAGCATGCGATGGGCTGTTTAAAGTGTGACCCCTCACTGTGACAGATATGAAGTTGT
TCATGAATTTTTTTTCTATAGTGTGAGACAGCTGCCTTGTGTGGGACTGAGAGGCAAGAGTTGTTCCTGC
CCTTCCCTTTGTGACTTGAAGAACCCTGACTTTGTTTCTGCAAAGGCACCTGCATGTGTCTGTGTTCATG
TAGGCATAATGTGAGGAGGTGGGGAGACCACCCCACCCCCATGTCCACCATGACCCTCTTCCCACGCTGA
CCTGTGCTCCCTCCCCAATCATCTTTCCTGTTGCAGAGAGGTGGGGCTGAGGTGTCTCCATCTCTGTCTC
AACTTCATGGTGCACTGAGCTGTAACTTCTTCCTTCCCTATTAAAATTAGAACCTGAGTATAAATTTACT
TTCTCAAATTCTTGCCATGAGAGGTTGATGAGTTAATTAAAGGAGAAGATTCCTAAAATTTGAGAGACAA
AATAAATGGAACACATGAGAACCTTCCAGAGTCCACGTGTTGCTTATGCTGATTTGTTGCAGGGGAGGAG
ACTAGATGGGGCTGTGCCCAGTTTCTGTTCCGGCCACCATGGGCTTTATGTGGTCACTGCTTGGCTGGGT
CATCTTTGCTGCTCCATTGTCCTTGGCCCTTCAGTAGAACCTTGTCCCACCAAGACCCGTGATTACAGGG
AGTTGGATGTCACCTAGGGTGGTCCCTGCATACAAATCTCCTTGTGGTAGCAAGAGACAAATTTTCAGAC
CTGTCCAGGTCTTGCCTTCCTCCCAGGGCTTTTTCCTCAATTGTATTTTCGATTTTTCTCCAATCTTTTT
AAAGGAACCAGATTGTGACATTTGCAGAGAGGAGGGGTCCCATAGTTTCTCATCATGATTAACTTTCTGT
TGGAACTCCTCTTCTGCTCTCCTACTCTTCTTCCTGCTCTAAGTTGTAGTAATCCTAGTGCTGGCTCCAA
TCCAAACTCATAGATTTATAAAGCAGAGTCTAATTTAGATTCATATGTGGTTGGAAAATTGTACCCATAA
GGCTAGGGTTATTGTTCCTGAAGAGAAATATATGGTTTTGTGCTGAAGTGTGCAGGAGGGTTGGTGTGGG
AGGAGGGAGGACACACAAGCAGCCCTGGTGAGAAAAGCACTGGCGGCATGGATGTCCATGTGAACTTATG
TTCTTTAGCTGCCACAAAACAGCATTTGCCCTGTGGCTACATTAATAAAGGTATGGGCTTTAGAATAGGG
AGGTGCTCTACAGTGATCATTCATTCAACTGACATTTGTTGTCTGCTAGGGATATGACTGCTTTTGCATT
TAGAAAGCATCATTAAAGTAAAAACAGAAAAATTTCTGGGGTTATGGTGCATACGTTCTAGATGCAGGCT
TGTCCAATCCGCGGCTTGTGGGCTGCATGTGGCCCAGGACAATTTTGAATGTGAGGACTTTTTTGCTTAT
CTGTGGTGAACCTGAGTCCTGGAGTGAGTGCACCCACCTCCCTCAGGGTCA
>TMM_HLA_A_00016 
TATGGAATGATGGTAAATTTAAAATACTACAAGCAGGAGTCACAGATACATTGTCTGGGAAAATGCAACT
TAGTAGCTTTGTGAGTCCTGTTGTAAGGCTTTTGGACACATTTATACATCAAGGGGCCAAAGTCACATTT
TTTACCTATTAGATTCCTGATCATTCAGGGGTTACCAAGATTCTGCTACCCACTGTAGTTAATAAACAAA
GAGCAAACTGGTCTCTATTCTGTCTCATGCACTCAGGCGCAACTCTTCCCGATTAAAAACAAAAACAACA
ACAACAAAAATCTACACCTCCATTCCCAGAGCAAGCTTACTCTCTGGCACCAAACTCCATGGGATGATTT
TTCTTCTAGAAGAGTCCAGGTGGACAGGTAAGGAGTGGGAGTCAGGGAGTCCAGTTCAGGGACAGAGATT
ACGGGATAAAAAGTGAAAGGAGAGGGACGGGGCCCATGCCGAGGGTTTCTCCCTTGTTTCTCAGACAGCT
CTTGGGCCAAGACTCAGGGAGACATTGAGACAGAGCGCTTGGCACAGGAGCAGAGGGGTCAGGGCGAAGT
CCCAGGGCCCCAGGCGTGGCTCTCAGGGTCTCAGGCCCCGAAGGCGGTATATGGATTGGGGAGTCCCAGC
CTTGGGGATTCCCCAACTCCGCAGTTTCTTTTCTCCCTCTCCCAACCTATGTAGGGTCCTTCTTCCTGGA
TACTCACGACGCGGACCCAGTTCTCACTCCCATTGGGTGTCGGGTTTCCAGAGAAGCCAATCAGTGTCGT
CGCGGTCGCGGTTCTAAAGTCCGCACGCACCCACCGGGACTCAGATTCTCCCCAGACGCCGAGGATGGCC
GTCATGGCGCCCCGAACCCTCGTCCTGCTACTCTCGGGGGCCCTGGCCCTGACCCAGACCTGGGCGGGTG
AGTGCGGGGTCGGGAGGGAAACGGCCTCTGTGGGGAGAAGCAAGGGGCCCGCCCGGCGGGGGCGCAGGAC
CCGGGAAGCCGCGCCTGGAGGAGGGTCGGGCGGGTCTCAGCCACTCCTCGCCCCCAGGCTCCCACTCCAT
GAGGTATTTCTACACCTCCGTGTCCCGGCCCGGCCGCGGGGAGCCCCGCTTCATCGCCGTGGGCTACGTG
GACGACACGCAGTTCGTGCGGTTCGACAGCGACGCCGCGAGCCAGAGGATGGAGCCGCGGGCGCCGTGGA
TAGAGCAGGAGGGGCCGGAGTATTGGGACCGGAACACACGGAATGTGAAGGCCCACTCACAGACTGACCG
AGCGAACCTGGGGACCCTGCGCGGCTACTACAACCAGAGCGAGGACGGTGAGTGACCCCGGCCCGGGGCG
CAGGTCACGACCCCTCATCCCCCACGGACGGGCCAGGTCGCCCACAGTCTCCGGGTCCGAGATCCGCCCC
GAAGCCGCGGGACCCCGAGACCCTTGCCCCGGGAGAGGCCCAGGCGCCTTTACCCGGTTTCATTTTCAGT
TTAGGCCAAAAATCCCCCCGGGTTGGTCGGGGCGGGGCGGGGCTCGGGGGACCGGGCTGACCTCGGGGTC
CGGGCCAGGTTCTCACACCATCCAGAGGATGTATGGCTGCGACGTGGGGCCGGACGGGCGCTTCCTCCGC
GGGTACCAGCAGGACGCTTACGACGGCAAGGATTACATCGCCCTGAACGAGGACCTGCGCTCTTGGACCG
CGGCGGACATGGCGGCTCAGATCACCCAGCGCAAGTGGGAGACGGCCCATGAGGCGGAGCAGTGGAGAGC
CTACCTGGAGGGCCGGTGCGTGGAGTGGCTCCGCAGATACCTGGAGAACGGGAAGGAGACGCTGCAGCGC
ACGGGTACCAGGGGCCACGGGGCGCCTCCCTGATCGCCTGTAGATCTCCCGGGCTGGCCTCCCACAAGGA
GGGGAGACAATTGGGACCAACACTAGAATATCGCCCTCCCTCTGGTCCTGAGGGAGAGGAATCCTCCTGG
GTTTCCAGATCCTGTACCAGAGAGTGACTCTGAGGTTCCGCCCTGCTCTCTGACACAATTAAGGGATAAA
ATCTCTGAAGGAATGACGGGAAGACGATCCCTCGAATACTGATGAGTGGTTCCCTTTGACACACACCGGC
AGCAGCCTTGGGCCCGTGACTTTTCCTCTCAGGCCTTGTTCTCTGCTTCACACTCAATGTGTGTGGGGGT
CTGAGTCCAGCACTTCTGAGTCCCTCAGCCTCCACTCAGGTCAGGACCAGAAGTCGCTGTTCCCTCTTCA
GGGACTAGAATTTTCCACGGAATAGGAGATTATCCCAGGTGCCTGTGTCCAGGCTGGTGTCTGGGTTCTG
TGCTCCCTTCCCCATCCCAGGTGTCCTGTCCATTCTCAAGATAGCCACATGTGTGCTGGAGGAGTGTCCC
ATGACAGATGCAAAATGCCTGAATGTTCTGACTCTTCCTGACAGACGCCCCCAAGACGCATATGACTCAC
CACGCTGTCTCTGACCATGAGGCCACCCTGAGGTGCTGGGCCCTGAGCTTCTACCCTGCGGAGATCACAC
TGACCTGGCAGCGGGATGGGGAGGACCAGACCCAGGACACGGAGCTCGTGGAGACCAGGCCTGCAGGGGA
TGGGACCTTCCAGAAGTGGGCGTCTGTGGTGGTGCCTTCTGGACAGGAGCAGAGATACACCTGCCATGTG
CAGCATGAGGGTCTGCCCAAGCCCCTCACCCTGAGATGGGGTAAGGAGGGAGACGGGGGTGTCATGTCTT
TTAGGGAAAGCAGGAGCCTCTCTGACCTTTAGCAGGGTCAGGGCCCCTCACCTTCCCCTCTTTTCCCAGA
GCCGTCTTCCCAGCCCACCATCCCCATCGTGGGCATCATTGCTGGCCTGGTTCTCTTTGGAGCTGTGATC
GCTGGAGCTGTGGTCGCTGCTGTGATGTGGAGGAGGAAGAGCTCAGGTGGGGAAGGGATGAAGGGTGGGT
CTGAGATTTCTTGTCTCACTGAGGGTTCCAAGACCCAGGTAGAAGTGTGCCCTGCCTCGTTACTGGGAAG
CACCATCCACAATTATGAGCCTACCCAGCCTGGGCCCTGTGTGCCAGCACTTACTCTTTTGTAAAGCACC
TGTTAAAATGAAGGACAGATTTATCACCTTGATTACGGCGGTGATGGGACCTGATCCCAGCAGTCACAAG
TCACAGGGGAAGGTCCCTGAGGACCTTCAGGAGGGCGGTTGGTCCAGGACCCACACCTGCTTTCTTCATG
TTTCCTGATCCCGCCCTGGGTCTGCAGTCACACATTTCTGGAAACTTCTCTGAGGTCCAAGACTTGGAGG
TTCCTCTAGGACCTTAAGGCCCTGGCTCCTTTCTGGTATCTCACAGGACATTTTCTTCCCACAGATAGAA
AAGGAGGGAGCTACTCTCAGGCTGCAAGTAAGTATGAAGGAGGCTGATGCCTGAGGTCCTTGGGATATTG
TGTTTGGGAGCCCGTGGGGGAGCTCACCCACCCCACAATTCCTCCTCTAGCCACATGTTCTGTGGGATCT
GACCAGGTTCTGTTTTTGTCCTACCCCAGGCAGTGACAGTGCCCAGGGCTCTGATATGTCTCTCACAGCT
TGTAAAGGTGAGAGCCTGGAGGGCCTGATGTGTGTTGGGTGTTGGGCGGAACAGTGGACGCAGCTGTGCT
ATGGGGTTTCTTTGCATTGGATGTATTGAGCATGCGATGGGCTGTTTAAAGTGTGACTCCTCACTGTGAC
AGATACGAATTTGTTCATGAATATTTTTTTCTATAGTGTGAGACAGCTGCCTTGTGTGGGACTGAGAGGC
AAGATTTGTTCCTGCCCTTCCCTTTGTGACTTGAAGAACCCTGACTTTGTTTCTGCAAAGGCACCTGCAT
GTGTCTGTGTTCTTGTAGGCATAATGTGAGGAGGTGGGGAGACCACCCCACCCCCATGTCCACCATGACC
CTCTTCCCACGCTGACCTGTGCTCCCTCCCCAATCATCTTTCCTGTTCCAGAGAGGTGGGGCTGAGGTGT
CTCCATCTCTGCCTCAACTTCATGGTGCACTGAGCTGTAACTTTTTCCTTCCCTATTAAAATTAGAACCT
GAGTATAAATTTACTTTCTCAAATTCTTGCCATGAGAGGTTGATGAGTTAATTAAAGGAGAAGATTCCTA
AAATTTGAGAGACAAAATAAATGGAACACATGAGAACCTTCCAGAGTCCACGTGTTGCTTATGCTGATTT
GTTGCAGGGGAGGAGAGTAGATGGGGCTGTGCCCAGTTTCTGTTCCGGCCACCATGGGCTTTATGTGGTC
ACTGCTTGGCTGGGTCATCTTTGCTGCTCCATTGTCCTTGGCCCTTCAGTAGAAACTTGTCCCACCAAGA
CCTGTGATCACAGGGAGTTGGATGTCACCTACGGTGGTCCCTGCATACAAATCTCCTTGTGGTATCAAGA
GACAAATTTTCAGACCTGTCCAGGTCTTGCCTTCCTCCCAGGGCTTTTTCCTCAATTGTATTTTTGATTT
TTCTCCAGTCTTTTTAAAGGAACCAGATTGTGACATTTGCAGAGAGGAGGGGTCCCATAGTTTCTCATCA
TGATTAACTTTCTGTTGGAACTCCTCTTCTGCCCTCCTACTCTTCTTCCTGCTCTGAGTTGTAGTAATCC
TAATGCTGGCTCCAATCCAAACTCATAGATTTATAAAGCAGAGTCTAATTTAGATTCATATGTGGTTGGA
AAATTGTACCCATAAGGCTAGGGTTATTGTTCCTGAAGAGAAATATATGGTTTTGTGCTGAAGTGTGCAG
GAGGGTTGGTGTGGGAGGAGGGAGGACACACAAGCAGCCCTGGTGAGAAAAGCACTGGCGGCATGGATGT
CCATGTGAACTTATGTTCTTTAGCTGCCACAAAACAGCATTTGCCCTGTGGCTACATTAATAAAGGTATG
GGCTTTAGAATAGGGAGGTGCTCTACAGTGATCATTCATTCAACTGACATTTGTTGTCTGCTAGGGATAT
GACTGCTTTTGCATTTAGAAAGCATCCTTAAAGTAAAAACAGAAAAATTTCTGGGGTTATGGTGCATACG
TTCTAGATGCAGGCTTGTCCAACCCGTGGCTCGTGGGCTGCATGTGGCCCAGGACAATTTTGAATGTGAG
GACTTTTTTGCTTATCTGTGGTGCACCTGAGTCCTGGAGTGAGTGCACCCACCTCCCTCAGGGTCA
>TMM_HLA_A_00017 
TATGGAATGATGGTAAATTTAAAATACTACAAGCAGGAGTCACAGATACATTGTCTGGGAAAATGCAACT
TAGTAGCTTTGTGAGTCCTGTTGTAAGGCTTTTGGACACATTTATACATCAAGGGGCCAAAGTCACATTT
TTTACCTATTAGATTCCTGATCATTCAGGGGTTACCAAGATTCTGCTACCCACTGTAGTTAATAAACAAA
GAGCAAACTGGTCTCTATTCTGTCTCATGCACTCAGGCGCAACTCTTCCCGATTAAAAACAAAAACAACA
ACAACAAAAATCTACACCAGAGCAAGCTTACTCTCTGGCACCAAACTCCATGGGATGATTTTTCTTCTAG
AAGAGTCCAGGTGGACAGGTAAGGAGTGGGAGTCAGGGAGTCCAGTTCAGGGACAGAGATTACGGGATAA
AAAGTGAAAGGAGAGGGACGGGGCCCATGCCGAGGGTTTCTCCCTTGTTTCTCAGACAGCTCTTGGGCCA
AGACTCAGGGAGACATTGAGACAGAGCGCTTGGCACAGGAGCAGAGGGGTCAGGGCGAAGTCCCAGGGCC
CCAGGCGTGGCTCTCAGGGTCTCAGGCCCCGAAGGCGGTATATGGATTGGGGAGTCCCAGCCTTGGGGAT
TCCCCAACTCCGCAGTTTCTTTTCTCCCTCTCCCAACCTATGTAGGGTCCTTCTTCCTGGATACTCACGA
CGCGGACCCAGTTCTCACTCCCATTGGGTGTCGGGTTTCCAGAGAAGCCAATCAGTGTCGTCGCGGTCGC
GGTTCTAAAGTCCGCACGCACCCACCGGGACTCAGATTCTCCCCAGACGCCGAGGATGGCCGTCATGGCG
CCCCGAACCCTCGTCCTGCTACTCTCGGGGGCCCTGGCCCTGACCCAGACCTGGGCGGGTGAGTGCGGGG
TCGGGAGGGAAACGGCCTCTGTGGGGAGAAGCAAGGGGCCCGCCCGGCGGGGGCGCAGGACCCGGGAAGC
CGCGCCTGGAGGAGGGTCGGGCGGGTCTCAGCCACTCCTCGCCCCCAGGCTCCCACTCCATGAGGTATTT
CTACACCTCCGTGTCCCGGCCCGGCCGCGGGGAGCCCCGCTTCATCGCCGTGGGCTACGTGGACGACACG
CAGTTCGTGCGGTTCGACAGCGACGCCGCGAGCCAGAGGATGGAGCCGCGGGCGCCGTGGATAGAGCAGG
AGGGGCCGGAGTATTGGGACCGGAACACACGGAATGTGAAGGCCCACTCACAGACTGACCGAGCGAACCT
GGGGACCCTGCGCGGCTACTACAACCAGAGCGAGGACGGTGAGTGACCCCGGCCCGGGGCGCAGGTCACG
ACCCCTCATCCCCCACGGACGGGCCAGGTCGCCCACAGTCTCCGGGTCCGAGATCCGCCCCGAAGCCGCG
GGACCCCGAGACCCTTGCCCCGGGAGAGGCCCAGGCGCCTTTACCCGGTTTCATTTTCAGTTTAGGCCAA
AAATCCCCCCGGGTTGGTCGGGGCGGGGCGGGGCTCGGGGGACCGGGCTGACCTCGGGGTCCGGGCCAGG
TTCTCACACCATCCAGAGGATGTATGGCTGCGACGTGGGGCCGGACGGGCGCTTCCTCCGCGGGTACCAG
CAGGACGCTTACGACGGCAAGGATTACATCGCCCTGAACGAGGACCTGCGCTCTTGGACCGCGGCGGACA
TGGCGGCTCAGATCACCCAGCGCAAGTGGGAGACGGCCCATGAGGCGGAGCAGTGGAGAGCCTACCTGGA
GGGCCGGTGCGTGGAGTGGCTCCGCAGATACCTGGAGAACGGGAAGGAGACGCTGCAGCGCACGGGTACC
AGGGGCCACGGGGCGCCTCCCTGATCGCCTGTAGATCTCCCGGGCTGGCCTCCCACAAGGAGGGGAGACA
ATTGGGACCAACACTAGAATATCGCCCTCCCTCTGGTCCTGAGGGAGAGGAATCCTCCTGGGTTTCCAGA
TCCTGTACCAGAGAGTGACTCTGAGGTTCCGCCCTGCTCTCTGACACAATTAAGGGATAAAATCTCTGAA
GGAATGACGGGAAGACGATCCCTCGAATACTGATGAGTGGTTCCCTTTGACACACACCGGCAGCAGCCTT
GGGCCCGTGACTTTTCCTCTCAGGCCTTGTTCTCTGCTTCACACTCAATGTGTGTGGGGGTCTGAGTCCA
GCACTTCTGAGTCCCTCAGCCTCCACTCAGGTCAGGACCAGAAGTCGCTGTTCCCTCTTCAGGGACTAGA
ATTTTCCACGGAATAGGAGATTATCCCAGGTGCCTGTGTCCAGGCTGGTGTCTGGGTTCTGTGCTCCCTT
CCCCATCCCAGGTGTCCTGTCCATTCTCAAGATAGCCACATGTGTGCTGGAGGAGTGTCCCATGACAGAT
GCAAAATGCCTGAATGTTCTGACTCTTCCTGACAGACGCCCCCAAGACGCATATGACTCACCACGCTGTC
TCTGACCATGAGGCCACCCTGAGGTGCTGGGCCCTGAGCTTCTACCCTGCGGAGATCACACTGACCTGGC
AGCGGGATGGGGAGGACCAGACCCAGGACACGGAGCTCGTGGAGACCAGGCCTGCAGGGGATGGGACCTT
CCAGAAGTGGGCGTCTGTGGTGGTGCCTTCTGGACAGGAGCAGAGATACACCTGCCATGTGCAGCATGAG
GGTCTGCCCAAGCCCCTCACCCTGAGATGGGGTAAGGAGGGAGACGGGGGTGTCATGTCTTTTAGGGAAA
GCAGGAGCCTCTCTGACCTTTAGCAGGGTCAGGGCCCCTCACCTTCCCCTCTTTTCCCAGAGCCGTCTTC
CCAGCCCACCATCCCCATCGTGGGCATCATTGCTGGCCTGGTTCTCTTTGGAGCTGTGATCGCTGGAGCT
GTGGTCGCTGCTGTGATGTGGAGGAGGAAGAGCTCAGGTGGGGAAGGGATGAAGGGTGGGTCTGAGATTT
CTTGTCTCACTGAGGGTTCCAAGACCCAGGTAGAAGTGTGCCCTGCCTCGTTACTGGGAAGCACCATCCA
CAATTATGAGCCTACCCAGCCTGGGCCCTGTGTGCCAGCACTTACTCTTTTGTAAAGCACCTGTTAAAAT
GAAGGACAGATTTATCACCTTGATTACGGCGGTGATGGGACCTGATCCCAGCAGTCACAAGTCACAGGGG
AAGGTCCCTGAGGACCTTCAGGAGGGCGGTTGGTCCAGGACCCACACCTGCTTTCTTCATGTTTCCTGAT
CCCGCCCTGGGTCTGCAGTCACACATTTCTGGAAACTTCTCTGAGGTCCAAGACTTGGAGGTTCCTCTAG
GACCTTAAGGCCCTGGCTCCTTTCTGGTATCTCACAGGACATTTTCTTCCCACAGATAGAAAAGGAGGGA
GCTACTCTCAGGCTGCAAGTAAGTATGAAGGAGGCTGATGCCTGAGGTCCTTGGGATATTGTGTTTGGGA
GCCCGTGGGGGAGCTCACCCACCCCACAATTCCTCCTCTAGCCACATGTTCTGTGGGATCTGACCAGGTT
CTGTTTTTGTCCTACCCCAGGCAGTGACAGTGCCCAGGGCTCTGATATGTCTCTCACAGCTTGTAAAGGT
GAGAGCCTGGAGGGCCTGATGTGTGTTGGGTGTTGGGCGGAACAGTGGACGCAGCTGTGCTATGGGGTTT
CTTTGCATTGGATGTATTGAGCATGCGATGGGCTGTTTAAAGTGTGACTCCTCACTGTGACAGATACGAA
TTTGTTCATGAATATTTTTTTCTATAGTGTGAGACAGCTGCCTTGTGTGGGACTGAGAGGCAAGATTTGT
TCCTGCCCTTCCCTTTGTGACTTGAAGAACCCTGACTTTGTTTCTGCAAAGGCACCTGCATGTGTCTGTG
TTCTTGTAGGCATAATGTGAGGAGGTGGGGAGACCACCCCACCCCCATGTCCACCATGACCCTCTTCCCA
CGCTGACCTGTGCTCCCTCCCCAATCATCTTTCCTGTTCCAGAGAGGTGGGGCTGAGGTGTCTCCATCTC
TGCCTCAACTTCATGGTGCACTGAGCTGTAACTTTTTCCTTCCCTATTAAAATTAGAACCTGAGTATAAA
TTTACTTTCTCAAATTCTTGCCATGAGAGGTTGATGAGTTAATTAAAGGAGAAGATTCCTAAAATTTGAG
AGACAAAATAAATGGAACACATGAGAACCTTCCAGAGTCCACGTGTTGCTTATGCTGATTTGTTGCAGGG
GAGGAGAGTAGATGGGGCTGTGCCCAGTTTCTGTTCCGGCCACCATGGGCTTTATGTGGTCACTGCTTGG
CTGGGTCATCTTTGCTGCTCCATTGTCCTTGGCCCTTCAGTAGAAACTTGTCCCACCAAGACCTGTGATC
ACAGGGAGTTGGATGTCACCTACGGTGGTCCCTGCATACAAATCTCCTTGTGGTATCAAGAGACAAATTT
TCAGACCTGTCCAGGTCTTGCCTTCCTCCCAGGGCTTTTTCCTCAATTGTATTTTTGATTTTTCTCCAGT
CTTTTTAAAGGAACCAGATTGTGACATTTGCAGAGAGGAGGGGTCCCATAGTTTCTCATCATGATTAACT
TTCTGTTGGAACTCCTCTTCTGCCCTCCTACTCTTCTTCCTGCTCTGAGTTGTAGTAATCCTAATGCTGG
CTCCAATCCAAACTCATAGATTTATAAAGCAGAGTCTAATTTAGATTCATATGTGGTTGGAAAATTGTAC
CCATAAGGCTAGGGTTATTGTTCCTGAAGAGAAATATATGGTTTTGTGCTGAAGTGTGCAGGAGGGTTGG
TGTGGGAGGAGGGAGGACACACAAGCAGCCCTGGTGAGAAAAGCACTGGCGGCATGGATGTCCATGTGAA
CTTATGTTCTTTAGCTGCCACAAAACAGCATTTGCCCTGTGGCTACATTAATAAAGGTATGGGCTTTAGA
ATAGGGAGGTGCTCTACAGTGATCATTCATTCAACTGACATTTGTTGTCTGCTAGGGATATGACTGCTTT
TGCATTTAGAAAGCATCCTTAAAGTAAAAACAGAAAAATTTCTGGGGTTATGGTGCATACGTTCTAGATG
CAGGCTTGTCCAACCCGTGGCTCGTGGGCTGCATGTGGCCCAGGACAATTTTGAATGTGAGGACTTTTTT
GCTTATCTGTGGTGCACCTGAGTCCTGGAGTGAGTGCACCCACCTCCCTCAGGGTCA
>TMM_HLA_A_00018 
TATGGAATGATGGTAAATTTAAAATACTACAAGCAGGAGTCACAGATACATTGTCTGGGAAAATGCAACT
TAGTAGCTTTGTGAGTCCTGTTGTAAGGCTTTTGGACACATTTATACATCAAGGGGCCAAAGTCACATTT
TTTACCTATTAGATTCCTGATCATTCAGGGGTTACCAAGATTCTGCTACCCACTGTAGTTAATAAACAAA
GAGCAAACTGGTCTCTATTCTGTCTCATGCACTCAGGCGCAACTCTTCCCGATTAAAAACAAAAACAACA
ACAACAAAAATCTACACCTCCATTCCCAGAGCAAGCTTACTCTCTGGCACCAAACTCCATGGGATGATTT
TTCTTCTAGAAGAGTCCAGGTGGACAGGTAAGGAGTGGGAGTCAGGGAGTCCAGTTCAGGGACAGAGATT
ACGGGATAAAAAGTGAAAGGAGAGGGACGGGGCCCATGCCGAGGGTTTCTCCCTTGTTTCTCAGACAGCT
CTTGGGCCAAGACTCAGGGAGACATTGAGACAGAGCGCTTGGCACAGGAGCAGAGGGGTCAGGGCGAAGT
CCCAGGGCCCCAGGCGTGGCTCTCAGGGTCTCAGGCCCCGAAGGCGGTATATGGATTGGGGAGTCCCAGC
CTTGGGGATTCCCCAACTCCGCAGTTTCTTTTCTCCCTCTCCCAACCTATGTAGGGTCCTTCTTCCTGGA
TACTCACGACGCGGACCCAGTTCTCACTCCCATTGGGTGTCGGGTTTCCAGAGAAGCCAATCAGTGTCGT
CGCGGTCGCGGTTCTAAAGTCCGCACGCACCCACCGGGACTCAGATTCTCCCCAGACGCCGAGGATGGCC
GTCATGGCGCCCCGAACCCTCGTCCTGCTACTCTCGGGGGCCCTGGCCCTGACCCAGACCTGGGCGGGTG
AGTGCGGGGTCGGGAGGGAAACGGCCTCTGTGGGGAGAAGCAAGGGGCCCGCCCGGCGGGGGCGCAGGAC
CCGGGAAGCCGCGCCTGGAGGAGGGTCGGGCGGGTCTCAGCCACTCCTCGCCCCCAGGCTCCCACTCCAT
GAGGTATTTCTACACCTCCGTGTCCCGGCCCGGCCGCGGGGAGCCCCGCTTCATCGCCGTGGGCTACGTG
GACGACACGCAGTTCGTGCGGTTCGACAGCGACGCCGCGAGCCAGAGGATGGAGCCGCGGGCGCCGTGGA
TAGAGCAGGAGGGGCCGGAGTATTGGGACCGGAACACACGGAATGTGAAGGCCCACTCACAGACTGACCG
AGCGAACCTGGGGACCCTGCGCGGCTACTACAACCAGAGCGAGGACGGTGAGTGACCCCGGCCCGGGGCG
CAGGTCACGACCCCTCATCCCCCACGGACGGGCCAGGTCGCCCACAGTCTCCGGGTCCGAGATCCGCCCC
GAAGCCGCGGGACCCCGAGACCCTTGCCCCGGGAGAGGCCCAGGCGCCTTTACCCGGTTTCATTTTCAGT
TTAGGCCAAAAATCCCCCCGGGTTGGTCGGGGCGGGGCGGGGCTCGGGGGACCGGGCTGACCTCGGGGTC
CGGGCCAGGTTCTCACACCATCCAGAGGATGTATGGCTGCGACGTGGGGCCGGACGGGCGCTTCCTCCGC
GGGTACCAGCAGGACGCTTACGACGGCAAGGATTACATCGCCCTGAACGAGGACCTGCGCTCTTGGACCG
CGGCGGACATGGCGGCTCAGATCACCCAGCGCAAGTGGGAGACGGCCCATGAGGCGGAGCAGTGGAGAGC
CTACCTGGAGGGCCGGTGCGTGGAGTGGCTCCGCAGATACCTGGAGAACGGGAAGGAGACGCTGCAGCGC
ACGGGTACCAGGGGCCACGGGGCGCCTCCCTGATCGCCTGTAGATCTCCCGGGCTGGCCTCCCACAAGGA
GGGGAGACAATTGGGACCAACACTAGAATATCGCCCTCCCTCTGGTCCTGAGGGAGAGGAATCCTCCTGG
GTTTCCAGATCCTGTACCAGAGAGTGACTCTGAGGTTCCGCCCTGCTCTCTGACACAATTAAGGGATAAA
ATCTCTGAAGGAATGACGGGAAGACGATCCCTCGAATACTGATGAGTGGTTCCCTTTGACACACACCGGC
AGCAGCCTTGGGCCCGTGACTTTTCCTCTCAGGCCTTGTTCTCTGCTTCACACTCAATGTGTGTGGGGGT
CTGAGTCCAGCACTTCTGAGTCCCTCAGCCTCCACTCAGGTCAGGACCAGAAGTCGCTGTTCCCTCTTCA
GGGACTAGAATTTTCCACGGAATAGGAGATTATCCCAGGTGCCTGTGTCCAGGCTGGTGTCTGGGTTCTG
TGCTCCCTTCCCCATCCCAGGTGTCCTGTCCATTCTCAAGATAGCCACATGTGTGCTGGAGGAGTGTCCC
ATGACAGATGCAAAATGCCTGAATGTTCTGACTCTTCCTGACAGACGCCCCCAAGACGCATATGACTCAC
CACGCTGTCTCTGACCATGAGGCCACCCTGAGGTGCTGGGCCCTGAGCTTCTACCCTGCGGAGATCACAC
TGACCTGGCAGCGGGATGGGGAGGACCAGACCCAGGACACGGAGCTCGTGGAGACCAGGCCTGCAGGGGA
TGGGACCTTCCAGAAGTGGGCGTCTGTGGTGGTGCCTTCTGGACAGGAGCAGAGATACACCTGCCATGTG
CAGCATGAGGGTCTGCCCAAGCCCCTCACCCTGAGATGGGGTAAGGAGGGAGACGGGGGTGTCATGTCTT
TTAGGGAAAGCAGGAGCCTCTCTGACCTTTAGCAGGGTCAGGGCCCCTCACCTTCCCCTCTTTTCCCAGA
GCCGTCTTCCCAGCCCACCATCCCCATCGTGGGCATCATTGCTGGCCTGGTTCTCTTTGGAGCTGTGATC
GCTGGAGCTGTGGTCGCTGCTGTGATGTGGAGGAGGAAGAGCTCAGGTGGGGAAGGGATGAAGGGTGGGT
CTGAGATTTCTTGTCTCACTGAGGGTTCCAAGACCCAGGTAGAAGTGTGCCCTGCCTCGTTACTGGGAAG
CACCATCCACAATTATGAGCCTACCCAGCCTGGGCCCTGTGTGCCAGCACTTACTCTTTTGTAAAGCACC
TGTTAAAATGAAGGACAGATTTATCACCTTGATTACGGCGGTGATGGGACCTGATCCCAGCAGTCACAAG
TCACAGGGGAAGGTCCCTGAGGACCTTCAGGAGGGCGGTTGGTCCAGGACCCACACCTGCTTTCTTCATG
TTTCCTGATCCCGCCCTGGGTCTGCAGTCACACATTTCTGGAAACTTCTCTGAGGTCCAAGACTTGGAGG
TTCCTCTAGGACCTTAAGGCCCTGGCTCCTTTCTGGTATCTCACAGGACATTTTCTTCCCACAGATAGAA
AAGGAGGGAGCTACTCTCAGGCTGCAAGTAAGTATGAAGGAGGCTGATGCCTGAGGTCCTTGGGATATTG
TGTTTGGGAGCCCGTGGGGGAGCTCACCCACCCCACAATTCCTCCTCTAGCCACATGTTCTGTGGGATCT
GACCAGGTTCTGTTTTTGTCCTACCCCAGGCAGTGACAGTGCCCAGGGCTCTGATATGTCTCTCACAGCT
TGTAAAGGTGAGAGCCTGGAGGGCCTGATGTGTGTTGGGTGTTGGGCGGAACAGTGGACGCAGCTGTGCT
ATGGGGTTTCTTTGCATTGGATGTATTGAGCATGCGATGGGCTGTTTAAAGTGTGACTCCTCACTGTGAC
AGATACGAATTTGTTCATGAATATTTTTTTCTATAGTGTGAGACAGCTGCCTTGTGTGGGACTGAGAGGC
AAGATTTGTTCCTGCCCTTCCCTTTGTGACTTGAAGAACCCTGACTTTGTTTCTGCAAAGGCACCTGCAT
GTGTCTGTGTTCTTGTAGGCATAATGTGAGGAGGTGGGGAGACCACCCCACCCCCATGTCCACCATGACC
CTCTTCCCACGCTGACCTGTGCTCCCTCCCCAATCATCTTTCCTGTTCCAGAGAGGTGGGGCTGAGGTGT
CTCCATCTCTGCCTCAACTTCATGGTGCACTGAGCTGTAACTTTTTCCTTCCCTATTAAAATTAGAACCT
GAGTATAAATTTACTTTCTCAAATTCTTGCCATGAGAGGTTGATGAGTTAATTAAAGGAGAAGATTCCTA
AAATTTGAGAGACAAAATAAATGGAACACATGAGAACCTTCCAGAGTCCACGTGTTGCTTATGCTGATTT
GTTGCAGGGGAGGAGAGTAGATGGGGCTGTGCCCAGTTTCTGTTCCGGCCACCATGGGCTTTATGTGGTC
ACTGCTTGGCTGGGTCATCTTTGCTGCTCCATTGTCCTTGGCCCTTCAGTAGAAACTTGTCCCACCAAGA
CCTGTGATCACAGGGAGTTGGATGTCACCTACGGTGGTCCCTGCATACAAATCTCCTTGTGGTATCAAGA
GACAAATTTTCAGACCTGTCCAGGTCTTGCCTTCCTCCCAGGGCTTTTTCCTCAATTGTATTTTTGATTT
TTCTCCAGTCTTTTTAAAGGAACCAGATTGTGACATTTGCAGAGAGGAGGGGTCCCATAGTTTCTCATCA
TGATTAACTTTCTGTTGGAACTCCTCTTCTGCCCTCCTACTCTTCTTCCTGCTCTGAGTTGTAGTAATCC
TAATGCTGGCTCCAATCCAAACTCATAGATTTATAAAGCAGAGTCTAATTTAGATTCATATGTGGTTGGA
AAATTGTACCCATAAGGCTAGGGTTATTGTTCCTGAAGAGAAATATATGGTTTTGTGCTGAAGTGTGCAG
GAGGGTTGGTGTGGGAGGAGGGAGGACACACAAGCAGCCCTGGTGAGAAAAGCACTGGCGGCATGGATGT
CCATGTGAACTTATGTTCTTTAGCTGCCACAAAACAGCATTTGCCCTGTGGCTACATTAATAAAGGTATG
GGCTTTAGAATAGGGAGGTGCTCTACAGTGATCATTCATTCAACTGACATTTGTTGTCTGCTAGGGATAT
GACTGCTTTTGCATTTAGAAAGCATCCTTAAAGTAAAAACAGAAAAATTTCTGGGGTTATGGTGCATACG
TTCTAGATGCAGGCTTGTCCAACCCGCGGCTCGTGGGCTGCATGTGGCCCAGGACAATTTTGAATGTGAG
GACTTTTTTGCTTATCTGTGGTGCACCTGAGTCCTGGAGTGAGTGCACCCACCTCCCTCAGGGTCA
>TMM_HLA_A_00019 
TATGGAATGATGGTAAATTTAAAATACTACAAGCAGGAGTCACAGATACATTGTCTGGGAAAATGCAACT
TAGTAGCTTTGTGAGTCCTGTTGTAAGGCTTTTGGACACATTTATACATCAAGGGGCCAAAGTCACATTT
TTTACCTATTAGATTCCTGATCATTCAGGGGTTACCAAGATTCTGCTACCCACTGTAGTTAATAAACAAA
GAGCAAACTGGTCTCTATTCTGTCTCATGCACTCAGGCGCAACTCTTCCCGATTAAAAACAAAAACAACA
ACAACAAAAATCTACACCTCCATTCCCAGAGCAAGCTTACTCTCTGGCACCAAACTCCATGGGATGATTT
TTCTTCTAGAAGAGTCCAGGTGGACAGGTAAGGAGTGGGAGTCAGGGAGTCCAGTTCAGGGACAGAGATT
ACGGGATAAAAAGTGAAAGGAGAGGGACGGGGCCCATGCCGAGGGTTTCTCCCTTGTTTCTCAGACAGCT
CTTGGGCCAAGACTCAGGGAGACATTGAGACAGAGCGCTTGGCACAGGAGCAGAGGGGTCAGGGCGAAGT
CCCAGGGCCCCAGGCGTGGCTCTCAGGGTCTCAGGCCCCGAAGGCGGTATATGGATTGGGGAGTCCCAGC
CTTGGGGATTCCCCAACTCCGCAGTTTCTTTTCTCCCTCTCCCAACCTATGTAGGGTCCTTCTTCCTGGA
TACTCACGACGCGGACCCAGTTCTCACTCCCATTGGGTGTCGGGTTTCCAGAGAAGCCAATCAGTGTCGT
CGCGGTCGCGGTTCTAAAGTCCGCACGCACCCACCGGGACTCAGATTCTCCCCAGACGCCGAGGATGGCC
GTCATGGCGCCCCGAACCCTCGTCCTGCTACTCTCGGGGGCCCTGGCCCTGACCCAGACCTGGGCGGGTG
AGTGCGGGGTCGGGAGGGAAACGGCCTCTGTGGGGAGAAGCAAGGGGCCCGCCCGGCGGGGGCGCAGGAC
CCGGGAAGCCGCGCCTGGAGGAGGGTCGGGCGGGTCTCAGCCACTCCTCGCCCCCAGGCTCCCACTCCAT
GAGGTATTTCTACACCTCCGTGTCCCGGCCCGGCCGCGGGGAGCCCCGCTTCATCGCCGTGGGCTACGTG
GACGACACGCAGTTCGTGCGGTTCGACAGCGACGCCGCGAGCCAGAGGATGGAGCCGCGGGCGCCGTGGA
TAGAGCAGGAGGGGCCGGAGTATTGGGACCGGAACACACGGAATGTGAAGGCCCACTCACAGACTGACCG
AGCGAACCTGGGGACCCTGCGCGGCTACTACAACCAGAGCGAGGACGGTGAGTGACCCCGGCCCGGGGCG
CAGGTCACGACCCCTCATCCCCCACGGACGGGCCAGGTCGCCCACAGTCTCCGGGTCCGAGATCCGCCCC
GAAGCCGCGGGACCCCGAGACCCTTGCCCCGGGAGAGGCCCAGGCGCCTTTACCCGGTTTCATTTTCAGT
TTAGGCCAAAAATCCCCCCGGGTTGGTCGGGGCGGGGCGGGGCTCGGGGGACCGGGCTGACCTCGGGGTC
CGGGCCAGGTTCTCACACCATCCAGAGGATGTATGGCTGCGACGTGGGGCCGGACGGGCGCTTCCTCCGC
GGGTACCAGCAGAACGCTTACGACGGCAAGGATTACATCGCCCTGAACGAGGACCTGCGCTCTTGGACCG
CGGCGGACATGGCGGCTCAGATCACCCAGCGCAAGTGGGAGACGGCCCATGAGGCGGAGCAGTGGAGAGC
CTACCTGGAGGGCCGGTGCGTGGAGTGGCTCCGCAGATACCTGGAGAACGGGAAGGAGACGCTGCAGCGC
ACGGGTACCAGGGGCCACGGGGCGCCTCCCTGATCGCCTGTAGATCTCCCGGGCTGGCCTCCCACAAGGA
GGGGAGACAATTGGGACCAACACTAGAATATCGCCCTCCCTCTGGTCCTGAGGGAGAGGAATCCTCCTGG
GTTTCCAGATCCTGTACCAGAGAGTGACTCTGAGGTTCCGCCCTGCTCTCTGACACAATTAAGGGATAAA
ATCTCTGAAGGAATGACGGGAAGACGATCCCTCGAATACTGATGAGTGGTTCCCTTTGACACACACCGGC
AGCAGCCTTGGGCCCGTGACTTTTCCTCTCAGGCCTTGTTCTCTGCTTCACACTCAATGTGTGTGGGGGT
CTGAGTCCAGCACTTCTGAGTCCCTCAGCCTCCACTCAGGTCAGGACCAGAAGTCGCTGTTCCCTCTTCA
GGGACTAGAATTTTCCACGGAATAGGAGATTATCCCAGGTGCCTGTGTCCAGGCTGGTGTCTGGGTTCTG
TGCTCCCTTCCCCATCCCAGGTGTCCTGTCCATTCTCAAGATAGCCACATGTGTGCTGGAGGAGTGTCCC
ATGACAGATGCAAAATGCCTGAATGTTCTGACTCTTCCTGACAGACGCCCCCAAGACGCATATGACTCAC
CACGCTGTCTCTGACCATGAGGCCACCCTGAGGTGCTGGGCCCTGAGCTTCTACCCTGCGGAGATCACAC
TGACCTGGCAGCGGGATGGGGAGGACCAGACCCAGGACACGGAGCTCGTGGAGACCAGGCCTGCAGGGGA
TGGGACCTTCCAGAAGTGGGCGTCTGTGGTGGTGCCTTCTGGACAGGAGCAGAGATACACCTGCCATGTG
CAGCATGAGGGTCTGCCCAAGCCCCTCACCCTGAGATGGGGTAAGGAGGGAGACGGGGGTGTCATGTCTT
TTAGGGAAAGCAGGAGCCTCTCTGACCTTTAGCAGGGTCAGGGCCCCTCACCTTCCCCTCTTTTCCCAGA
GCCGTCTTCCCAGCCCACCATCCCCATCGTGGGCATCATTGCTGGCCTGGTTCTCTTTGGAGCTGTGATC
GCTGGAGCTGTGGTCGCTGCTGTGATGTGGAGGAGGAAGAGCTCAGGTGGGGAAGGGATGAAGGGTGGGT
CTGAGATTTCTTGTCTCACTGAGGGTTCCAAGACCCAGGTAGAAGTGTGCCCTGCCTCGTTACTGGGAAG
CACCATCCACAATTATGAGCCTACCCAGCCTGGGCCCTGTGTGCCAGCACTTACTCTTTTGTAAAGCACC
TGTTAAAATGAAGGACAGATTTATCACCTTGATTACGGCGGTGATGGGACCTGATCCCAGCAGTCACAAG
TCACAGGGGAAGGTCCCTGAGGACCTTCAGGAGGGCGGTTGGTCCAGGACCCACACCTGCTTTCTTCATG
TTTCCTGATCCCGCCCTGGGTCTGCAGTCACACATTTCTGGAAACTTCTCTGAGGTCCAAGACTTGGAGG
TTCCTCTAGGACCTTAAGGCCCTGGCTCCTTTCTGGTATCTCACAGGACATTTTCTTCCCACAGATAGAA
AAGGAGGGAGCTACTCTCAGGCTGCAAGTAAGTATGAAGGAGGCTGATGCCTGAGGTCCTTGGGATATTG
TGTTTGGGAGCCCGTGGGGGAGCTCACCCACCCCACAATTCCTCCTCTAGCCACATGTTCTGTGGGATCT
GACCAGGTTCTGTTTTTGTCCTACCCCAGGCAGTGACAGTGCCCAGGGCTCTGATATGTCTCTCACAGCT
TGTAAAGGTGAGAGCCTGGAGGGCCTGATGTGTGTTGGGTGTTGGGCGGAACAGTGGACGCAGCTGTGCT
ATGGGGTTTCTTTGCATTGGATGTATTGAGCATGCGATGGGCTGTTTAAAGTGTGACTCCTCACTGTGAC
AGATACGAATTTGTTCATGAATATTTTTTTCTATAGTGTGAGACAGCTGCCTTGTGTGGGACTGAGAGGC
AAGATTTGTTCCTGCCCTTCCCTTTGTGACTTGAAGAACCCTGACTTTGTTTCTGCAAAGGCACCTGCAT
GTGTCTGTGTTCTTGTAGGCATAATGTGAGGAGGTGGGGAGACCACCCCACCCCCATGTCCACCATGACC
CTCTTCCCACGCTGACCTGTGCTCCCTCCCCAATCATCTTTCCTGTTCCAGAGAGGTGGGGCTGAGGTGT
CTCCATCTCTGCCTCAACTTCATGGTGCACTGAGCTGTAACTTTTTCCTTCCCTATTAAAATTAGAACCT
GAGTATAAATTTACTTTCTCAAATTCTTGCCATGAGAGGTTGATGAGTTAATTAAAGGAGAAGATTCCTA
AAATTTGAGAGACAAAATAAATGGAACACATGAGAACCTTCCAGAGTCCACGTGTTGCTTATGCTGATTT
GTTGCAGGGGAGGAGAGTAGATGGGGCTGTGCCCAGTTTCTGTTCCGGCCACCATGGGCTTTATGTGGTC
ACTGCTTGGCTGGGTCATCTTTGCTGCTCCATTGTCCTTGGCCCTTCAGTAGAAACTTGTCCCACCAAGA
CCTGTGATCACAGGGAGTTGGATGTCACCTACGGTGGTCCCTGCATACAAATCTCCTTGTGGTATCAAGA
GACAAATTTTCAGACCTGTCCAGGTCTTGCCTTCCTCCCAGGGCTTTTTCCTCAATTGTATTTTTGATTT
TTCTCCAGTCTTTTTAAAGGAACCAGATTGTGACATTTGCAGAGAGGAGGGGTCCCATAGTTTCTCATCA
TGATTAACTTTCTGTTGGAACTCCTCTTCTGCCCTCCTACTCTTCTTCCTGCTCTGAGTTGTAGTAATCC
TAATGCTGGCTCCAATCCAAACTCATAGATTTATAAAGCAGAGTCTAATTTAGATTCATATGTGGTTGGA
AAATTGTACCCATAAGGCTAGGGTTATTGTTCCTGAAGAGAAATATATGGTTTTGTGCTGAAGTGTGCAG
GAGGGTTGGTGTGGGAGGAGGGAGGACACACAAGCAGCCCTGGTGAGAAAAGCACTGGCGGCATGGATGT
CCATGTGAACTTATGTTCTTTAGCTGCCACAAAACAGCATTTGCCCTGTGGCTACATTAATAAAGGTATG
GGCTTTAGAATAGGGAGGTGCTCTACAGTGATCATTCATTCAACTGACATTTGTTGTCTGCTAGGGATAT
GACTGCTTTTGCATTTAGAAAGCATCCTTAAAGTAAAAACAGAAAAATTTCTGGGGTTATGGTGCATACG
TTCTAGATGCAGGCTTGTCCAACCCGTGGCTCGTGGGCTGCATGTGGCCCAGGACAATTTTGAATGTGAG
GACTTTTTTGCTTATCTGTGGTGCACCTGAGTCCTGGAGTGAGTGCACCCACCTCCCTCAGGGTCA
>TMM_HLA_A_00020 
TATGGAATGATGGTAAATTTAAAATACTACAAGCAGGAGTCACAGATACATTGTCTGGGAAAATGCAACT
TAGTAGCTTTGTGAGTCCTGTTGTAAGGCTTTTGGACACATTTATACATCAAGGGGCCAAAGTCACATTT
TTTACCTATTAGATTCCTGATCATTCAGGGGTTACCAAGATTCTGCTACCCACTGTAGTTAATAAACAAA
GAGCAAACTGGTCTCTATTCTGTCTCATGCACTCAGGCGCAACTCTTCCCGATTAAAAACAAAAACAACA
ACAACAAAAATCTACACCTCCATTCCCAGAGCAAGCTTACTCTCTGGCACCAAACTCCATGGGATGATTT
TTCTTCTAGAAGAGTCCAGGTGGACAGGTAAGGAGTGGGAGTCAGGGAGTCCAGTTCAGGGACAGAGATT
ACGGGATAAAAAGTGAAAGGAGAGGGACGGGGCCCATGCCGAGGGTTTCTCCCTTGTTTCTCAGACAGCT
CTTGGGCCAAGACTCAGGGAGACATTGAGACAGAGCGCTTGGCACAGGAGCAGAGGGGTCAGGGCGAAGT
CCCAGGGCCCCAGGCGTGGCTCTCAGGGTCTCAGGCCCCGAAGGCGGTATATGGATTGGGGAGTCCCAGC
CTTGGGGATTCCCCAACTCCGCAGTTTCTTTTCTCCCTCTCCCAACCTATGTAGGGTCCTTCTTCCTGGA
TACTCACGACGCGGACCCAGTTCTCACTCCCATTGGGTGTCGGGTTTCCAGAGAAGCCAATCAGTGTCGT
CGCGGTCGCGGTTCTAAAGTCCGCACGCACCCACCGGGACTCAGATTCTCCCCAGACGCCGAGGATGGCC
GTCATGGCGCCCCGAACCCTCGTCCTGCTACTCTCGGGGGCCCTGGCCCTGACCCAGACCTGGGCGGGTG
AGTGCGGGGTCGGGAGGGAAACGGCCTCTGTGGGGAGAAGCAAGGGGCCCGCCCGGCGGGGGCGCAGGAC
CCGGGAAGCCGCGCCTGGAGGAGGGTCGGGCGGGTCTCAGCCACTCCTCGCCCCCAGGCTCCCACTCCAT
GAGGTATTTCTACACCTCCGTGTCCCGGCCCGGCCGCGGGGAGCCCCGCTTCATCGCCGTGGGCTACGTG
GACGACACGCAGTTCGTGCGGTTCGACAGCGACGCCGCGAGCCAGAGGATGGAGCCGCGGGCGCCGTGGA
TAGAGCAGGAGGGGCCGGAGTATTGGGACCGGAACACACGGAATGTGAAGGCCCACTCACAGACTCACCG
AGTGGACCTGGGGACCCTGCGCGGCTACTACAACCAGAGCGAGGACGGTGAGTGACCCCGGCCCGGGGCG
CAGGTCACGACCCCTCATCCCCCACGGACGGGCCAGGTCGCCCACAGTCTCCGGGTCCGAGATCCGCCCC
GAAGCCGCGGGACCCCGAGACCCTTGCCCCGGGAGAGGCCCAGGCGCCTTTACCCGGTTTCATTTTCAGT
TTAGGCCAAAAATCCCCCCGGGTTGGTCGGGGCGGGGCGGGGCTCGGGGGACCGGGCTGACCTCGGGGTC
CGGGCCAGGTTCTCACACCATCCAGAGGATGTATGGCTGCGACGTGGGGCCGGACGGGCGCTTCCTCCGC
GGGTACCAGCAGGACGCTTACGACGGCAAGGATTACATCGCCCTGAACGAGGACCTGCGCTCTTGGACCG
CGGCGGACATGGCGGCTCAGATCACCCAGCGCAAGTGGGAGACGGCCCATGAGGCGGAGCAGTGGAGAGC
CTACCTGGAGGGCCGGTGCGTGGAGTGGCTCCGCAGATACCTGGAGAACGGGAAGGAGACGCTGCAGCGC
ACGGGTACCAGGGGCCACGGGGCGCCTCCCTGATCGCCTGTAGATCTCCCGGGCTGGCCTCCCACAAGGA
GGGGAGACAATTGGGACCAACACTAGAATATCGCCCTCCCTCTGGTCCTGAGGGAGAGGAATCCTCCTGG
GTTTCCAGATCCTGTACCAGAGAGTGACTCTGAGGTTCCGCCCTGCTCTCTGACACAATTAAGGGATAAA
ATCTCTGAAGGAATGACGGGAAGACGATCCCTCGAATACTGATGAGTGGTTCCCTTTGACACACACCGGC
AGCAGCCTTGGGCCCGTGACTTTTCCTCTCAGGCCTTGTTCTCTGCTTCACACTCAATGTGTGTGGGGGT
CTGAGTCCAGCACTTCTGAGTCCCTCAGCCTCCACTCAGGTCAGGACCAGAAGTCGCTGTTCCCTCTTCA
GGGACTAGAATTTTCCACGGAATAGGAGATTATCCCAGGTGCCTGTGTCCAGGCTGGTGTCTGGGTTCTG
TGCTCCCTTCCCCATCCCAGGTGTCCTGTCCATTCTCAAGATAGCCACATGTGTGCTGGAGGAGTGTCCC
ATGACAGATGCAAAATGCCTGAATGTTCTGACTCTTCCTGACAGACGCCCCCAAGACGCATATGACTCAC
CACGCTGTCTCTGACCATGAGGCCACCCTGAGGTGCTGGGCCCTGAGCTTCTACCCTGCGGAGATCACAC
TGACCTGGCAGCGGGATGGGGAGGACCAGACCCAGGACACGGAGCTCGTGGAGACCAGGCCTGCAGGGGA
TGGGACCTTCCAGAAGTGGGCGTCTGTGGTGGTGCCTTCTGGACAGGAGCAGAGATACACCTGCCATGTG
CAGCATGAGGGTCTGCCCAAGCCCCTCACCCTGAGATGGGGTAAGGAGGGAGACGGGGGTGTCATGTCTT
TTAGGGAAAGCAGGAGCCTCTCTGACCTTTAGCAGGGTCAGGGCCCCTCACCTTCCCCTCTTTTCCCAGA
GCCGTCTTCCCAGCCCACCATCCCCATCGTGGGCATCATTGCTGGCCTGGTTCTCTTTGGAGCTGTGATC
GCTGGAGCTGTGGTCGCTGCTGTGATGTGGAGGAGGAAGAGCTCAGGTGGGGAAGGGATGAAGGGTGGGT
CTGAGATTTCTTGTCTCACTGAGGGTTCCAAGACCCAGGTAGAAGTGTGCCCTGCCTCGTTACTGGGAAG
CACCATCCACAATTATGAGCCTACCCAGCCTGGGCCCTGTGTGCCAGCACTTACTCTTTTGTAAAGCACC
TGTTAAAATGAAGGACAGATTTATCACCTTGATTACGGCGGTGATGGGACCTGATCCCAGCAGTCACAAG
TCACAGGGGAAGGTCCCTGAGGACCTTCAGGAGGGCGGTTGGTCCAGGACCCACACCTGCTTTCTTCATG
TTTCCTGATCCCGCCCTGGGTCTGCAGTCACACATTTCTGGAAACTTCTCTGAGGTCCAAGACTTGGAGG
TTCCTCTAGGACCTTAAGGCCCTGGCTCCTTTCTGGTATCTCACAGGACATTTTCTTCCCACAGATAGAA
AAGGAGGGAGCTACTCTCAGGCTGCAAGTAAGTATGAAGGAGGCTGATGCCTGAGGTCCTTGGGATATTG
TGTTTGGGAGCCCGTGGGGGAGCTCACCCACCCCACAATTCCTCCTCTAGCCACATGTTCTGTGGGATCT
GACCAGGTTCTGTTTTTGTCCTACCCCAGGCAGTGACAGTGCCCAGGGCTCTGATATGTCTCTCACAGCT
TGTAAAGGTGAGAGCCTGGAGGGCCTGATGTGTGTTGGGTGTTGGGCGGAACAGTGGACGCAGCTGTGCT
ATGGGGTTTCTTTGCATTGGATGTATTGAGCATGCGATGGGCTGTTTAAAGTGTGACTCCTCACTGTGAC
AGATACGAATTTGTTCATGAATATTTTTTTCTATAGTGTGAGACAGCTGCCTTGTGTGGGACTGAGAGGC
AAGATTTGTTCCTGCCCTTCCCTTTGTGACTTGAAGAACCCTGACTTTGTTTCTGCAAAGGCACCTGCAT
GTGTCTGTGTTCTTGTAGGCATAATGTGAGGAGGTGGGGAGACCACCCCACCCCCATGTCCACCATGACC
CTCTTCCCACGCTGACCTGTGCTCCCTCCCCAATCATCTTTCCTGTTCCAGAGAGGTGGGGCTGAGGTGT
CTCCATCTCTGCCTCAACTTCATGGTGCACTGAGCTGTAACTTTTTCCTTCCCTATTAAAATTAGAACCT
GAGTATAAATTTACTTTCTCAAATTCTTGCCATGAGAGGTTGATGAGTTAATTAAAGGAGAAGATTCCTA
AAATTTGAGAGACAAAATAAATGGAACACATGAGAACCTTCCAGAGTCCACGTGTTGCTTATGCTGATTT
GTTGCAGGGGAGGAGAGTAGATGGGGCTGTGCCCAGTTTCTGTTCCGGCCACCATGGGCTTTATGTGGTC
ACTGCTTGGCTGGGTCATCTTTGCTGCTCCATTGTCCTTGGCCCTTCAGTAGAAACTTGTCCCACCAAGA
CCTGTGATCACAGGGAGTTGGATGTCACCTACGGTGGTCCCTGCATACAAATCTCCTTGTGGTATCAAGA
GACAAATTTTCAGACCTGTCCAGGTCTTGCCTTCCTCCCAGGGCTTTTTCCTCAATTGTATTTTTGATTT
TTCTCCAGTCTTTTTAAAGGAACCAGATTGTGACATTTGCAGAGAGGAGGGGTCCCATAGTTTCTCATCA
TGATTAACTTTCTGTTGGAACTCCTCTTCTGCCCTCCTACTCTTCTTCCTGCTCTGAGTTGTAGTAATCC
TAATGCTGGCTCCAATCCAAACTCATAGATTTATAAAGCAGAGTCTAATTTAGATTCATATGTGGTTGGA
AAATTGTACCCATAAGGCTAGGGTTATTGTTCCTGAAGAGAAATATATGGTTTTGTGCTGAAGTGTGCAG
GAGGGTTGGTGTGGGAGGAGGGAGGACACACAAGCAGCCCTGGTGAGAAAAGCACTGGCGGCATGGATGT
CCATGTGAACTTATGTTCTTTAGCTGCCACAAAACAGCATTTGCCCTGTGGCTACATTAATAAAGGTATG
GGCTTTAGAATAGGGAGGTGCTCTACAGTGATCATTCATTCAACTGACATTTGTTGTCTGCTAGGGATAT
GACTGCTTTTGCATTTAGAAAGCATCCTTAAAGTAAAAACAGAAAAATTTCTGGGGTTATGGTGCATACG
TTCTAGATGCAGGCTTGTCCAACCCGTGGCTCGTGGGCTGCATGTGGCCCAGGACAATTTTGAATGTGAG
GACTTTTTTGCTTATCTGTGGTGCACCTGAGTCCTGGAGTGAGTGCACCCACCTCCCTCAGGGTCA
>TMM_HLA_A_00021 
TATGGAATGATGGTAAATTTAAAATACTACAAGCAGGAGTCACAGATACATTGTCTGGGAAAATGCAACT
TAGTAGCTTTGTGAGTCCTGTTGTAAGGCTTTTGGACACATTTATACATCAAGGGGCCAAAGTCACATTT
TTTACCTATTAGATTCCTGATCATTCAGGGGTTACCAAGATTCTGCTACCCACTGTAGTTAATAAACAAA
GAGCAAACTGGTCTCTATTCTGTCTCATGCACTCAGGCGCAACTCTTCCCGATTAAAAACAAAAACAACA
ACAACAAAAATCTACACCTCCATTCCCAGAGCAAGCTTACTCTCTGGCACCAAACTCCATGGGATGATTT
TTCTTCTAGAAGAGTCCAGGTGGACAGGTAAGGAGTGGGAGTCAGGGAGTCCAGTTCAGGGACAGAGATT
ACGGGATAAAAAGTGAAAGGAGAGGGACGGGGCCCATGCCGAGGGTTTCTCCCTTGTTTCTCAGACAGCT
CTTGGGCCAAGACTCAGGGAGACATTGAGACAGAGCGCTTGGCACAGGAGCAGAGGGGTCAGGGCGAAGT
CCCAGGGCCCCAGGCGTGGCTCTCAGGGTCTCAGGCCCCGAAGGCGGTATATGGATTGGGGAGTCCCAGC
CTTGGGGATTCCCCAACTCCGCAGTTTCTTTTCTCCCTCTCCCAACCTATGTAGGGTCCTTCTTCCTGGA
TACTCACGACGCGGACCCAGTTCTCACTCCCATTGGGTGTCGGGTTTCCAGAGAAGCCAATCAGTGTCGT
CGCGGTCGCGGTTCTAAAGTCCGCACGCACCCACCGGGACTCAGATTCTCCCCAGACGCCGAGGATGGCC
GTCATGGCGCCCCGAACCCTCGTCCTGCTACTCTCGGGGGCCCTGGCCCTGACCCAGACCTGGGCGGGTG
AGTGCGGGGTCGGGAGGGAAACGGCCTCTGTGGGGAGAAGCAAGGGGCCCGCCCGGCGGGGGCGCAGGAC
CCGGGAAGCCGCGCCTGGAGGAGGGTCGGGCGGGTCTCAGCCACTCCTCGCCCCCAGGCTCCCACTCCAT
GAGGTATTTCTACACCTCCGTGTCCCGGCCCGGCCGCGGGGAGCCCCGCTTCATCGCCGTGGGCTACGTG
GACGACACGCAGTTCGTGCGGTTCGACAGCGACGCCGCGAGCCAGAGGATGGAGCCGCGGGCGCCGTGGA
TAGAGCAGGAGGGGCCGGAGTATTGGGACCGGAACACACGGAATGTGAAGGCCCACTCACAGACTCACCG
AGTGGACCTGGGGACCCTGCGCGGCTACTACAACCAGAGCGAGGACGGTGAGTGACCCCGGCCCGGGGCG
CAGGTCACGACCCCTCATCCCCCACGGACGGGCCAGGTCGCCCACAGTCTCCGGGTCCGAGATCCGCCCC
GAAGCCGCGGGACCCCGAGACCCTTGCCCCGGGAGAGGCCCAGGCGCCTTTACCCGGTTTCATTTTCAGT
TTAGGCCAAAAATCCCCCCGGGTTGGTCGGGGCGGGGCGGGGCTCGGGGGACCGGGCTGACCTCGGGGTC
CGGGCCAGGTTCTCACACCATCCAGAGGATGTATGGCTGCGACGTGGGGCCGGACGGGCGCTTCCTCCGC
GGGTACCAGCGGGACGCTTACGACGGCAAGGATTACATCGCCCTGAACGAGGACCTGCGCTCTTGGACCG
CGGCGGACATGGCGGCTCAGATCACCCAGCGCAAGTGGGAGACGGCCCATGAGGCGGAGCAGTGGAGAGC
CTACCTGGAGGGCCGGTGCGTGGAGTGGCTCCGCAGATACCTGGAGAACGGGAAGGAGACGCTGCAGCGC
ACGGGTACCAGGGGCCACGGGGCGCCTCCCTGATCGCCTGTAGATCTCCCGGGCTGGCCTCCCACAAGGA
GGGGAGACAATTGGGACCAACACTAGAATATCGCCCTCCCTCTGGTCCTGAGGGAGAGGAATCCTCCTGG
GTTTCCAGATCCTGTACCAGAGAGTGACTCTGAGGTTCCGCCCTGCTCTCTGACACAATTAAGGGATAAA
ATCTCTGAAGGAATGACGGGAAGACGATCCCTCGAATACTGATGAGTGGTTCCCTTTGACACACACCGGC
AGCAGCCTTGGGCCCGTGACTTTTCCTCTCAGGCCTTGTTCTCTGCTTCACACTCAATGTGTGTGGGGGT
CTGAGTCCAGCACTTCTGAGTCCCTCAGCCTCCACTCAGGTCAGGACCAGAAGTCGCTGTTCCCTCTTCA
GGGACTAGAATTTTCCACGGAATAGGAGATTATCCCAGGTGCCTGTGTCCAGGCTGGTGTCTGGGTTCTG
TGCTCCCTTCCCCATCCCAGGTGTCCTGTCCATTCTCAAGATAGCCACATGTGTGCTGGAGGAGTGTCCC
ATGACAGATGCAAAATGCCTGAATGTTCTGACTCTTCCTGACAGACGCCCCCAAGACGCATATGACTCAC
CACGCTGTCTCTGACCATGAGGCCACCCTGAGGTGCTGGGCCCTGAGCTTCTACCCTGCGGAGATCACAC
TGACCTGGCAGCGGGATGGGGAGGACCAGACCCAGGACACGGAGCTCGTGGAGACCAGGCCTGCAGGGGA
TGGGACCTTCCAGAAGTGGGCGTCTGTGGTGGTGCCTTCTGGACAGGAGCAGAGATACACCTGCCATGTG
CAGCATGAGGGTCTGCCCAAGCCCCTCACCCTGAGATGGGGTAAGGAGGGAGACGGGGGTGTCATGTCTT
TTAGGGAAAGCAGGAGCCTCTCTGACCTTTAGCAGGGTCAGGGCCCCTCACCTTCCCCTCTTTTCCCAGA
GCCGTCTTCCCAGCCCACCATCCCCATCGTGGGCATCATTGCTGGCCTGGTTCTCTTTGGAGCTGTGATC
GCTGGAGCTGTGGTCGCTGCTGTGATGTGGAGGAGGAAGAGCTCAGGTGGGGAAGGGATGAAGGGTGGGT
CTGAGATTTCTTGTCTCACTGAGGGTTCCAAGACCCAGGTAGAAGTGTGCCCTGCCTCGTTACTGGGAAG
CACCATCCACAATTATGAGCCTACCCAGCCTGGGCCCTGTGTGCCAGCACTTACTCTTTTGTAAAGCACC
TGTTAAAATGAAGGACAGATTTATCACCTTGATTACGGCGGTGATGGGACCTGATCCCAGCAGTCACAAG
TCACAGGGGAAGGTCCCTGAGGACCTTCAGGAGGGCGGTTGGTCCAGGACCCACACCTGCTTTCTTCATG
TTTCCTGATCCCGCCCTGGGTCTGCAGTCACACATTTCTGGAAACTTCTCTGAGGTCCAAGACTTGGAGG
TTCCTCTAGGACCTTAAGGCCCTGGCTCCTTTCTGGTATCTCACAGGACATTTTCTTCCCACAGATAGAA
AAGGAGGGAGCTACTCTCAGGCTGCAAGTAAGTATGAAGGAGGCTGATGCCTGAGGTCCTTGGGATATTG
TGTTTGGGAGCCCGTGGGGGAGCTCACCCACCCCACAATTCCTCCTCTAGCCACATGTTCTGTGGGATCT
GACCAGGTTCTGTTTTTGTCCTACCCCAGGCAGTGACAGTGCCCAGGGCTCTGATATGTCTCTCACAGCT
TGTAAAGGTGAGAGCCTGGAGGGCCTGATGTGTGTTGGGTGTTGGGCGGAACAGTGGACGCAGCTGTGCT
ATGGGGTTTCTTTGCATTGGATGTATTGAGCATGCGATGGGCTGTTTAAAGTGTGACTCCTCACTGTGAC
AGATACGAATTTGTTCATGAATATTTTTTTCTATAGTGTGAGACAGCTGCCTTGTGTGGGACTGAGAGGC
AAGATTTGTTCCTGCCCTTCCCTTTGTGACTTGAAGAACCCTGACTTTGTTTCTGCAAAGGCACCTGCAT
GTGTCTGTGTTCTTGTAGGCATAATGTGAGGAGGTGGGGAGACCACCCCACCCCCATGTCCACCATGACC
CTCTTCCCACGCTGACCTGTGCTCCCTCCCCAATCATCTTTCCTGTTCCAGAGAGGTGGGGCTGAGGTGT
CTCCATCTCTGCCTCAACTTCATGGTGCACTGAGCTGTAACTTTTTCCTTCCCTATTAAAATTAGAACCT
GAGTATAAATTTACTTTCTCAAATTCTTGCCATGAGAGGTTGATGAGTTAATTAAAGGAGAAGATTCCTA
AAATTTGAGAGACAAAATAAATGGAACACATGAGAACCTTCCAGAGTCCACGTGTTGCTTATGCTGATTT
GTTGCAGGGGAGGAGAGTAGATGGGGCTGTGCCCAGTTTCTGTTCCGGCCACCATGGGCTTTATGTGGTC
ACTGCTTGGCTGGGTCATCTTTGCTGCTCCATTGTCCTTGGCCCTTCAGTAGAAACTTGTCCCACCAAGA
CCTGTGATCACAGGGAGTTGGATGTCACCTACGGTGGTCCCTGCATACAAATCTCCTTGTGGTATCAAGA
GACAAATTTTCAGACCTGTCCAGGTCTTGCCTTCCTCCCAGGGCTTTTTCCTCAATTGTATTTTTGATTT
TTCTCCAGTCTTTTTAAAGGAACCAGATTGTGACATTTGCAGAGAGGAGGGGTCCCATAGTTTCTCATCA
TGATTAACTTTCTGTTGGAACTCCTCTTCTGCCCTCCTACTCTTCTTCCTGCTCTGAGTTGTAGTAATCC
TAATGCTGGCTCCAATCCAAACTCATAGATTTATAAAGCAGAGTCTAATTTAGATTCATATGTGGTTGGA
AAATTGTACCCATAAGGCTAGGGTTATTGTTCCTGAAGAGAAATATATGGTTTTGTGCTGAAGTGTGCAG
GAGGGTTGGTGTGGGAGGAGGGAGGACACACAAGCAGCCCTGGTGAGAAAAGCACTGGCGGCATGGATGT
CCATGTGAACTTATGTTCTTTAGCTGCCACAAAACAGCATTTGCCCTGTGGCTACATTAATAAAGGTATG
GGCTTTAGAATAGGGAGGTGCTCTACAGTGATCATTCATTCAACTGACATTTGTTGTCTGCTAGGGATAT
GACTGCTTTTGCATTTAGAAAGCATCCTTAAAGTAAAAACAGAAAAATTTCTGGGGTTATGGTGCATACG
TTCTAGATGCAGGCTTGTCCAACCCGTGGCTCGTGGGCTGCATGTGGCCCAGGACAATTTTGAATGTGAG
GACTTTTTTGCTTATCTGTGGTGCACCTGAGTCCTGGAGTGAGTGCACCCACCTCCCTCAGGGTCA
>TMM_HLA_A_00022 
TAAGGAATGATGGCAAATTTAAAGTAAGACAAGCAGGAGTCACAGATACATTGTCTGGGAAAGTGCAACT
TAGTAGCTTTGTGAGTCCTGTTGTAATGCTTTTGGACACATTTATACATTAAGGGGCCAAAGTCACATTT
TTTTACCTATTAGATTCCTGATCATTCAGGGGTTACCAAGATTCTGCTACCCACTGTAGTTAATAAACAA
AGAGCAAATTGGTCTCTATTCTGTCTCATGCACTCAGGCACAACTTTTCCGGATTAAAAACAAAAACAAC
AACAAAAATCTACACCTCCATTCCCAGAGCAAGCTTACTCTCTGGCACCAAACTCCATGGGGTGATTTTT
CTTCTAGAAGAGTCCAGGTGGACAGGTAAGGAGTGGGAGTCAGGGAGTCCAGTTCAGGGACAGAGATAAT
GGGATGAAAAGTGAAAGGAGAGGGACGGGGCCCATGCCGAGGGTTTCTCCCTTGTTTCTCAGACAGCTCT
TGGGCCAAGACTCAGGGAGACATTGAGACAGAGCGCTTCGCACAGGAGCAGAGGGGTCAGGGCGAAGTCC
CAGGGCCCCAGGCGTGGCTCTCAGGGTCTCAGGCCCCGAAGGCGGTGTATGGATTGGGGAGTCACAGCCT
TGGGGATTCCCCAACTCCGCAGTTTCTTTTCTCCCTCTCCCAACCTACGTAGGGTCCTTCATCCTGGATA
CTCACGACGCGGACCCAGTTCTCACTCCCATTGGGTGTCGGGTTTCCAGAGAAGCCAATCAGTGTCGTCG
CGGTCGCTGTTCTAAAGCCCGCACGCACCCACCGGGACTCAGATTCTCCCCAGACGCCGAGGATGGCCGT
CATGGCGCCCCGAACCCTCCTCCTGCTACTCTCGGGGGCCCTGGCCCTGACCCAGACCTGGGCGGGTGAG
TGCGGGGTCGGGAGGGAAACCGCCTCTGCGGGGAGAAGCAAGGGGCCCTCCTGGCGGGGGCGCAGGACCG
GGGGAGCCGCGCCGGGAGGAGGGTCGGTCAGGTCTCAGCCACTGCTCGCCCCCAGGCTCCCACTCCATGA
GGTATTTCTCCACATCCGTGTCCCGGCCCGGCAGTGGAGAGCCCCGCTTCATCGCAGTGGGCTACGTGGA
CGACACGCAGTTCGTGCGGTTCGACAGCGACGCCGCGAGCCAGAGGATGGAGCCGCGGGCGCCGTGGATA
GAGCAGGAGAGGCCTGAGTATTGGGACCAGGAGACACGGAATGTGAAGGCCCAGTCACAGACTGACCGAG
TGGACCTGGGGACCCTGCGCGGCTACTACAACCAGAGCGAGGCCGGTGAGTGACCCCGGCCGGGGGCGCA
GGTCACGACCCCTCATCCCCCACGGACGGGCCAGGTCGCCCACAGTCTCCGGGTCCGAGATCCACCCCGA
AGCCGCGGGACCCCGAGACCCTTGACCCGGGAGAGGCCCAGGCGCCTTTACCCGGTTTCATTTTCAGTTT
AGGCCAAAAATTCCCCCGGGTTGGTCGGGGCTGGGCGGGGCTCGGGGGACTGGGCTGACCGCGGGGTCGG
GGCCAGGTTCTCACACCATCCAGATAATGTATGGCTGCGACGTGGGGTCGGACGGGCGCTTCCTCCGCGG
GTATGAACAGCACGCCTACGACGGCAAGGATTACATCGCCCTGAACGAGGACCTGCGCTCTTGGACCGCG
GCGGACATGGCGGCTCAGATCACCCAGCGCAAGTGGGAGGCGGCCCGTTGGGCGGAGCAGTTGAGAGCCT
ACCTGGAGGGCACGTGCGTGGAGTGGCTCCGCAGATACCTGGAGAACGGGAAGGAGACGCTGCAGCGCAC
GGGTACCAGGGGCCACGGGGCGCCTTCCTGATCGCCTGTAGATCTCCCGGGCTGGCCTCCCACAAGGAGG
GGAGACAATTGGGACCAACACTAGAATATCACCCTCCCTCTGGTCCTGAGGGAGAGGAATCCTCCTGGGT
TTCCAGATCCTGTACCAGAGAGTGACTCTGAGGTTCCGCCCTGCTCTCTGACACAATTAAGGGATAAAAT
CTCTGAAGGAGTGACGGGAAGACGATCCCTCGAATACTGATGAGTGGTTCCCTTTGACACCGGCAGCAGC
CTTGGGCCCGTGACTTTTCCTCTCAGGCCTTGTTCTCTGCTTCACACTCAATGTGTGTGGGGGTCTGAGT
CCAGCACTTCTGAGTCCCTCAGCCTCCACTCAGGTCAGGACCAGAAGTCGCTGTTCCCTTCTCAGGGAAT
AGAAGATTATCCCAGGTGCCTGTGTCCAGGCTGGTGTCTGGGTTCTGTGCTCTCTTCCCCATCCCGGGTG
TCCTGTCCATTCTCAAGATGGCCACATGCGTGCTGGTGGAGTGTCCCATGACAGATGCAAAATGCCTGAA
TTTTCTGACTCTTCCCGTCAGACCCCCCCAAGACACATATGACCCACCACCCCATCTCTGACCATGAGGC
CACCCTGAGGTGCTGGGCCCTGGGCTTCTACCCTGCGGAGATCACACTGACCTGGCAGCGGGATGGGGAG
GACCAGACCCAGGACACGGAGCTCGTGGAGACCAGGCCTGCAGGGGATGGAACCTTCCAGAAGTGGGCGG
CTGTGGTGGTGCCTTCTGGAGAGGAGCAGAGATACACCTGCCATGTGCAGCATGAGGGTCTGCCCAAGCC
CCTCACCCTGAGATGGGGTAAGGAGGGAGATGGGGGTGTCATGTCTCTTAGGGAAAGCAGGAGCCTCTCT
GGAGACCTTTAGCAGGGTCAGGGCCCCTCACCTTCCCCTCTTTTCCCAGAGCTGTCTTCCCAGCCCACCA
TCCCCATCGTGGGCATCATTGCTGGCCTGGTTCTCCTTGGAGCTGTGATCACTGGAGCTGTGGTCGCTGC
CGTGATGTGGAGGAGGAAGAGCTCAGGTGGAGAAGGGGTGAAGGGTGGGGTCTGAGATTTCTTGTCTCAC
TGAGGGTTCCAAGCCCCAGCTAGAAATGTGCCCTGTCTCATTACTGGGAAGCACCATCCACAATCATGGG
CCTACCCAGCCTGGGCCCTGTGTGCCAGCACTTACTCTTTTGTAAAGCACCTGTTAAAATGAAGGACAGA
TTTATCACCTTGATTACGGCGGTGATGGGACCTGATCCCAGCAGTCACAAGTCACAGGGGAAGGTCCCTG
AGGACAGACCTCAGGAGGGCTATTGGTCCAGGACCCACACCTGCTTTCTTCATGTTTCCTGATCCCGCCC
TGGGTCTGCAGTCACACATTTCTGGAAACTTCTCTGGGGTCCAAGACTAGGAGGTTCCTCTAGGACCTTA
AGGCCCTGGCTCCTTTCTGGTATCTCACAGGACATTTTCTTCTCACAGATAGAAAAGGAGGGAGTTACAC
TCAGGCTGCAAGTAAGTATGAAGGAGGCTGATGCCTGAGGTCCTTGGGATATTGTGTTTGGGAGCCCATG
GGGGAGCTCACCCACCCCACAATTCCTCCTCTAGCCACATCTTCTGTGGGATCTGACCAGGTTCTGTTTT
TGTTCTACCCCAGGCAGTGACAGTGCCCAGGGCTCTGATGTGTCTCTCACAGCTTGTAAAGGTGAGAGCT
TGGAGGACCTAATGTGTGTTGGGTGTTGGGCGGAACAGTGGACACAGCTGTGCTATGGGGTTTCTTTGCA
TTGGATGTATTGAGCATGCGATGGGCTGTTTAAGGTGTGACCCCTCACTGTGATGGATATGAATTTGTTC
ATGAATATTTTTTTCTATAGTGTGAGACAGCTGCCTTGTGTGGGACTGAGAGGCAAGAGTTGTTCCTGCC
CTTCCCTTTGTGACTTGAAGAACCCTGACTTTGTTTCTGCAAAGGCACCTGCATGTGTCTGTGTTCGTGT
AGGCATAATGTGAGGAGGTGGGGAGACCACCCCACCCCCATGTCCACCATGACCCTCTTCCCACGCTGAC
CTGTGCTCCCTCCCCAATCATCTTTCCTGTTCCAGAGAGGTGGGGCTGAGGTGTCTCCATCTCTGTCTCA
ACTTCATGGTGCACTGAGCTGTAACTTCTTCCTTCCCTATTAAAATTAGAACCTGAGTATAAATTTACTT
TCTCAAATTCTTGCCATGAGAGGTTGATGAGTTAATTAAAGGAGAAGATTCCTAAAATTTGAGAGACAAA
ATAAATGGAAGACATGAGAACCTTCCAGAGTCCACGTGTTTCTTGTGCTGATTTGTTGCAGGGGAGGAGA
GTAGATGGGGCTGTGCCCAGTTTCTGTTCTGGCCACCATGGGCTTTATGTGGTCACAGCTCACCTGGGTC
ATCTTTGCTGCTCCATTGTCCTTGGCCCTTCAGTAGAACCTTGTCCCACCAAGACCTGTGATCACAGGGA
GTTGGATGTCACCTAGGGTGGTCCCTGCATACAAATCTCCTTGTGGTATCAAGAGACAAATTTTCAGACC
TGTCCAGGTCTTGCCTTCCTCCCAGGGCTTTTTCCTTAATGGTATTTTCGATTTTTCTCCAATCTTTTTA
AAGGAACCAGATTGTGACATTTGCAGAGAGGAGGGGTCCCATAGTTTCTCATCATGGTTAACTTTCTGTT
GGAACTCCTCTTCTGCCCTCCTACTCTTCTTCCTGCTCTGAGTTGTAGTAATCCTAGTGCTGGCTCCAAT
CCAAACTCATAGATTTATAAAGCAGAGTCTAATTTAGATTCATATGTGGTTGGAAAATTGTACCCATAAG
GCTAGGGTTATTGTTCCTGAAGAGAAATATATAGTTTTGTGCTGAAGTGTGCAGGAGGGTTGGTGTGGGA
GGAGGGAGGACACACAAGCAGCCCTGGTGAGAAAAGCACTGGCGGCATGGATGTCCACGTGAACTTATGT
TCTTTAGCTGCCACAAAACAGCATTTGCCCTGTGGCTACATTAATAAAGATATGGGCTTTAGAATAGGGA
GGTGCTCTACAGTGATCATTCATTCAACTGACATTTGTTGTCTGCTAGGGATATGACTGCTTTTGCATTT
AGAAAGCATCCTTAAAGTAAAAACAGAAAAATGTCTGGGGTTATGGTGCATACGTTCTAGATGCAGGCTT
GTCCAACCCGCGGCTCGTGGGCTGCATGTGGCCCAGGACAATTTTGAATGTGAGGACTTTTTTGCTTATC
TGTGGTGAACCTGAGTCCTGGAGTGAGTGCACCCACCTCCCTCAGGGTCA
>TMM_HLA_A_00023 
TATGGAATGATGGTAAATTTAAAATACTACAAGCAGGAGTCACAGGTACATTGTCTGGGAAAGTGAAACT
TAGTAGCTTTGTGAGTCCTGTTGTAAGGCTGTTGGACACATTTATACATCAAGGGGCCAAAGTCACATTT
TTTACCTATTAGATTCCTGATCATTCAGGGGTTACCAAGATTCTGCTACCCACTGTAGTTAATAAACAAA
GAGCAAATTGGTCTCTATTCTGTCTCATGCACTCAGGCGCAACTTTTCCCGATTAAAAACAAAAACAACA
ACAACAAAAATCTACACCTCCATTCCCAGAGCAATCTTACTCTCTGGCACCAAACTCCATGGGGTGATTT
TTCTTCTAGAAGAGTCCAGGTGGACAGGTAAGGAGTGGGAGTCAGGGAGTCCAGTTCAGGGACAGAGATT
ACGGGATGAAAAGTGAAAGGAGAGGGACGGGGCCCATGCCCAGGGTTTCTCCCTTGTTTCTCAGACAGCT
CTTGGGCCAAGACTCAGGGAGACATTGAGACAGAGCGCTTGGCACAGGAGCAGAGGGGTCAGGGCGAAGT
ACCAGGGCCCCAGGCGTGGCTCTCAGGGTCTCAGGCCCCGAAGGCGGTGTATGGATTGGGGAGTCCCAGC
CTTGGGGATTCCCCAACTCCGCAGTTTCTTTTCTCCCTCTCCCAACCTATGTAGGGTCCTTCTTCCTGGA
TACTCACGACGCGGACCCAGTTCTCACTCCCATTGGGTGTCGGGTTTCCAGAGAAGCCAATCAGTGTCGT
CGCGGTCGCGGTTCTAAAGTCCGCACGCACCCACCGGGACTCAGATTCTCCCCAGACGCCGAGGATGGCC
GTCATGGCGCCCCGAACCCTCCTCCTGCTACTCTTGGGGGCCCTGGCCCTGACCCAGACCTGGGCGGGTG
AGTGCGGGGTCGTGGGGAAACCGCCTCTGCGGGGAGAAGCAAGGGGCCCGCCCGGCGGGGGCGCAGGACC
CGGGTAGCCGCGCCGGGAGGAGGGTCGGGCGGATCTCAGCCACTCCTCGCCCCCAGGCTCCCACTCCATG
AGGTATTTCACCACATCCGTGTCCCGGCCCGGCCGCGGGGAGCCCCGCTTCATCGCCGTGGGCTACGTGG
ACGACACGCAGTTCGTGCGGTTCGACAGCGACGCCGCGAGCCAGAGGATGGAGCCGCGGGCGCCGTGGAT
AGAGCAGGAGAGGCCTGAGTATTGGGACCAGGAGACACGGAATGTGAAGGCCCACTCACAGATTGACCGA
GTGGACCTGGGGACCCTGCGCGGCTACTACAACCAGAGCGAGGCCGGTGAGTGACCCCAGCCCGGGGCGC
AGGTCACGACCTCTCATCCCCCACGGACGGGCCAGGTCACCCACAGTCTCCGGGTCCGAGATCCACCCCG
AAGCCGCGGGACCCCGAGACCCTTGCCCCGGGAGAGGCCCAGGCGCCTTTACCCGGTTTCATTTTCAGTT
TAGGCCAAAAATCCCCCCGGGTTGGTCGGGGCCGGACGGGGCTCGGGGGACTGGGCTGACCGTGGGGTCG
GGGCCAGGTTCTCACACCATCCAGATGATGTATGGCTGCGACGTGGGGTCGGACGGGCGCTTCCTCCGCG
GGTACCAGCAGGACGCCTACGACGGCAAGGATTACATCGCCTTGAACGAGGACCTGCGCTCTTGGACCGC
GGCGGACATGGCGGCTCAGATCACCCAGCGCAAGTGGGAGGCGGCCCGTGTGGCGGAGCAGTTGAGAGCC
TACCTGGAGGGCACGTGCGTGGAGTGGCTCCGCAGATACCTGGAGAACGGGAAGGAGACGCTGCAGCGCA
CGGGTACCAGGGGCCACGGGGCGCCTCCCTGATCGCCTGTAGATCTCCCGGGCTGGCCTCCCACAAGGAG
GGGAGACAATTGGGACCAACACTAGAATATCACCCTCCCTCTGGTCCTGAGGGAGAGGAATCCTCCTGGG
TTTCCAGATCCTGTACCAGAGAGTGACTCTGAGGTTCCGCCCTGCTCTGTGACACAATTAAGGGATAAAA
TCTCTGAAGGAATGACGGGAAGACGATCCCTCGAATACTGATGAGTGGTTCCCTTTGACACACACCGGCA
GCAGCCTTGGGCCCGTGACTTTTCCTCTCAGGCCTTGTTCTCTGCTTCACACTCAATGTGTGTGGGGGTC
TGAGTCCAGCACTTCTGAGTCCCTCAGCCTCCACTCAGGTCAGGACCAGAAGTCGCTGTTCCCTCTTCAG
GGACTAGAATTTTCCACGGAATAGGAGATTATCCCAGGTGCCTGTGTCCAGGCTGGTGTCTGGGTTCTGT
GCTCCCTTCCCCATCCCAGGTGTCCTGTCCATTCTCAAGATAGCCACATGTGTGCTGGAGGAGTGTCCCA
TTACAGATGCAAAATGCCTGAATGTTCTGACTCTTCCTGACAGACCCCCCCAAGACGCATATGACTCACC
ACGCTGTCTCTGACCATGAGGCCACCCTGAGGTGCTGGGCCCTGAGCTTCTACCCTGCGGAGATCACACT
GACCTGGCAGCGGGATGGGGAGGACCAGACCCAGGACACGGAGCTCGTGGAGACCAGGCCTGCAGGGGAT
GGAACCTTCCAGAAGTGGGCGTCTGTGGTGGTGCCTTCTGGACAGGAGCAGAGATACACCTGCCATGTGC
AGCATGAGGGTCTCCCCAAGCCCCTCACCCTGAGATGGGGTAAGGAGGGAGATGGGGGTGTCATGTCTTT
TAGGGAAAGCAGGAGCCTCTCTGACCTTTAGCAGGGTCAGGGCCCCTCACCTTCCCCTCTTTTCCCAGAG
CCGTCTTCCCAGCCCACCATCCCCATCGTGGGCATCATTGCTGGCCTAGTTCTCTTTGGAGCTGTGTTCG
CTGGAGCTGTGGTCGCTGCTGTGAGGTGGAGGAGGAAGAGCTCAGGTGGGGTGAAGGGGTGAAGGGTGGG
TCTGAGATTTCTTGTCTCACTGAGGGTTCCAAGACCCAGGTAGAAGTGTGCCCTGCCTCGTTACTGGGAA
GCACCATCCACAATTATGGGCCTACCCAGCCTGGGCCCTGTGTGCCAGCACTTACTCTTTTGTAAAGCAC
CTGTTAAAATGAAGGACAGATTTATCACCTTGATTATGGCGGTGATGGGACCTGATCCCAGCAGTCACAA
GTCACAGGGGAAGGTCCCTGAGGACCTTCAGGAGGGCGGTTGGTCCAGGACCCACACCTGCTTTCTTCAT
GTTTCCTGATCCCGCCCTGGGTCTGCAGTCACACATTTCTGGAAACTTCTCTGAGGTCCAAGACTTGGAG
GTTCCTCTAGGACCTTAAGGCCCTGGCTCCTTTCTGGTATCTCACAGGACATTTTCTTCCCACAGATAGA
AAAGGAGGGAGCTACTCTCAGGCTGCAAGTAAGTATGAAGGAGGATGATCCAAGAAATCACTGGGATATT
GTGTTTGGGAGCCCGTGGGGGAGCTCACCCACCCCACAATTCCTCCTCTAGCCACATCTTCTGTGGGATC
TGACCAGGTTCTGTTTTTGTCCTACCCCAGGCAGTGACAGTGCCCAGGGCTCTGATATGTCTCTCACAGC
TTGTAAAGGTGAGAGCCTGGAGGGCCTGATGTGTGTTGGGTGTTGGGCGGAACAGTGGACGCAGCTGTGC
TATGGGGTTTCTTTGCATTGGATGTATTGAGCATGCGATGGGCTGTTTAAAGTGTGACTCCTCACTGTGA
CAGATACGAATTTGTTCATGAATATTTTTTTCTATAGTGTGAGACAGCTGCCTTGTGTGGGACTGAGAGG
CAAGATTTGTTCCTGCCCTTCCCTTTGTGACTTGAAGTACCCTGACTTTGTTTCTGCAAAGGCACCTGCA
TGTGTCTGTGTTCTTGTAGGCATAATGTGAGGAGGTGGGGAGACCACCCCACCCCCATGTCCACCATGAC
CCTCTTCCCACGCTGACCTGTGCTCCCTCCCCAATCATCTTTCCTGTTCCAGAGAGGTGGGGCTGAGGTG
TCTCCATCTCTGCCTCAACTTCATGGTGCACTGAGCTGTAACTTCTTCCTTCCCTATTAAAATTAGAACC
TGAGTATAAATTTACTTTCTCAAATTCTTGCCATGAGAGGTTGATGAGTTAATTAAAGGAGAAGATTCCT
AAAATTTGAGAGACAAAATAAATGGAACACATGAGAACCTTCCAGAGTCCACGTGTTGCTTATGCTGATT
TGTTGCAGGGGAGGAGAGTAGATGGGGCTGTGCCCAGTTTCTGTTCCGGCCACCATGGGCTTTATGTGGT
CACTGCTTAGCTGGGTCATCTTTGCTGCTCCATTGTCCTTGGCCCTTCAGTAGAAACTTGTCCCACCAAG
ACCTGTGATCACAGGGAGTTGGATGTCACCTACGGTGGTCCCTGCATACAAATCTCCTTGTGGTATCAAG
AGACAAATTTTCAGACCTGTCCAGGTCTTGCCTTCCTCCCAGGGCTTTTTCCTCAATTGTATTTTTGATT
TTTCTCCAGTCTTTTTAAAGGAACCAGATTGTGACATTTGCAGAGAGGAGGGGTCCCATAGTTTCTCATC
ATGATTAACTTTCTGTTGGAACTCCTCTTCTGCCCTCCTACTCTTCTTCCTGCTCTGAGTTGTAGTAATC
CTAATGCTGGCTCCAATCCAAACTCATAGATTTATAAAGCAGAGTCTAATTTAGATTCATATGTGGTTGG
AAAATTGTACCCATAAGGCTAGGGTTATTGTTCCTGAAGAGAAATATATGGTTTTGTGCTGAAGTGTGCA
GGAGGGTTGGTGTGGGAGGAGGGAGGACACACAAGCAGCCCTGGTGAGAAAAGCACTGGCGGCATGGATG
TCCATGTGAACTTATGTTCTTTAGCTGCCACAAAACAGCATTTGCCCTGTGGCTACATTAATAAAGGTAT
GGGCTTTAGAATAGGGAGGTGCTCTACAGTGATCATTCATTCAACTGACATTTGTTGTCTGCTAGGGATA
TGACTGCTTTTGCATTTAGAAAGCATCCTTAAAGTAAAAACAGAAAAATTTCTGGGGTTATGGTGCATAC
GTTCTAGATGCAGGCTTGTCCAACCCGTGGCTCGTGGGCTGCATGTGGCCCAGGACAATTTTGAATGTGA
GGACTTTTTTGCTTATCTGTGGTGCACCTGAGTCCTGGAGTGAGTGCACCCACCTCCCTCAGGGTCA
>TMM_HLA_A_00024 
TATGGAATGATGGTAAATTTAAAATACTACAAGCAGGAGTCACAGGTACATTGTCTGGGAAAGTGAAACT
TAGTAGCTTTGTGAGTCCTGTTGTAAGGCTGTTGGACACATTTATACATCAAGGGGCCAAAGTCACATTT
TTTACCTATTAGATTCCTGATCATTCAGGGGTTACCAAGATTCTGCTACCCACTGTAGTTAATAAACAAA
GAGCAAATTGGTCTCTATTCTGTCTCATGCACTCAGGCGCAACTTTTCCCGATTAAAAACAAAAACAACA
ACAACAAAAATCTACACCTCCATTCCCAGAGCAATCTTACTCTCTGGCACCAAACTCCATGGGGTGATTT
TTCTTCTAGAAGAGTCCAGGTGGACAGGTAAGGAGTGGGAGTCAGGGAGTCCAGTTCAGGGACAGAGATT
ACGGGATGAAAAGTGAAAGGAGAGGGACGGGGCCCATGCCCAGGGTTTCTCCCTTGTTTCTCAGACAGCT
CTTGGGCCAAGACTCAGGGAGACATTGAGACAGAGCGCTTGGCACAGGAGCAGAGGGGTCAGGGCGAAGT
ACCAGGGCCCCAGGCGTGGCTCTCAGGGTCTCAGGCCCCGAAGGCGGTGTATGGATTGGGGAGTCCCAGC
CTTGGGGATTCCCCAACTCCGCAGTTTCTTTTCTCCCTCTCCCAACCTATGTAGGGTCCTTCTTCCTGGA
TACTCACGACGCGGACCCAGTTCTCACTCCCATTGGGTGTCGGGTTTCCAGAGAAGCCAATCAGTGTCGT
CGCGGTCGCGGTTCTAAAGTCCGCACGCACCCACCGGGACTCAGATTCTCCCCAGACGCCGAGGATGGCC
GTCATGGCGCCCCGAACCCTCCTCCTGCTACTCTTGGGGGCCCTGGCCCTGACCCAGACCTGGGCGGGTG
AGTGCGGGGTCGTGGGGAAACCGCCTCTGCGGGGAGAAGCAAGGGGCCCGCCCGGCGGGGGCGCAGGACC
CGGGTAGCCGCGCCGGGAGGAGGGTCGGGCGGATCTCAGCCACTCCTCGCCCCCAGGCTCCCACTCCATG
AGGTATTTCACCACATCCGTGTCCCGGCCCGGCCGCGGGGAGCCCCGCTTCATCGCCGTGGGCTACGTGG
ACGACACGCAGTTCGTGCGGTTCGACAGCGACGCCGCGAGCCAGAGGATGGAGCCGCGGGCGCCGTGGAT
AGAGCAGGAGAGGCCTGAGTATTGGGACCAGGAGACACGGAATGTGAAGGCCCACTCACAGATTGACCGA
GTGGACCTGGGGACCCTGCGCGGCTACTACAACCAGAGCGAGGCCGGTGAGTGACCCCAGCCCGGGGCGC
AGGTCACGACCTCTCATCCCCCACGGACGGGCCAGGTCACCCACAGTCTCCGGGTCCGAGATCCACCCCG
AAGCCGCGGGACCCCGAGACCCTTGCCCCGGGAGAGGCCCAGGCGCCTTTACCCGGTTTCATTTTCAGTT
TAGGCCAAAAATCCCCCCGGGTTGGTCGGGGCCGGACGGGGCTCGGGGGACTGGGCTGACCGTGGGGTCG
GGGCCAGGTTCTCACACCATCCAGATGATGTATGGCTGCGACGTGGGGTCGGACGGGCGCTTCCTCCGCG
GGTACCAGCAGGACGCCTACGACGGCAAGGATTACATCGCCTTGAACGAGGACCTGCGCTCTTGGACCGC
GGCGGACATGGCGGCTCAGATCACCCAGCGCAAGTGGGAGGCGGCCCGTGTGGCGGAGCAGTTGAGAGCC
TACCTGGAGGGCACGTGCGTGGAGTGGCTCCGCAGATACCTGGAGAACGGGAAGGAGACGCTGCAGCGCA
CGGGTACCAGGGGCCACGGGGCGCCTCCCTGATCGCCTGTAGATCTCCCGGGCTGGCCTCCCACAAGGAG
GGGAGACAATTGGGACCAACACTAGAATATCACCCTCCCTCTGGTCCTGAGGGAGAGGAATCCTCCTGGG
TTTCCAGATCCTGTACCAGAGAGTGACTCTGAGGTTCCGCCCTGCTCTGTGACACAATTAAGGGATAAAA
TCTCTGAAGGAATGACGGGAAGACGATCCCTCGAATACTGATGAGTGGTTCCCTTTGACACACACCGGCA
GCAGCCTTGGGCCCGTGACTTTTCCTCTCAGGCCTTGTTCTCTGCTTCACACTCAATGTGTGTGGGGGTC
TGAGTCCAGCACTTCTGAGTCCCTCAGCCTCCACTCAGGTCAGGACCAGAAGTCGCTGTTCCCTCTTCAG
GGACTAGAATTTTCCACGGAATAGGAGATTATCCCAGGTGCCTGTGTCCAGGCTGGTGTCTGGGTTCTGT
GCTCCCTTCCCCATCCCAGGTGTCCTGTCCATTCTCAAGATAGCCACATGTGTGCTGGAGGAGTGTCCCA
TTACAGATGCAAAATGCCTGAATGTTCTGACTCTTCCTGACAGACCCCCCCAAGACGCATATGACTCACC
ACGCTGTCTCTGACCATGAGGCCACCCTGAGGTGCTGGGCCCTGAGCTTCTACCCTGCGGAGATCACACT
GACCTGGCAGCGGGATGGGGAGGACCAGACCCAGGACACGGAGCTCGTGGAGACCAGGCCTGCAGGGGAT
GGAACCTTCCAGAAGTGGGCGTCTGTGGTGGTGCCTTCTGGACAGGAGCAGAGATACACCTGCCATGTGC
AGCATGAGGGTCTCCCCAAGCCCCTCACCCTGAGATGGGGTAAGGAGGGAGATGGGGGTGTCATGTCTTT
TAGGGAAAGCAGGAGCCTCTCTGACCTTTAGCAGGGTCAGGGCCCCTCACCTTCCCCTCTTTTCCCAGAG
CCGTCTTCCCAGCCCACCATCCCCATCGTGGGCATCATTGCTGGCCTAGTTCTCTTTGGAGCTGTGTTCG
CTGGAGCTGTGGTCGCTGCTGTGAGGTGGAGGAGGAAGAGCTCAGGTGGGGTGAAGGGGTGAAGGGTGGG
TCTGAGATTTCTTGTCTCACTGAGGGTTCCAAGACCCAGGTAGAAGTGTGCCCTGCCTCGTTACTGGGAA
GCACCATCCACAATTATGGGCCTACCCAGCCTGGGCCCTGTGTGCCAGCACTTACTCTTTTGTAAAGCAC
CTGTTAAAATGAAGGACAGATTTATCACCTTGATTACGGCGGTGATGGGACCTGATCCCAGCAGTCACAA
GTCACAGGGGAAGGTCCCTGAGGACCTTCAGGAGGGCGGTTGGTCCAGGACCCACACCTGCTTTCTTCAT
GTTTCCTGATCCCGCCCTGGGTCTGCAGTCACACATTTCTGGAAACTTCTCTGAGGTCCAAGACTTGGAG
GTTCCTCTAGGACCTTAAGGCCCTGGCTCCTTTCTGGTATCTCACAGGACATTTTCTTCCCACAGATAGA
AAAGGAGGGAGCTACTCTCAGGCTGCAAGTAAGTATGAAGGAGGATGATCCAAGAAATCACTGGGATATT
GTGTTTGGGAGCCCGTGGGGGAGCTCACCCACCCCACAATTCCTCCTCTAGCCACATCTTCTGTGGGATC
TGACCAGGTTCTGTTTTTGTCCTACCCCAGGCAGTGACAGTGCCCAGGGCTCTGATATGTCTCTCACAGC
TTGTAAAGGTGAGAGCCTGGAGGGCCTGATGTGTGTTGGGTGTTGGGCGGAACAGTGGACGCAGCTGTGC
TATGGGGTTTCTTTGCATTGGATGTATTGAGCATGCGATGGGCTGTTTAAAGTGTGACTCCTCACTGTGA
CAGATACGAATTTGTTCATGAATATTTTTTTCTATAGTGTGAGACAGCTGCCTTGTGTGGGACTGAGAGG
CAAGATTTGTTCCTGCCCTTCCCTTTGTGACTTGAAGTACCCTGACTTTGTTTCTGCAAAGGCACCTGCA
TGTGTCTGTGTTCTTGTAGGCATAATGTGAGGAGGTGGGGAGACCACCCCACCCCCATGTCCACCATGAC
CCTCTTCCCACGCTGACCTGTGCTCCCTCCCCAATCATCTTTCCTGTTCCAGAGAGGTGGGGCTGAGGTG
TCTCCATCTCTGCCTCAACTTCATGGTGCACTGAGCTGTAACTTCTTCCTTCCCTATTAAAATTAGAACC
TGAGTATAAATTTACTTTCTCAAATTCTTGCCATGAGAGGTTGATGAGTTAATTAAAGGAGAAGATTCCT
AAAATTTGAGAGACAAAATAAATGGAACACATGAGAACCTTCCAGAGTCCACGTGTTGCTTATGCTGATT
TGTTGCAGGGGAGGAGAGTAGATGGGGCTGTGCCCAGTTTCTGTTCCGGCCACCATGGGCTTTATGTGGT
CACTGCTTAGCTGGGTCATCTTTGCTGCTCCATTGTCCTTGGCCCTTCAGTAGAAACTTGTCCCACCAAG
ACCTGTGATCACAGGGAGTTGGATGTCACCTACGGTGGTCCCTGCATACAAATCTCCTTGTGGTATCAAG
AGACAAATTTTCAGACCTGTCCAGGTCTTGCCTTCCTCCCAGGGCTTTTTCCTCAATTGTATTTTTGATT
TTTCTCCAGTCTTTTTAAAGGAACCAGATTGTGACATTTGCAGAGAGGAGGGGTCCCATAGTTTCTCATC
ATGATTAACTTTCTGTTGGAACTCCTCTTCTGCCCTCCTACTCTTCTTCCTGCTCTGAGTTGTAGTAATC
CTAATGCTGGCTCCAATCCAAACTCATAGATTTATAAAGCAGAGTCTAATTTAGATTCATATGTGGTTGG
AAAATTGTACCCATAAGGCTAGGGTTATTGTTCCTGAAGAGAAATATATGGTTTTGTGCTGAAGTGTGCA
GGAGGGTTGGTGTGGGAGGAGGGAGGACACACAAGCAGCCCTGGTGAGAAAAGCACTGGCGGCATGGATG
TCCATGTGAACTTATGTTCTTTAGCTGCCACAAAACAGCATTTGCCCTGTGGCTACATTAATAAAGGTAT
GGGCTTTAGAATAGGGAGGTGCTCTACAGTGATCATTCATTCAACTGACATTTGTTGTCTGCTAGGGATA
TGACTGCTTTTGCATTTAGAAAGCATCCTTAAAGTAAAAACAGAAAAATTTCTGGGGTTATGGTGCATAC
GTTCTAGATGCAGGCTTGTCCAACCCGTGGCTCGTGGGCTGCATGTGGCCCAGGACAATTTTGAATGTGA
GGACTTTTTTGCTTATCTGTGGTGCACCTGAGTCCTGGAGTGAGTGCACCCACCTCCCTCAGGGTCA
>TMM_HLA_A_00025 
TATGGAATGATGGTAAATTTAAAATACTACAAGCAGGAGTCACAGGTACATTGTCTGGGAAAGTGAAACT
TAGTAGCTTTGTGAGTCCTGTTGTAAGGCTGTTGGACACATTTATACATCAAGGGGCCAAAGTCACATTT
TTTACCTATTAGATTCCTGATCATTCAGGGGTTACCAAGATTCTGCTACCCACTGTAGTTAATAAACAAA
GAGCAAATTGGTCTCTATTCTGTCTCATGCACTCAGGCGCAACTTTTCCCGATTAAAAACAAAAACAACA
ACAACAAAAATCTACACCTCCATTCCCAGAGCAATCTTACTCTCTGGCACCAAACTCCATGGGGTGATTT
TTCTTCTAGAAGAGTCCAGGTGGACAGGTAAGGAGTGGGAGTCAGGGAGTCCAGTTCAGGGACAGAGATT
ACGGGATGAAAAGTGAAAGGAGAGGGACGGGGCCCATGCCCAGGGTTTCTCCCTTGTTTCTCAGACAGCT
CTTGGGCCAAGACTCAGGGAGACATTGAGACAGAGCGCTTGGCACAGGAGCAGAGGGGTCAGGGCGAAGT
ACCAGGGCCCCAGGCGTGGCTCTCAGGGTCTCAGGCCCCGAAGGCGGTGTATGGATTGGGGAGTCCCAGC
CTTGGGGATTCCCCAACTCCGCAGTTTCTTTTCTCCCTCTCCCAACCTATGTAGGGTCCTTCTTCCTGGA
TACTCACGACGCGGACCCAGTTCTCACTCCCATTGGGTGTCGGGTTTCCAGAGAAGCCAATCAGTGTCGT
CGCGGTCGCGGTTCTAAAGTCCGCACGCACCCACCGGGACTCAGATTCTCCCCAGACGCCGAGGATGGCC
GTCATGGCGCCCCGAACCCTCCTCCTGCTACTCTTGGGGGCCCTGGCCCTGACCCAGACCTGGGCGGGTG
AGTGCGGGGTCGTGGGGAAACCGCCTCTGCGGGGAGAAGCAAGGGGCCCGCCCGGCGGGGGCGCAGGACC
CGGGTAGCCGCGCCGGGAGGAGGGTCGGGCGGATCTCAGCCACTCCTCGCCCCCAGGCTCCCACTCCATG
AGGTATTTCACCACATCCGTGTCCCGGCCCGGCCGCGGGGAGCCCCGCTTCATCGCCGTGGGCTACGTGG
ACGACACGCAGTTCGTGCGGTTCGACAGCGACGCCGCGAGCCAGAGGATGGAGCCGCGGGCGCCGTGGAT
AGAGCAGGAGGGGCCGGAGTATTGGGACCGGAACACACGGAATGTGAAGGCCCACTCACAGATTGACCGA
GTGGACCTGGGGACCCTGCGCGGCTACTACAACCAGAGCGAGGCCGGTGAGTGACCCCAGCCCGGGGCGC
AGGTCACGACCTCTCATCCCCCACGGACGGGCCAGGTCACCCACAGTCTCCGGGTCCGAGATCCACCCCG
AAGCCGCGGGACCCCGAGACCCTTGCCCCGGGAGAGGCCCAGGCGCCTTTACCCGGTTTCATTTTCAGTT
TAGGCCAAAAATCCCCCCGGGTTGGTCGGGGCCGGACGGGGCTCGGGGGACTGGGCTGACCGTGGGGTCG
GGGCCAGGTTCTCACACCATCCAGATGATGTATGGCTGCGACGTGGGGTCGGACGGGCGCTTCCTCCGCG
GGTACCAGCAGGACGCCTACGACGGCAAGGATTACATCGCCTTGAACGAGGACCTGCGCTCTTGGACCGC
GGCGGACATGGCGGCTCAGATCACCCAGCGCAAGTGGGAGGCGGCCCGTGTGGCGGAGCAGTTGAGAGCC
TACCTGGAGGGCACGTGCGTGGAGTGGCTCCGCAGATACCTGGAGAACGGGAAGGAGACGCTGCAGCGCA
CGGGTACCAGGGGCCACGGGGCGCCTCCCTGATCGCCTGTAGATCTCCCGGGCTGGCCTCCCACAAGGAG
GGGAGACAATTGGGACCAACACTAGAATATCACCCTCCCTCTGGTCCTGAGGGAGAGGAATCCTCCTGGG
TTTCCAGATCCTGTACCAGAGAGTGACTCTGAGGTTCCGCCCTGCTCTGTGACACAATTAAGGGATAAAA
TCTCTGAAGGAATGACGGGAAGACGATCCCTCGAATACTGATGAGTGGTTCCCTTTGACACACACCGGCA
GCAGCCTTGGGCCCGTGACTTTTCCTCTCAGGCCTTGTTCTCTGCTTCACACTCAATGTGTGTGGGGGTC
TGAGTCCAGCACTTCTGAGTCCCTCAGCCTCCACTCAGGTCAGGACCAGAAGTCGCTGTTCCCTCTTCAG
GGACTAGAATTTTCCACGGAATAGGAGATTATCCCAGGTGCCTGTGTCCAGGCTGGTGTCTGGGTTCTGT
GCTCCCTTCCCCATCCCAGGTGTCCTGTCCATTCTCAAGATAGCCACATGTGTGCTGGAGGAGTGTCCCA
TTACAGATGCAAAATGCCTGAATGTTCTGACTCTTCCTGACAGACCCCCCCAAGACGCATATGACTCACC
ACGCTGTCTCTGACCATGAGGCCACCCTGAGGTGCTGGGCCCTGAGCTTCTACCCTGCGGAGATCACACT
GACCTGGCAGCGGGATGGGGAGGACCAGACCCAGGACACGGAGCTCGTGGAGACCAGGCCTGCAGGGGAT
GGAACCTTCCAGAAGTGGGCGTCTGTGGTGGTGCCTTCTGGACAGGAGCAGAGATACACCTGCCATGTGC
AGCATGAGGGTCTCCCCAAGCCCCTCACCCTGAGATGGGGTAAGGAGGGAGATGGGGGTGTCATGTCTTT
TAGGGAAAGCAGGAGCCTCTCTGACCTTTAGCAGGGTCAGGGCCCCTCACCTTCCCCTCTTTTCCCAGAG
CCGTCTTCCCAGCCCACCATCCCCATCGTGGGCATCATTGCTGGCCTAGTTCTCTTTGGAGCTGTGTTCG
CTGGAGCTGTGGTCGCTGCTGTGAGGTGGAGGAGGAAGAGCTCAGGTGGGGTGAAGGGGTGAAGGGTGGG
TCTGAGATTTCTTGTCTCACTGAGGGTTCCAAGACCCAGGTAGAAGTGTGCCCTGCCTCGTTACTGGGAA
GCACCATCCACAATTATGGGCCTACCCAGCCTGGGCCCTGTGTGCCAGCACTTACTCTTTTGTAAAGCAC
CTGTTAAAATGAAGGACAGATTTATCACCTTGATTATGGCGGTGATGGGACCTGATCCCAGCAGTCACAA
GTCACAGGGGAAGGTCCCTGAGGACCTTCAGGAGGGCGGTTGGTCCAGGACCCACACCTGCTTTCTTCAT
GTTTCCTGATCCCGCCCTGGGTCTGCAGTCACACATTTCTGGAAACTTCTCTGAGGTCCAAGACTTGGAG
GTTCCTCTAGGACCTTAAGGCCCTGGCTCCTTTCTGGTATCTCACAGGACATTTTCTTCCCACAGATAGA
AAAGGAGGGAGCTACTCTCAGGCTGCAAGTAAGTATGAAGGAGGATGATCCAAGAAATCACTGGGATATT
GTGTTTGGGAGCCCGTGGGGGAGCTCACCCACCCCACAATTCCTCCTCTAGCCACATCTTCTGTGGGATC
TGACCAGGTTCTGTTTTTGTCCTACCCCAGGCAGTGACAGTGCCCAGGGCTCTGATATGTCTCTCACAGC
TTGTAAAGGTGAGAGCCTGGAGGGCCTGATGTGTGTTGGGTGTTGGGCGGAACAGTGGACGCAGCTGTGC
TATGGGGTTTCTTTGCATTGGATGTATTGAGCATGCGATGGGCTGTTTAAAGTGTGACTCCTCACTGTGA
CAGATACGAATTTGTTCATGAATATTTTTTTCTATAGTGTGAGACAGCTGCCTTGTGTGGGACTGAGAGG
CAAGATTTGTTCCTGCCCTTCCCTTTGTGACTTGAAGTACCCTGACTTTGTTTCTGCAAAGGCACCTGCA
TGTGTCTGTGTTCTTGTAGGCATAATGTGAGGAGGTGGGGAGACCACCCCACCCCCATGTCCACCATGAC
CCTCTTCCCACGCTGACCTGTGCTCCCTCCCCAATCATCTTTCCTGTTCCAGAGAGGTGGGGCTGAGGTG
TCTCCATCTCTGCCTCAACTTCATGGTGCACTGAGCTGTAACTTCTTCCTTCCCTATTAAAATTAGAACC
TGAGTATAAATTTACTTTCTCAAATTCTTGCCATGAGAGGTTGATGAGTTAATTAAAGGAGAAGATTCCT
AAAATTTGAGAGACAAAATAAATGGAACACATGAGAACCTTCCAGAGTCCACGTGTTGCTTATGCTGATT
TGTTGCAGGGGAGGAGAGTAGATGGGGCTGTGCCCAGTTTCTGTTCCGGCCACCATGGGCTTTATGTGGT
CACTGCTTAGCTGGGTCATCTTTGCTGCTCCATTGTCCTTGGCCCTTCAGTAGAAACTTGTCCCACCAAG
ACCTGTGATCACAGGGAGTTGGATGTCACCTACGGTGGTCCCTGCATACAAATCTCCTTGTGGTATCAAG
AGACAAATTTTCAGACCTGTCCAGGTCTTGCCTTCCTCCCAGGGCTTTTTCCTCAATTGTATTTTTGATT
TTTCTCCAGTCTTTTTAAAGGAACCAGATTGTGACATTTGCAGAGAGGAGGGGTCCCATAGTTTCTCATC
ATGATTAACTTTCTGTTGGAACTCCTCTTCTGCCCTCCTACTCTTCTTCCTGCTCTGAGTTGTAGTAATC
CTAATGCTGGCTCCAATCCAAACTCATAGATTTATAAAGCAGAGTCTAATTTAGATTCATATGTGGTTGG
AAAATTGTACCCATAAGGCTAGGGTTATTGTTCCTGAAGAGAAATATATGGTTTTGTGCTGAAGTGTGCA
GGAGGGTTGGTGTGGGAGGAGGGAGGACACACAAGCAGCCCTGGTGAGAAAAGCACTGGCGGCATGGATG
TCCATGTGAACTTATGTTCTTTAGCTGCCACAAAACAGCATTTGCCCTGTGGCTACATTAATAAAGGTAT
GGGCTTTAGAATAGGGAGGTGCTCTACAGTGATCATTCATTCAACTGACATTTGTTGTCTGCTAGGGATA
TGACTGCTTTTGCATTTAGAAAGCATCCTTAAAGTAAAAACAGAAAAATTTCTGGGGTTATGGTGCATAC
GTTCTAGATGCAGGCTTGTCCAACCCGTGGCTCGTGGGCTGCATGTGGCCCAGGACAATTTTGAATGTGA
GGACTTTTTTGCTTATCTGTGGTGCACCTGAGTCCTGGAGTGAGTGCACCCACCTCCCTCAGGGTCA
>TMM_HLA_A_00026 
TATGGAATGATGGTAAATTTAAAATACTACAAGCAGGAGTCACAGGTACATTGTCTGGGAAAGTGAAACT
TAGTAGCTTTGTGAGTCCTGTTGTAAGGCTGTTGGACACATTTATACATCAAGGGGCCAAAGTCACATTT
TTTACCTATTAGATTCCTGATCATTCAGGGGTTACCAAGATTCTGCTACCCACTGTAGTTAATAAACAAA
GAGCAAATTGGTCTCTATTCTGTCTCATGCACTCAGGCGCAACTTTTCCCGATTAAAAACAAAAACAACA
ACAACAAAAATCTACACCTCCATTCCCAGAGCAATCTTACTCTCTGGCACCAAACTCCATGGGGTGATTT
TTCTTCTAGAAGAGTCCAGGTGGACAGGTAAGGAGTGGGAGTCAGGGAGTCCAGTTCAGGGACAGAGATT
ACGGGATGAAAAGTGAAAGGAGAGGGACGGGGCCCATGCCCAGGGTTTCTCCCTTGTTTCTCAGACAGCT
CTTGGGCCAAGACTCAGGGAGACATTGAGACAGAGCGCTTGGCACAGGAGCAGAGGGGTCAGGGCGAAGT
ACCAGGGCCCCAGGCGTGGCTCTCAGGGTCTCAGGCCCCGAAGGCGGTGTATGGATTGGGGAGTCCCAGC
CTTGGGGATTCCCCAACTCCGCAGTTTCTTTTCTCCCTCTCCCAACCTATGTAGGGTCCTTCTTCCTGGA
TACTCACGACGCGGACCCAGTTCTCACTCCCATTGGGTGTCGGGTTTCCAGAGAAGCCAATCAGTGTCGT
CGCGGTCGCGGTTCTAAAGTCCGCACGCACCCACCGGGACTCAGATTCTCCCCAGACGCCGAGGATGGCC
GTCATGGCGCCCCGAACCCTCCTCCTGCTACTCTTGGGGGCCCTGGCCCTGACCCAGACCTGGGCGGGTG
AGTGCGGGGTCGTGGGGAAACCGCCTCTGCGGGGAGAAGCAAGGGGCCCGCCCGGCGGGGGCGCAGGACC
CGGGTAGCCGCGCCGGGAGGAGGGTCGGGCGGATCTCAGCCACTCCTCGCCCCCAGGCTCCCACTCCATG
AGGTATTTCACCACATCCGTGTCCCGGCCCGGCCGCGGGGAGCCCCGCTTCATCGCCGTGGGCTACGTGG
ACGACACGCAGTTCGTGCGGTTCGACAGCGACGCCGCGAGCCAGAGGATGGAGCCGCGGGCGCCGTGGAT
AGAGCAGGAGGGGCCGGAGTATTGGGACCGGAACACACGGAATGTGAAGGCCCACTCACAGATTGACCGA
GTGGACCTGGGGACCCTGCGCGGCTACTACAACCAGAGCGAGGCCGGTGAGTGACCCCAGCCCGGGGCGC
AGGTCACGACCTCTCATCCCCCACGGACGGGCCAGGTCACCCACAGTCTCCGGGTCCGAGATCCACCCCG
AAGCCGCGGGACCCCGAGACCCTTGCCCCGGGAGAGGCCCAGGCGCCTTTACCCGGTTTCATTTTCAGTT
TAGGCCAAAAATCCCCCCGGGTTGGTCGGGGCCGGACGGGGCTCGGGGGACTGGGCTGACCGTGGGGTCG
GGGCCAGGTTCTCACACCATCCAGATGATGTATGGCTGCGACGTGGGGTCGGACGGGCGCTTCCTCCGCG
GGTACCAGCAGGACGCCTACGACGGCAAGGATTACATCGCCTTGAACGAGGACCTGCGCTCTTGGACCGC
GGCGGACATGGCGGCTCAGATCACCCAGCGCAAGTGGGAGGCGGCCCGTGTGGCGGAGCAGTTGAGAGCC
TACCTGGAGGGCACGTGCGTGGAGTGGCTCCGCAGATACCTGGAGAACGGGAAGGAGACGCTGCAGCGCA
CGGGTACCAGGGGCCACGGGGCGCCTCCCTGATCGCCTGTAGATCTCCCGGGCTGGCCTCCCACAAGGAG
GGGAGACAATTGGGACCAACACTAGAATATCACCCTCCCTCTGGTCCTGAGGGAGAGGAATCCTCCTGGG
TTTCCAGATCCTGTACCAGAGAGTGACTCTGAGGTTCCGCCCTGCTCTGTGACACAATTAAGGGATAAAA
TCTCTGAAGGAATGACGGGAAGACGATCCCTCGAATACTGATGAGTGGTTCCCTTTGACACACACCGGCA
GCAGCCTTGGGCCCGTGACTTTTCCTCTCAGGCCTTGTTCTCTGCTTCACACTCAATGTGTGTGGGGGTC
TGAGTCCAGCACTTCTGAGTCCCTCAGCCTCCACTCAGGTCAGGACCAGAAGTCGCTGTTCCCTCTTCAG
GGACTAGAATTTTCCACGGAATAGGAGATTATCCCAGGTGCCTGTGTCCAGGCTGGTGTCTGGGTTCTGT
GCTCCCTTCCCCATCCCAGGTGTCCTGTCCATTCTCAAGATAGCCACATGTGTGCTGGAGGAGTGTCCCA
TTACAGATGCAAAATGCCTGAATGTTCTGACTCTTCCTGACAGACCCCCCCAAGACGCATATGACTCACC
ACGCTGTCTCTGACCATGAGGCCACCCTGAGGTGCTGGGCCCTGAGCTTCTACCCTGCGGAGATCACACT
GACCTGGCAGCGGGATGGGGAGGACCAGACCCAGGACACGGAGCTCGTGGAGACCAGGCCTGCAGGGGAT
GGAACCTTCCAGAAGTGGGCGTCTGTGGTGGTGCCTTCTGGACAGGAGCAGAGATACACCTGCCATGTGC
AGCATGAGGGTCTCCCCAAGCCCCTCACCCTGAGATGGGGTAAGGAGGGAGATGGGGGTGTCATGTCTTT
TAGGGAAAGCAGGAGCCTCTCTGACCTTTAGCAGGGTCAGGGCCCCTCACCTTCCCCTCTTTTCCCAGAG
CCGTCTTCCCAGCCCACCATCCCCATCGTGGGCATCATTGCTGGCCTAGTTCTCTTTGGAGCTGTGTTCG
CTGGAGCTGTGGTCGCTGCTGTGAGGTGGAGGAGGAAGAGCTCAGGTGGGGTGAAGGGGTGAAGGGTGGG
TCTGAGATTTCTTGTCTCACTGAGGGTTCCAAGACCCAGGTAGAAGTGTGCCCTGCCTCGTTACTGGGAA
GCACCATCCACAATTATGGGCCTACCCAGCCTGGGCCCTGTGTGCCAGCACTTACTCTTTTGTAAAGCAC
CTGTTAAAATGAAGGACAGATTTATCACCTTGATTACGGCGGTGATGGGACCTGATCCCAGCAGTCACAA
GTCACAGGGGAAGGTCCCTGAGGACCTTCAGGAGGGCGGTTGGTCCAGGACCCACACCTGCTTTCTTCAT
GTTTCCTGATCCCGCCCTGGGTCTGCAGTCACACATTTCTGGAAACTTCTCTGAGGTCCAAGACTTGGAG
GTTCCTCTAGGACCTTAAGGCCCTGGCTCCTTTCTGGTATCTCACAGGACATTTTCTTCCCACAGATAGA
AAAGGAGGGAGCTACTCTCAGGCTGCAAGTAAGTATGAAGGAGGATGATCCAAGAAATCACTGGGATATT
GTGTTTGGGAGCCCGTGGGGGAGCTCACCCACCCCACAATTCCTCCTCTAGCCACATCTTCTGTGGGATC
TGACCAGGTTCTGTTTTTGTCCTACCCCAGGCAGTGACAGTGCCCAGGGCTCTGATATGTCTCTCACAGC
TTGTAAAGGTGAGAGCCTGGAGGGCCTGATGTGTGTTGGGTGTTGGGCGGAACAGTGGACGCAGCTGTGC
TATGGGGTTTCTTTGCATTGGATGTATTGAGCATGCGATGGGCTGTTTAAAGTGTGACTCCTCACTGTGA
CAGATACGAATTTGTTCATGAATATTTTTTTCTATAGTGTGAGACAGCTGCCTTGTGTGGGACTGAGAGG
CAAGATTTGTTCCTGCCCTTCCCTTTGTGACTTGAAGTACCCTGACTTTGTTTCTGCAAAGGCACCTGCA
TGTGTCTGTGTTCTTGTAGGCATAATGTGAGGAGGTGGGGAGACCACCCCACCCCCATGTCCACCATGAC
CCTCTTCCCACGCTGACCTGTGCTCCCTCCCCAATCATCTTTCCTGTTCCAGAGAGGTGGGGCTGAGGTG
TCTCCATCTCTGCCTCAACTTCATGGTGCACTGAGCTGTAACTTCTTCCTTCCCTATTAAAATTAGAACC
TGAGTATAAATTTACTTTCTCAAATTCTTGCCATGAGAGGTTGATGAGTTAATTAAAGGAGAAGATTCCT
AAAATTTGAGAGACAAAATAAATGGAACACATGAGAACCTTCCAGAGTCCACGTGTTGCTTATGCTGATT
TGTTGCAGGGGAGGAGAGTAGATGGGGCTGTGCCCAGTTTCTGTTCCGGCCACCATGGGCTTTATGTGGT
CACTGCTTAGCTGGGTCATCTTTGCTGCTCCATTGTCCTTGGCCCTTCAGTAGAAACTTGTCCCACCAAG
ACCTGTGATCACAGGGAGTTGGATGTCACCTACGGTGGTCCCTGCATACAAATCTCCTTGTGGTATCAAG
AGACAAATTTTCAGACCTGTCCAGGTCTTGCCTTCCTCCCAGGGCTTTTTCCTCAATTGTATTTTTGATT
TTTCTCCAGTCTTTTTAAAGGAACCAGATTGTGACATTTGCAGAGAGGAGGGGTCCCATAGTTTCTCATC
ATGATTAACTTTCTGTTGGAACTCCTCTTCTGCCCTCCTACTCTTCTTCCTGCTCTGAGTTGTAGTAATC
CTAATGCTGGCTCCAATCCAAACTCATAGATTTATAAAGCAGAGTCTAATTTAGATTCATATGTGGTTGG
AAAATTGTACCCATAAGGCTAGGGTTATTGTTCCTGAAGAGAAATATATGGTTTTGTGCTGAAGTGTGCA
GGAGGGTTGGTGTGGGAGGAGGGAGGACACACAAGCAGCCCTGGTGAGAAAAGCACTGGCGGCATGGATG
TCCATGTGAACTTATGTTCTTTAGCTGCCACAAAACAGCATTTGCCCTGTGGCTACATTAATAAAGGTAT
GGGCTTTAGAATAGGGAGGTGCTCTACAGTGATCATTCATTCAACTGACATTTGTTGTCTGCTAGGGATA
TGACTGCTTTTGCATTTAGAAAGCATCCTTAAAGTAAAAACAGAAAAATTTCTGGGGTTATGGTGCATAC
GTTCTAGATGCAGGCTTGTCCAACCCGTGGCTCGTGGGCTGCATGTGGCCCAGGACAATTTTGAATGTGA
GGACTTTTTTGCTTATCTGTGGTGCACCTGAGTCCTGGAGTGAGTGCACCCACCTCCCTCAGGGTCA
>TMM_HLA_B_00001 
TTGTCCAGGACTCAGGCAGACAGTGTGACAAAGAGGCTTGGTGTAGGAGAAGAGGGATCAGGACGAAGTC
CCAGGTCCCGGACGGGGCTCTCAGGGTCTCAGGCTCCGAGGGCCGCGTCTGCAATGGGGAGGCGCAGCGT
TGGGGATTCCCCACTCCCCTGAGTTTCACTTCTTCTCCCAACTTGTGTCGGGTCCTTCTTCCAGGATACT
CGTGACGCGTCCCCACTTCCCACTCCCATTGGGTATTGGATATCTAGAGAAGCCAATCAGCGTCGCCGCG
GTCCCAGTTCTAAAGTCCCCACGCACCCACCCGGACTCAGAGTCTCCTCAGACGCCGAGATGCTGGTCAT
GGCGCCCCGAACCGTCCTCCTGCTGCTCTCGGCGGCCCTGGCCCTGACCGAGACCTGGGCCGGTGAGTGC
GGGTCGGGAGGGAAATGGCCTCTGCCGGGAGGAGCGAGGGGACCGCAGGCGGGGGCGCAGGACCTGAGGA
GCCGCGCCGGGAGGAGGGTCGGGCGGGTCTCAGCCCCTCCTCACCCCCAGGCTCCCACTCCATGAGGTAT
TTCTACACCTCCGTGTCCCGGCCCGGCCGCGGGGAGCCCCGCTTCATCTCAGTGGGCTACGTGGACGACA
CCCAGTTCGTGAGGTTCGACAGCGACGCCGCGAGTCCGAGAGAGGAGCCGCGGGCGCCGTGGATAGAGCA
GGAGGGGCCGGAGTATTGGGACCGGAACACACAGATCTACAAGGCCCAGGCACAGACTGACCGAGAGAGC
CTGCGGAACCTGCGCGGCTACTACAACCAGAGCGAGGCCGGTGAGTGACCCCGGCCCGGGGCGCAGGTCA
CGACTCCCCATCCCCCACGTACGGCCCGGGTCGCCCCGAGTCTCCGGGTCCGAGATCCGCCTCCCTGAGG
CCGCGGGACCCGCCCAGACCCTCGACCGGCGAGAGCCCCAGGCGCGTTTACCCGGTTTCATTTTCAGTTG
AGGCCAAAATCCCCGCGGGTTGGTCGGGGCGGGGCGGGGCTCGGGGGACTGGGCTGACCGCGGGGCCGGG
GCCAGGGTCTCACACCCTCCAGAGCATGTACGGCTGCGACGTGGGGCCGGACGGGCGCCTCCTCCGCGGG
CATGACCAGTACGCCTACGACGGCAAGGATTACATCGCCCTGAACGAGGACCTGCGCTCCTGGACCGCCG
CGGACACGGCGGCTCAGATCACCCAGCGCAAGTGGGAGGCGGCCCGTGAGGCGGAGCAGCGGAGAGCCTA
CCTGGAGGGCGAGTGCGTGGAGTGGCTCCGCAGATACCTGGAGAACGGGAAGGACAAGCTGGAGCGCGCT
GGTACCAGGGGCAGTGGGGAGCCTTCCCCATCTCCTATAGGTCGCCGGGGATGGCCTCCCACGAGAAGAG
GAGGAAAATGGGATCAGCGCTAGAATGTCGCCCTCCGTTGAATGGAGAATGGCATGAGTTTTCCTGAGTT
TCCTCTGAGGGCCCCCTCTTCTCTCTAGACAATTAAGGAATGACGTCTCTGAGGAAATGGAGGGGAAGAC
AGTCCCTAGAATACTGATCAGGGGTCCCCTTTGACCCCTGCAGCAGCCTTGGGAACCGTGACTTTTCCTC
TCAGGCCTTGTTCTCTGCCTCACACTCAGTGTGTTTGGGGCTCTGATTCCAGCACTTCTGAGTCACTTTA
CCTCCACTCAGATCAGGAGCAGAAGTCCCTGTTCCCCGCTCAGAGACTCGAACTTTCCAATGAATAGGAG
ATTATCCCAGGTGCCTGCGTCCAGGCTGGTGTCTGGGTTCTGTGCCCCTTCCCCACCCCAGGTGTCCTGT
CCATTCTCAGGCTGGTCACATGGGTGGTCCTAGGGTGTCCCATGAAAGATGCAAAGCGCCTGAATTTTCT
GACTCTTCCCATCAGACCCCCCAAAGACACACGTGACCCACCACCCCATCTCTGACCATGAGGCCACCCT
GAGGTGCTGGGCCCTGGGTTTCTACCCTGCGGAGATCACACTGACCTGGCAGCGGGATGGCGAGGACCAA
ACTCAGGACACTGAGCTTGTGGAGACCAGACCAGCAGGAGATAGAACCTTCCAGAAGTGGGCAGCTGTGG
TGGTGCCTTCTGGAGAAGAGCAGAGATACACATGCCATGTACAGCATGAGGGGCTGCCGAAGCCCCTCAC
CCTGAGATGGGGTAAGGAGGGGGATGAGGGGTCATATCTCTTCTCAGGGAAAGCAGGAGCCCTTCAGCAG
GGTCAGGGCCCCTCATCTTCCCCTCCTTTCCCAGAGCCGTCTTCCCAGTCCACCGTCCCCATCGTGGGCA
TTGTTGCTGGCCTGGCTGTCCTAGCAGTTGTGGTCATCGGAGCTGTGGTCGCTGCTGTGATGTGTAGGAG
GAAGAGTTCAGGTAGGGAAGGGGTGAGGGGTGGGGTCTGGGTTTTCTTGTCCCACTGGGGGTTTCAAGCC
CCAGGTAGAAGTGTTCCCTGCCTCATTACTGGGAAGCAGCATGCACACAGGGGCTAACGCAGCCTGGGAC
CCTGTGTGCCAGCACTTACTCTTTTGTGCAGCACATGTGACAATGAAGGATGGATGTATCACCTTGATGG
TTGTGGTGTTGGGGTCCTGATTCCAGCATTCATGAGTCAGGGGAAGGTCCCTGCTAAGGACAGACCTTAG
GAGGGCAGTTGGTCCAGGACCCACACTTGCTTTCCTCGTGTTTCCTGATCCTGCCCTGGGTCTGTAGTCA
TACTTCTGGAAATTCCTTTTGGGTCCAAGACTAGGAGGTTCCTCTAAGATCTCATGGCCCTGCTTCCTCC
CAGTGCCCTCACAGGACATTTTCTTCCCACAGGTGGAAAAGGAGGGAGCTACTCTCAGGCTGCGTGTAAG
TGGTGGGGGTGGGAGTGTGGAGGAGCTCACCCACCCCATAATTCCTCCTGTCCCACGTCTCCTGCGGGCT
CTGACCAGGTCCTGTTTTTGTTCTACTCCAGGCAGCGACAGTGCCCAGGGCTCTGATGTGTCTCTCACAG
CTTGAAAAGGTGAGATTCTTGGGGTCTAGAGTGGGTGGGGTGGCGGGTCTGGGGGTGGGTGGGGCAGAGG
GGAAAGGCCTGGGTAATGGGGATTCTTTGATTGGGATGTTTCGCGTGTGTGGTGGGCTGTTTAGAGTGTC
ATCGCTTACCATGACTAACCAGAATTTGTTCATGACTGTTGTTTTCTGTAGCCTGAGACAGCTGTCTTGT
GAGGGACTGAGATGCAGGATTTCTTCACGCCTCCCCTTTGTGACTTCAAGAGCCTCTGGCATCTCTTTCT
GCAAAGGCACCTGAATGTGTCTGCGTCCCTGTTAGCATAATGTGAGGAGGTGGAGAGACAGCCCACCCTT
GTGTCCACTGTGACCCCTGTTCCCATGCTGACCTGTGTTTCCTCCCCAGTCATCTTTCTTGTTCCAGAGA
GGTGGGGCTGGATGTCTCCATCTCTGTCTCAACTTTACGTGCACTGAGCTGCAACTTCTTACTTCCCTAC
TGAAAATAAGAATCTGAATATAAATTTGTTTTCTCAAATATTTGCTATGAGAGGTTGATGGATTAATTAA
ATAAGTCAATTCCTGGAATTTGAGAGAGCAAATAAAGACCTGAGAACCTTCCAGAATCTGCATGTTCGCT
GTGCTGAGTCTGTTGCAGGTGGGGTGTGGAGAAGGCTGTGGGGGGCCGAGTGTGGATGGGGCCTGTGCCC
ATTTGGTGTTGAGTCCATCATGGGCTTTATGTGGTTAGTCCTCAGCTGGGTCACCTTCACTGCTCCATTG
TCCTTGTCCCTTCAGTGGAAACTTGTCCAGTGGGAGCTGTGACCACAGAGGCTCACACATCGCCCAGGGC
GGCCCCTGCACACGGGGGTCTCTGTGCATTCTGAGACAAATTTTCAGAGCCATTCACCTCCTGCTCTGCT
TCTAGAGCTCCTTTTCTGCTCTGCTCTTCTGCCCTCTCTCCCTGCCCTGGTTCTAGTGATCTTGGTGCTG
AATCCAATCCCAACTCATGAATCTGTAAAGCAGAGTCTAATTTAGACTTACATTTGTCTGTGAAATTGGA
CCCGTCATCAAGGACTGTTCTTTCCTGAAGAGAGAA
>TMM_HLA_B_00002 
TTGTCCAGGACTCAGGCAGACAGTGTGACAAAGAGGCTGGTGTAGGAGAAGAGGGATCAGGACGAAGTCC
CAGGTCCCGGACGGGGCTCTCAGGGTCTCAGGCTCCGAGAGCCTTGTCTGCATTGGGGAGGCGCAGCGTT
GGGGATTCCCCACTCCCACGAGTTTCACTTCTTCTCCCAACCTATGTCGGGTCCTTCTTCCAGGATACTC
GTGACGCGTCCCCAATTCCCACTCCCATTGGGTGTCGGGTGTCTAGAGAAGCCAATCAGTGTCGCCGGGG
TCCCAGTTCTAAAGTCCCCACGCACCCACCCGGACTCAGAATCTCCTCAGACGCCGAGATGCGGGTCACG
GCGCCCCGAACCCTCCTCCTGCTGCTCTGGGGGGCAGTGGCCCTGACCGAGACCTGGGCCGGTGAGTGCG
GGATCGGGAGGGAAATGGCCTCTGTGGGGAGGAGCGAGGGGACCGCAGGCGGGGGCGCAGGACCCGGGGA
GCCGCGCCGGGAGGAGGGTCTGGCGGGTCTCAGCCCCTCCTGGCCCCCAGGCTCCCACTCCATGAGGTAT
TTCTACACCGCCATGTCCCGGCCCGGCCGCGGGGAGCCCCGCTTCATCACCGTGGGCTACGTGGACGACA
CCCAGTTCGTGAGGTTCGACAGCGACGCCACGAGTCCGAGGATGGCGCCCCGGGCGCCATGGATAGAGCA
GGAGGGGCCGGAGTATTGGGACCGGGAGACACAGATCTCCAAGACCAACACACAGACTTACCGAGAGAAC
CTGCGCACCGCGCTCCGCTACTACAACCAGAGCGAGGCCGGTGAGTGACCCCGGCCCGGGGCGCAGGTCA
CGACTCCCCATCCCCCACGGACGGCCCGGGTCGCCCCGAGTCTCCGGGTCCGAGATCCGCCTCCCTGAGG
CCGCGGGACCCGCCCAGACCCTCGACCGGCGAGAGCCCCAGGCGCGTTTACCCGGTTTCATTTTCAGTTG
AGGCCAAAATCCCCGCGGGTTGGTCGGGGCGGGGCGGGGCTCGGGGGACGGGGCTGACCGCGGGGCCGGG
GCCAGGGTCTCACATCATCCAGAGGATGTATGGCTGCGACCTGGGGCCGGACGGGCGCCTCCTCCGCGGG
CATAACCAGTTAGCCTACGACGGCAAGGATTACATCGCCCTGAACGAGGACCTGAGCTCCTGGACCGCGG
CGGACACCGCGGCTCAGATCACCCAGCTCAAGTGGGAGGCGGCCCGTGTGGCGGAGCAGCTGAGAGCCTA
CCTGGAGGGCGAGTGCGTGGAGTGGCTCCGCAGATACCTGGAGAACGGGAAGGAGACGCTGCAGCGCGCG
GGTACCAGGGGCAGTGGGGAGCCTTCCCCATCTCCTATAGGTCGCCGGGGATGGCCTCCCACGAGAAGAG
GAGGAAAATGGGATCAGCGCTAGAATGTCGCCCTCCCTTGAATGGAGAATGGCATGAGTTTTCCTGAGTT
TCCTCTGAGGGCCCCCTCTTCTCTCTAGGACAATTAAGGGATGACGTCTCTGAGGAAATGTAGGGGAAGA
CAGTCCCTAGAATACTGATCAGGGGTCCCCTTTGACCCCTGCAGCAGCCTTGGGAACCGTGACTTTTCCT
CTCAGGCCTTGTTCTCTGCCTCACACTCAGTGTGTTTGGGGCTCTGATTCCAGCACTTCTGAGTCACTTT
ACCTCCACTCAGATCAGGAGCAGAAGTCCCTGTTCCCCGCTCAGAGACTCGAACTTTCCAATGAATAGGA
GATTATCCCAGGTGCCTGCGTCCAGGCTGGTGTCTGGGTTCTGTGCCCCTTCCCCACCCCAGGTGTCCTG
TCCATTCTCAGGCTGGTCACATGGGTGGTCCTAGGGTGTCCCATGAGAGATGCAAAGCGCCTGAATTTTC
TGACTCTTCCCATCAGACCCCCCAAAGACACACGTGACCCACCACCCCATCTCTGACCATGAGGCCACCC
TGAGGTGCTGGGCCCTGGGCTTCTACCCTGCGGAGATCACACTGACCTGGCAGCGGGATGGCGAGGACCA
AACTCAGGACACTGAGCTTGTGGAGACCAGACCAGCAGGAGATAGAACCTTCCAGAAGTGGGCAGCTGTG
GTGGTGCCTTCTGGAGAAGAGCAGAGATACACATGCCATGTACAGCATGAGGGGCTGCCGAAGCCCCTCA
CCCTGAGATGGGGTAAGGAGGGGGATGAGGGGTCATATCTCTTCTCAGGGAAAGCAGGAGCCCTTCTGGA
GCCCTTCAGCAGGGTCAGGGCCCCTCATCTTCCCCTCCTTTCCCAGAGCCATCTTCCCAGTCCACCGTCC
CCATCGTGGGCATTGTTGCTGGCCTGGCTGTCCTAGCAGTTGTGGTCATCGGAGCTGTGGTCGCTGCTGT
GATGTGTAGGAGGAAGAGCTCAGGTAGGGAAGGGGTGAGGGGTGGGGTCTGGGTTTTCTTGTCCCACTGG
GGGTTTCAAGCCCCAGGTAGAAGTGTTCCCTGCCTCATTACTGGGAAGCAGCATGCACACAGGGGCTAAC
GCAGACTGGGACCCTGTGTGCCAGCACTTACTCTTTTGTGCAGCACATGTGACAATGAAGCACGGATGTA
TCACCTTGATGGTTGTGGTGTTGGGGTCCTGATTCCAGCATTCATGAGTCAGGGGAAGGTCCCTGCTAAG
GACAGACCTTAGGAGGGCAGTTGGTCCAGGACCCACACTTGCTTTCCTCGTGTTTCCTGATCCTGCCCTG
GGTCTGTAGTCATACTTCTGGAAATTCCTTTTGGGTCCAAGACTAGGAGGTTCCTCTAAGATCTCATGGC
CCTGCTTCCTCCCAGTCCCCTCACAGGACATTTTCTTCCCACAGGTGGAAAAGGAGGGAGCTACTCTCAG
GCTGCGTGTAAGTGGTGGGGGTGGGAGTGTGGAGGAGCTCACCCACCCCATAATTCCTCCTGTCCCACGT
CTCCTGCGGGCTCTGACCAGGTCCTGTTTTTGTTCTACTCCAGGCAGCGACAGTGCCCAGGGCTCTGATG
TGTCTCTCACAGCTTGAAAAGGTGAGATTCTTGGGGTCTAGAGTGGGCGGGGGGGGTGGTGGGGCAGAGG
GGAAAGGCCTGGGTAATGGACATTCTTTGATTGGGATGTTTCGCGTGTGTGGTGGGCTGTTTAGAGTGTC
ATCACTTACCATGACTAACCAGAATTTGTTCATGACTGTTGTTTTCTGTAGCCTGAGACAGCTGTCTTGT
GAGGGACTGAGATGCAGGATTTCTTCACGCCTCCCCTTTGTGACTTCAAGAGCCTCTGGCATCTCTTTCT
GCAAAGGCACCTGAATGTGTCTGTGTCCCTGTTAGCATAATGTGAGGAGGTGGAGAGACAGCCCAACTGT
GTGTCCACTGTGACCCCTGTTCCCATGCTGATCTGTGTTTCCTCCCCAGTCATCTTTCTTGTTCCAGAGA
GGTGGGGCTGGATGTCTCCATCTCTGTCTCAACTTTATGTGCACTGAGCTGCAACTTCTTACTTCCCTAC
TGAAAATAAGAATCTGAATATAAATTTGTTTTCTCAAATATTTGCTATGAGAGGTTGATGGATTAATTAA
ATAAGTCAATTCCTGGAATTTGAGAGAGCAAATAAAGACCTGAGAACCTTCCAGAATCTGCATGTTTGCT
GTGCTGAGTCTGTTGCAGGTGGGGTGTGGAGAAGGCTGTGGGGGGCCGAGTGTGGACGGGGCCTGTGCCC
ATTTGGTGTTGAGTCCATCATGGGCTTTATGTGGTTAGTCCTCAGCTGGGTCACCTTCACTGCTCCATTG
TCCTTGTCCCTTCAGTGGAAACTTGTCCAGTGGGAGCTGTGACCACAGAGGCTCACACATCGCCCAGGGC
GGCCCCTGCACACGGGGATCTCTGTGCATTCTGAGACAAATTTTCAGAGCCATTCACCTCCTGCCCTGCT
TCTAGAGCTCCTTTTCTGCTCTGCTCTCCTGCCCTCTCTCCCTGCCCTGGTTCTAGTGATCTTGGTGCTG
AATCCAATCCCAACTCATGAATCTGTAAAGCAGAGTCTAATTTAGACTTACATTTGTCTGTGAAATTGGA
CCCGTCATCAAGGACTGTTCTTTCCTGAAGAGAGAA
>TMM_HLA_B_00003 
TTGTCCAGGACTCAGGCAGACAGTGTGACAAAGAGGCTGGTGTAGGAGAAGAGGGATCAGGACGAAGTCC
CAGGTCCCGGACGGGGCTCTCAGGGTCTCAGGCTCCGAGAGCCTTGTCTGCATTGGGGAGGCGCAGCGTT
GGGGATTCCCCACTCCCACGAGTTTCACTTCTTCTCCCAACCTATGTCGGGTCCTTCTTCCAGGATACTC
GTGACGCGTCCCCAATTCCCACTCCCATTGGGTGTCGGGTGTCTAGAGAAGCCAATCAGTGTCGCCGGGG
TCCCAGTTCTAAAGTCCCCACGCACCCACCCGGACTCAGAATCTCCTCAGACGCCGAGATGCGGGTCACG
GCGCCCCGAACCCTCCTCCTGCTGCTCTGGGGGGCAGTGGCCCTGACCGAGACCTGGGCCGGTGAGTGCG
GGATCGGGAGGGAAATGGCCTCTGTGGGGAGGAGCGAGGGGACCGCAGGCGGGGGCGCAGGACCCGGGGA
GCCGCGCCGGGAGGAGGGTCTGGCGGGTCTCAGCCCCTCCTGGCCCCCAGGCTCCCACTCCATGAGGTAT
TTCTACACCGCCATGTCCCGGCCCGGCCGCGGGGAGCCCCGCTTCATCACCGTGGGCTACGTGGACGACA
CCCAGTTCGTGAGGTTCGACAGCGACGCCACGAGTCCGAGGATGGCGCCCCGGGCGCCATGGATAGAGCA
GGAGGGGCCGGAGTATTGGGACCGGGAGACACAGATCTCCAAGACCAACACACAGACTTACCGAGAGAAC
CTGCGCACCGCGCTCCGCTACTACAACCAGAGCGAGGCCGGTGAGTGACCCCGGCCCGGGGCGCAGGTCA
CGACTCCCCATCCCCCACGGACGGCCCGGGTCGCCCCGAGTCTCCGGGTCCGAGATCCGCCTCCCTGAGG
CCGCGGGACCCGCCCAGACCCTCGACCGGCGAGAGCCCCAGGCGCGTTTACCCGGTTTCATTTTCAGTTG
AGGCCAAAATCCCCGCGGGTTGGTCGGGGCGGGGCGGGGCTCGGGGGACGGGGCTGACCGCGGGGCCGGG
GCCAGGGTCTCACACTTGGCAGACGATGTATGGCTGCGACCTGGGGCCGGACGGGCGCCTCCTCCGCGGG
CATAACCAGTTAGCCTACGACGGCAAGGATTACATCGCCCTGAACGAGGACCTGAGCTCCTGGACCGCGG
CGGACACCGCGGCTCAGATCACCCAGCTCAAGTGGGAGGCGGCCCGTGTGGCGGAGCAGCTGAGAGCCTA
CCTGGAGGGCGAGTGCGTGGAGTGGCTCCGCAGATACCTGGAGAACGGGAAGGAGACGCTGCAGCGCGCG
GGTACCAGGGGCAGTGGGGAGCCTTCCCCATCTCCTATAGGTCGCCGGGGATGGCCTCCCACGAGAAGAG
GAGGAAAATGGGATCAGCGCTAGAATGTCGCCCTCCCTTGAATGGAGAATGGCATGAGTTTTCCTGAGTT
TCCTCTGAGGGCCCCCTCTTCTCTCTAGGACAATTAAGGGATGACGTCTCTGAGGAAATGTAGGGGAAGA
CAGTCCCTAGAATACTGATCAGGGGTCCCCTTTGACCCCTGCAGCAGCCTTGGGAACCGTGACTTTTCCT
CTCAGGCCTTGTTCTCTGCCTCACACTCAGTGTGTTTGGGGCTCTGATTCCAGCACTTCTGAGTCACTTT
ACCTCCACTCAGATCAGGAGCAGAAGTCCCTGTTCCCCGCTCAGAGACTCGAACTTTCCAATGAATAGGA
GATTATCCCAGGTGCCTGCGTCCAGGCTGGTGTCTGGGTTCTGTGCCCCTTCCCCACCCCAGGTGTCCTG
TCCATTCTCAGGCTGGTCACATGGGTGGTCCTAGGGTGTCCCATGAGAGATGCAAAGCGCCTGAATTTTC
TGACTCTTCCCATCAGACCCCCCAAAGACACACGTGACCCACCACCCCATCTCTGACCATGAGGCCACCC
TGAGGTGCTGGGCCCTGGGCTTCTACCCTGCGGAGATCACACTGACCTGGCAGCGGGATGGCGAGGACCA
AACTCAGGACACTGAGCTTGTGGAGACCAGACCAGCAGGAGATAGAACCTTCCAGAAGTGGGCAGCTGTG
GTGGTGCCTTCTGGAGAAGAGCAGAGATACACATGCCATGTACAGCATGAGGGGCTGCCGAAGCCCCTCA
CCCTGAGATGGGGTAAGGAGGGGGATGAGGGGTCATATCTCTTCTCAGGGAAAGCAGGAGCCCTTCTGGA
GCCCTTCAGCAGGGTCAGGGCCCCTCATCTTCCCCTCCTTTCCCAGAGCCATCTTCCCAGTCCACCGTCC
CCATCGTGGGCATTGTTGCTGGCCTGGCTGTCCTAGCAGTTGTGGTCATCGGAGCTGTGGTCGCTGCTGT
GATGTGTAGGAGGAAGAGCTCAGGTAGGGAAGGGGTGAGGGGTGGGGTCTGGGTTTTCTTGTCCCACTGG
GGGTTTCAAGCCCCAGGTAGAAGTGTTCCCTGCCTCATTACTGGGAAGCAGCATGCACACAGGGGCTAAC
GCAGACTGGGACCCTGTGTGCCAGCACTTACTCTTTTGTGCAGCACATGTGACAATGAAGCACGGATGTA
TCACCTTGATGGTTGTGGTGTTGGGGTCCTGATTCCAGCATTCATGAGTCAGGGGAAGGTCCCTGCTAAG
GACAGACCTTAGGAGGGCAGTTGGTCCAGGACCCACACTTGCTTTCCTCGTGTTTCCTGATCCTGCCCTG
GGTCTGTAGTCATACTTCTGGAAATTCCTTTTGGGTCCAAGACTAGGAGGTTCCTCTAAGATCTCATGGC
CCTGCTTCCTCCCAGTCCCCTCACAGGACATTTTCTTCCCACAGGTGGAAAAGGAGGGAGCTACTCTCAG
GCTGCGTGTAAGTGGTGGGGGTGGGAGTGTGGAGGAGCTCACCCACCCCATAATTCCTCCTGTCCCACGT
CTCCTGCGGGCTCTGACCAGGTCCTGTTTTTGTTCTACTCCAGGCAGCGACAGTGCCCAGGGCTCTGATG
TGTCTCTCACAGCTTGAAAAGGTGAGATTCTTGGGGTCTAGAGTGGGCGGGGGGGGTGGTGGGGCAGAGG
GGAAAGGCCTGGGTAATGGACATTCTTTGATTGGGATGTTTCGCGTGTGTGGTGGGCTGTTTAGAGTGTC
ATCACTTACCATGACTAACCAGAATTTGTTCATGACTGTTGTTTTCTGTAGCCTGAGACAGCTGTCTTGT
GAGGGACCGAGATGCAGGATTTCTTCACGCCTCCCCTTTGTGACTTCAAGAGCCTCTGGCATCTCTTTCT
GCAAAGGCACCTGAATGTGTCTGTGTCCCTGTTAGCATAATGTGAGGAGGTGGAGAGACAGCCCAACTGT
GTGTCCACTGTGACCCCTGTTCCCATGCTGATCTGTGTTTCCTCCCCAGTCATCTTTCTTGTTCCAGAGA
GGTGGGGCTGGATGTCTCCATCTCTGTCTCAACTTTATGTGCACTGAGCTGCAACTTCTTACTTCCCTAC
TGAAAATAAGAATCTGAATATAAATTTGTTTTCTCAAATATTTGCTATGAGAGGTTGATGGATTAATTAA
ATAAGTCAATTCCTGGAATTTGAGAGAGCAAATAAAGACCTGAGAACCTTCCAGAATCTGCATGTTTGCT
GTGCTGAGTCTGTTGCAGGTGGGGTGTGGAGAAGGCTGTGGGGGGCCGAGTGTGGACGGGGCCTGTGCCC
ATTTGGTGTTGAGTCCATCATGGGCTTTATGTGGTTAGTCCTCAGCTGGGTCACCTTCACTGCTCCATTG
TCCTTGTCCCTTCAGTGGAAACTTGTCCAGTGGGAGCTGTGACCACAGAGGCTCACACATCGCCCAGGGC
GGCCCCTGCACACGGGGATCTCTGTGCATTCTGAGACAAATTTTCAGAGCCATTCACCTCCTGCCCTGCT
TCTAGAGCTCCTTTTCTGCTCTGCTCTCCTGCCCTCTCTCCCTGCCCTGGTTCTAGTGATCTTGGTGCTG
AATCCAATCCCAACTCATGAATCTGTAAAGCAGAGTCTAATTTAGACTTACATTTGTCTGTGAAATTGGA
CCCGTCATCAAGGACTGTTCTTTCCTGAAGAGAGAA
>TMM_HLA_B_00004 
TTGTGCAGGACTCAGGCAGACAGTGTGACAAAGAGGCTGGTGTAGGAGAAGAGGGATCAGGACGAAGTCC
CAGGTCCCGGACGGGGCTCTCAGGGTCTCAGGCTCCGAGAGCCTTGTCTGCATTGGGGAGGCGCAGCGTT
GGGGATTCCCCACTCCCACGAGTTTCACTTCTTCTCCCAACCTATGTCGGGTCCTTCTTCCAGGATACTC
GTGACGCGTCCCCATTTCCCACTCCCATTGGGTGTCGGGTGTCTAGAGAAGCCAATCAGTGTCGCCGGGG
TCCCAGTTCTAAAGTCCCCACGCACCCACCCGGACTCAAAATCTCCTCAGACGCCGAGATGCGGGTCACG
GCGCCCCGAACCGTCCTCCTGCTGCTCTCGGGAGCCCTGGCCCTGACCGAGACCTGGGCCGGTGAGTGCG
GGGTCGGCAGGGAAATGGCCTCTGTGGGGAGGAGCGAGGGGACCGCAGGCGGGGGCGCAGGACCCGGGGA
GCCGCGCCGGGAGGAGGGTCGGGCGGGTCTCAGCCCCTCCTCGCCCCCAGGCTCCCACTCCATGAGGTAT
TTCTACACCGCCATGTCCCGGCCCGGCCGCGGGGAGCCCCGCTTCATCGCAGTGGGCTACGTGGACGACA
CCCAGTTCGTGAGGTTCGACAGCGACGCCGCGAGTCCGAGGATGGCGCCCCGGGCGCCATGGATAGAGCA
GGAGGGGCCGGAGTATTGGGACCGGGAGACACAGATCTCCAAGACCAACACACAGACTTACCGAGAGAGC
CTGCGGAACCTGCGCGGCTACTACAACCAGAGCGAGGCCGGTGAGTGACCCCGGCCTGGGGCGCAGGTCA
CGACTCCCCATCCCCCACGTACGGCCCGGGTCGCCCCGAGTCTCCGGGTCCGAGATCCGCCCCCCTGAGG
CCGCGGGACCCGCCCAAACCCTCGACCGGCGAGAGCCCCAGGCGCGTTTACCCGGTTTCATTTTCAGTTG
AGGCCAAAATCCCCGCGGGTTGGTCGGGGCGGGGCGGGGCTCGGGGGACGGGGCTGACCGCGGGGCCTGG
GCCAGGGTCTCACACCCTCCAGAGGATGTACGGCTGCGACGTGGGGCCGGACGGGCGCCTCCTCCGCGGG
CATGACCAGTCCGCCTACGACGGCAAGGATTACATCGCCCTGAACGAGGACCTGAGCTCCTGGACCGCGG
CGGACACGGCGGCTCAGATCACCCAGCGCAAGTGGGAGGCGGCCCGTGAGGCGGAGCAGTGGAGAGCCTA
CCTGGAGGGCCTGTGCGTGGAGTGGCTCCGCAGATACCTGGAGAACGGGAAGGAGACGCTGCAGCGCGCG
GGTACCAGGGGCAGTGGGGAGCCTTCCCCATCTCCTATAGGTCGCCGGGGATGGCCTCCCACGAGAAGAG
GAGGAAAATGGGATCAGCGCTAGAATGTCGCCCTCCCTTGAATGGAGAATGGCATGAGTTTTCCTGAGTT
TCCTCTGAGGGCCCCCTCTTCTCTCTAGGACAATTAAGGGATGACGTCTCTGAGGAAATGGAGGGGAAGA
CAGTCCCTAGGATAGTGATCAGGGGTCCCCTTTGACCCCTGCAGCAGCCTTGGGAACCGTGACTTTTCCT
CTCAGGCCTTGTTCTCTGCCTCACACTCAGTGTGTTTGGGGCTCTGATTCCAGCACTTCTGAGTCACTTT
ACCTCCACTCAGATCAGGAGCAGAAGTCCCTGTTCCCCGCTCAGAGACTCGAACTTTCCAATGAATAGGA
GATTATCCCAGGTGCCTGCGTCCAGGCTGGTGTCTGGGTTCTGTGCCCCTTCCCCACCCCAGGTGTCCTG
TCCATTCTCAGGCTGGTCACATGGGTGGTCCTAGGGTGTCCCATGAGAGATGCAAAGCGCCTGAATTTTC
TGACTCTTCCCATCAGACCCCCCAAAGACACATGTGACCCACCACCCCATCTCTGACCATGAGGCCACCC
TGAGGTGCTGGGCCCTGGGCTTCTACCCTGCGGAGATCACACTGACCTGGCAGCGGGATGGCGAGGACCA
AACTCAGGACACCGAGCTTGTGGAGACCAGACCAGCAGGAGATAGAACCTTCCAGAAGTGGGCAGCTGTG
GTGGTGCCTTCTGGAGAAGAGCAGAGATACACATGCCATGTACAGCATGAGGGGCTGCCGAAGCCCCTCA
CCCTGAGATGGGGTAAGGAGGGGGATGAGGGGTCATATCTGTTCTCAGGGAAAGCAGGAGCCCTTCTGGA
GCCCTTCAGCAGGGTCAGGGCCCCTCATCTTCCCCTCCTTTCCCAGAGCCATCTTCCCAGTCCACCATCC
CCATCGTGGGCATTGTTGCTGGCCTGGCTGTCCTAGCAGTTGTGGTCATCGGAGCTGTGGTCGCTACTGT
GATGTGTAGGAGGAAGAGCTCAGGTAGGGAAGGGGTGAGGGGTGGGGTCTGGGTTTTCTTGTCCCACTGG
GGGTTTCAAGCCCCAGGTAGAAGTGTTCCCTGCCTCATTACTGGGAAGCAGCATCCACACAGGGGCTAAC
GCAGCCTGGGACCCTGTGTGCCAGCACTTACTCTTTTGTGCAGCACATGTGACAATGAAGGACAGATGTA
TCGCCTTGATGGTTGTGGTGTTGGGGTCCTGATTCCAGCATTCATGAGTCAGGGGAAGGTCCCTGCTAAG
GACAGACCTTAGGAGGGCAGTTGGTCCAGGACCCACACTTGCTTTCCTCGTGTTTCCTGATCCTGCCCTG
GGTCTGTAGTCATACTTCTGGAAATTCCTTTTGGTTCCAAGACGAGGAGGTTCCTCTAAGATCTCATGGT
CCTGCTTCCTCCCAGTCCCCTCACAGGACATTTTCTTCCCACAGGTGGAAAAGGAGGGAGCTACTCTCAG
GCTGCGTGTAAGTGGTGGGGGTGGGAGTGTGGAGGAGCTCACCCACCCCATAATTCCTCCTGTCCCACGT
CTCCTGCGGGCTCTGACCAGGTCCTGTTTTTGTTCTACTCCAGCCAGCGACAGTGCCCAGGGCTCTGATG
TGTCTCTCACAGCTTGAAAAGGTGAGATTCTTGGGGTCTAGAGTGGGTGGGGTGGCGGGTCTGGGGGTGG
GTGGGGCAGTGGGGAAAGGCCTGGGTAATGGAGATTCTTTGATTGGGATGTTTCGCGTGTGTCGTGGGCT
GTTCAGAGTGTCATCACTTACCATGACTAACCAGAATTTGTTCATGACTGTTGTTTTCTGTAGCCTGAGA
CAGCTGTCTTGTGAGGGACCGAGATGCAGGATTTCTTCACGCCTCCCCTTTGTGACTTCAAGAGCCTCTG
GCATCTCTTTCTGCAAAGGCACCTGAATGTGTCTGCGTCCCTGTTAGCATAATGTGAGGAGGTGGAGAGA
CAGCCCACCCTTGTGTCCACTGTGACCCCTGTTCCCATGCTGATCTGTGTTTCCTCCCCAGTCATCTTTC
TTGTTCCAGAGAGGTGGGGCTGGATGTCTCCATCTCTGTCTCAACTTTATGTGCACTGAGCTGCAACTTC
TTACTTCCCTACTGAAAATAAGAATCTGAATATAAATTTGTTTTCTCAAATATTTGCTATGAGAGGTTGA
TGGATTAATTAAATAAGTCAATTCCTGGAATTTGAAAGAGCAAATAAAGACCTGAGAACCTTCCAGAATC
TGCATGTTCGCTGTGCTGAGTCTGTTGCAGGTGGGGTGTGGAGAAGGCTGTGGGGGGCCGAGTGTGGATG
GGGCCTGTGCCCATTTGGTGTTGAGTCCATCATGGGCTTTATGTGGTTAGTCGTCAGCTGGGTCACCTTC
ACTGCTCCATTGTCCTTGTCCCTTCAGTGGAAACTTGTCCAGTGGGAGCTGTGACCACAGAGGCTCACAC
ATCGCCCAGGGTGGCCCCTGCACACGGGGGTCTCTGTGCATTCTGAGACAAATTTTCAGAGCCATTCACC
TCCTGCCCTGCTTCTAGAGCTCCTTTTCTGCTCTGCTCTCCTGCCCTCTCTCCCTGCCCTGGTTCTAGTG
ATCTTGGTGCTGAATCCAATCCCAACTCCTGAATCTGTAAAGCAGAGTCTAATTTAGACTTACATTTGTC
TGTGAAATTGGACCCGTCATCAAGGACTGTTCTTTCCTGAAGAGAGAA
>TMM_HLA_B_00005 
TTGTGCAGGACTCAGGCAGACAGTGTGACAAAGAGGCTGGTGTAGGAGAAGAGGGATCAGGACGAAGTCC
CAGGTCCCGGACGGGGCTCTCAGGGTCTCAGGCTCCGAGAGCCTTGTCTGCATTGGGGAGGCGCAGCGTT
GGGGATTCCCCACTCCCACGAGTTTCACTTCTTCTCCCAACCTATGTCGGGTCCTTCTTCCAGGATACTC
GTGACGCGTCCCCATTTCCCACTCCCATTGGGTGTCGGGTGTCTAGAGAAGCCAATCAGTGTCGCCGGGG
TCCCAGTTCTAAAGTCCCCACGCACCCACCCGGACTCAAAATCTCCTCAGACGCCGAGATGCGGGTCACG
GCGCCCCGAACCGTCCTCCTGCTGCTCTCGGGAGCCCTGGCCCTGACCGAGACCTGGGCCGGTGAGTGCG
GGGTCGGCAGGGAAATGGCCTCTGTGGGGAGGAGCGAGGGGACCGCAGGCGGGGGCGCAGGACCCGGGGA
GCCGCGCCGGGAGGAGGGTCGGGCGGGTCTCAGCCCCTCCTCGCCCCCAGGCTCCCACTCCATGAGGTAT
TTCTACACCGCCATGTCCCGGCCCGGCCGCGGGGAGCCCCGCTTCATCGCAGTGGGCTACGTGGACGACA
CCCAGTTCGTGAGGTTCGACAGCGACGCCGCGAGTCCGAGGATGGCGCCCCGGGCGCCATGGATAGAGCA
GGAGGGGCCGGAGTATTGGGACCGGGAGACACAGATCTCCAAGACCAACACACAGACTTACCGAGAGAGC
CTGCGGAACCTGCGCGGCTACTACAACCAGAGCGAGGCCGGTGAGTGACCCCGGCCTGGGGCGCAGGTCA
CGACTCCCCATCCCCCACGTACGGCCCGGGTCGCCCCGAGTCTCCGGGTCCGAGATCCGCCCCCCTGAGG
CCGCGGGACCCGCCCAAACCCTCGACCGGCGAGAGCCCCAGGCGCGTTTACCCGGTTTCATTTTCAGTTG
AGGCCAAAATCCCCGCGGGTTGGTCGGGGCGGGGCGGGGCTCGGGGGACGGGGCTGACCGCGGGGCCTGG
GCCAGGGTCTCACACCCTCCAGAGGATGTACGGCTGCGACGTGGGGCCGGACGGGCGCCTCCTCCGCGGG
CATGACCAGTCCGCCTACGACGGCAAGGATTACATCGCCCTGAACGAGGACCTGAGCTCCTGGACCGCGG
CGGACACGGCGGCTCAGATCACCCAGCGCAAGTGGGAGGCGGCCCGTGAGGCGGAGCAGTGGAGAGCCTA
CCTGGAGGGCCTGTGCGTGGAGTGGCTCCGCAGATACCTGGAGAACGGGAAGGAGACGCTGCAGCGCGCG
GGTACCAGGGGCAGTGGGGAGCCTTCCCCATCTCCTATAGGTCGCCGGGGATGGCCTCCCACGAGAAGAG
GAGGAAAATGGGATCAGCGCTAGAATGTCGCCCTCCCTTGAATGGAGAATGGCATGAGTTTTCCTGAGTT
TCCTCTGAGGGCCCCCTCTTCTCTCTAGGACAATTAAGGGATGACGTCTCTGAGGAAATGGAGGGGAAGA
CAGTCCCTAGGATAGTGATCAGGGGTCCCCTTTGACCCCTGCAGCAGCCTTGGGAACCGTGACTTTTCCT
CTCAGGCCTTGTTCTCTGCCTCACACTCAGTGTGTTTGGGGCTCTGATTCCAGCACTTCTGAGTCACTTT
ACCTCCACTCAGATCAGGAGCAGAAGTCCCTGTTCCCCGCTCAGAGACTCGAACTTTCCAATGAATAGGA
GATTATCCCAGGTGCCTGCGTCCAGGCTGGTGTCTGGGTTCTGTGCCCCTTCCCCACCCCAGGTGTCCTG
TCCATTCTCAGGCTGGTCACATGGGTGGTCCTAGGGTGTCCCATGAGAGATGCAAAGCGCCTGAATTTTC
TGACTCTTCCCATCAGACCCCCCAAAGACACATGTGACCCACCACCCCATCTCTGACCATGAGGCCACCC
TGAGGTGCTGGGCCCTGGGCTTCTACCCTGCGGAGATCACACTGACCTGGCAGCGGGATGGCGAGGACCA
AACTCAGGACACCGAGCTTGTGGAGACCAGACCAGCAGGAGATAGAACCTTCCAGAAGTGGGCAGCTGTG
GTGGTGCCTTCTGGAGAAGAGCAGAGATACACATGCCATGTACAGCATGAGGGGCTGCCGAAGCCCCTCA
CCCTGAGATGGGGTAAGGAGGGGGATGAGGGGTCATATCTGTTCTCAGGGAAAGCAGGAGCCCTTCTGGA
GCCCTTCAGCAGGGTCAGGGCCCCTCATCTTCCCCTCCTTTCCCAGAGCCATCTTCCCAGTCCACCATCC
CCATCGTGGGCATTGTTGCTGGCCTGGCTGTCCTAGCAGTTGTGGTCATCGGAGCTGTGGTCGCTACTGT
GATGTGTAGGAGGAAGAGCTCAGGTAGGGAAGGGGTGAGGGGTGGGGTCTGGGTTTTCTTGTCCCACTGG
GGGTTTCAAGCCCCAGGTAGAAGTGTTCCCTGCCTCATTACTGGGAAGCAGCATCCACACAGGGGCTAAC
GCAGCCTGGGACCCTGTGTGCCAGCACTTACTCTTTTGTGCAGCACATGTGACAATGAAGGACAGATGTA
TCGCCTTGATGGTTGTGGTGTTGGGGTCCTGATTCCAGCATTCATGAGTCAGGGGAAGGTCCCTGCTAAG
GACAGACCTTAGGAGGGCAGTTGGTCCAGGACCCACACTTGCTTTCCTCGTGTTTCCTGATCCTGCCCTG
GGTCTGTAGTCATACTTCTGGAAATTCCTTTTGGTTCCAAGACGAGGAGGTTCCTCTAAGATCTCATGGT
CCTGCTTCCTCCCAGTCCCCTCACAGGACATTTTCTTCCCACAGGTGGAAAAGGAGGGAGCTACTCTCAG
GCTGCGTGTAAGTGGTGGGGGTGGGAGTGTGGAGGAGCTCACCCACCCCATAATTCCTCCTGTCCCACGT
CTCCTGCGGGCTCTGACCAGGTCCTGTTTTTGTTCTACTCCAGCCAGCGACAGTGCCCAGGGCTCTGATG
TGTCTCTCACAGCTTGAAAAGGTGAGATTCTTGGGGTCTAGAGTGGGTGGGGTGGCGGGTCTGGGGGTGG
GTGGGGCAGTGGGGAAAGGCCTGGGTAATGGAGATTCTTTGATTGGGATGTTTCGCGTGTGTCGTGGGCT
GTTCAGAGTGTCATCACTTACCATGACTAACCAGAATTTGTTCATGACTGTTGTTTTCTGTAGCCTGAGA
CAGCTGTCTTGTGAGGGACCGAGATGCAGGATTTCTTCACGCCTCCCCTTTGTGACTTCAAGAGCCTCTG
GCATCTCTTTCTGCAAAGGCACCTGAATGTGTCTGCGTCCCTGTTAGCATAATGTGAGGAGGTGGAGAGA
CAGCCCACCCTTGTGTCCACTGTGACCCCTGTTCCCATGCTGATCTGTGTTTCCTCCCCAGTCATCTTTC
TTGTTCCAGAGAGGTGGGGCTGGATGTCTCCATCTCTGTCTCAACTTTATGTGCACTGAGCTGCAACTTC
TTACTTCCCTACTGAAAATAAGAATCTGAATATAAATTTGTTTTCTCAAATATTTGCTATGAGAGGTTGA
TGGATTAATTAAATAAGTCAATTCCTGGAATTTGAAAGAGCAAATAAAGACCTGAGAACCTTCCAGAATC
TGCATGTTCGCTGTGCTGAGTCTGTTGCAGGTGGGGTGTGGAGAAGGCTGTGGGGGGCCGAGTGTGGATG
GGGCCTGTGCCCATTTGGTGTTGAGTCCATCATGGGCTTTATGTGGTTAGTCGTCAGCTGGGTCACCTTC
ACTGCTCCATTGTCCTTGTCCCTTCAGTGGAAACTTGTCCAGTGGGAGCTGTGACCACAGAGGCTCACAC
ATCGCCCAGGGTGGCCCCTGCACACGGGGGTCTCTGTGCATTCTGAGACAAATTTTCAGAGCCATTCACC
TCCTGCCCTGCTTCTAGAGCTCCTTTTCTGCTCTGCTCTCCTGCCCTCTCTCCCTGCCCTGGTTCTAGTG
ATCTTGGTGCTGAATCCAATCCCAACTCCTGAATCTGTAAAGCAGAGTCTAATTTAGACTTACATTTGTC
TGTGAAATTGGACCCATCATCAAGGACTGTTCTTTCCTGAAGGGAGAA
>TMM_HLA_B_00006 
TTGTGCAGGACTCAGGCAGACAGTGTGACAAAGAGGCTGGTGTAGGAGAAGAGGGATCAGGACGAAGTCC
CAGGTCCCGGACGGGGCTCTCAGGGTCTCAGGCTCCGAGAGCCTTGTCTGCATTGGGGAGGCGCAGCGTT
GGGGATTCCCCACTCCCACGAGTTTCACTTCTTCTCCCAACCTATGTCGGGTCCTTCTTCCAGGATACTC
GTGACGCGTCCCCATTTCCCACTCCCATTGGGTGTCGGGTGTCTAGAGAAGCCAATCAGTGTCGCCGGGG
TCCCAGTTCTAAAGTCCCCACGCACCCACCCGGACTCAAAATCTCCTCAGACGCCGAGATGCGGGTCACG
GCGCCCCGAACCGTCCTCCTGCTGCTCTCGGGAGCCCTGGCCCTGACCGAGACCTGGGCCGGTGAGTGCG
GGGTCGGCAGGGAAATGGCCTCTGTGGGGAGGAGCGAGGGGACCGCAGGCGGGGGCGCAGGACCCGGGGA
GCCGCGCCGGGAGGAGGGTCGGGCGGGTCTCAGCCCCTCCTCGCCCCCAGGCTCCCACTCCATGAGGTAT
TTCTACACCGCCATGTCCCGGCCCGGCCGCGGGGAGCCCCGCTTCATCGCAGTGGGCTACGTGGACGACA
CCCAGTTCGTGAGGTTCGACAGCGACGCCGCGAGTCCGAGGATGGCGCCCCGGGCGCCATGGATAGAGCA
GGAGGGGCCGGAGTATTGGGACCGGGAGACACAGATCTCCAAGACCAACACACAGACTTACCGAGAGAGC
CTGCGGAACCTGCGCGGCTACTACAACCAGAGCGAGGCCGGTGAGTGACCCCGGCCTGGGGCGCAGGTCA
CGACTCCCCATCCCCCACGTACGGCCCGGGTCGCCCCGAGTCTCCGGGTCCGAGATCCGCCCCCCTGAGG
CCGCGGGACCCGCCCAAACCCTCGACCGGCGAGAGCCCCAGGCGCGTTTACCCGGTTTCATTTTCAGTTG
AGGCCAAAATCCCCGCGGGTTGGTCGGGGCGGGGCGGGGCTCGGGGGACGGGGCTGACCGCGGGGCCTGG
GCCAGGGTCTCACACCCTCCAGAGGATGTACGGCTGCGACGTGGGGCCGGACGGGCGCCTCCTCCGCGGG
CATGACCAGTCCGCCTACGACGGCAAGGATTACATCGCCCTGAACGAGGACCTGAGCTCCTGGACCGCGG
CGGACACGGCGGCTCAGATCACCCAGCGCAAGTGGGAGGCGGCCCGTGAGGCGGAGCAGTGGAGAGCCTA
CCTGGAGGGCCTGTGCGTGGAGTGGCTCCGCAGATACCTGGAGAACGGGAAGGAGACGCTGCAGCGCGCG
GGTACCAGGGGCAGTGGGGAGCCTTCCCCATCTCCTATAGGTCGCCGGGGATGGCCTCCCACGAGAAGAG
GAGGAAAATGGGATCAGCGCTAGAATGTCGCCCTCCCTTGAATGGAGAATGGCATGAGTTTTCCTGAGTT
TCCTCTGAGGGCCCCCTCTTCTCTCTAGGACAATTAAGGGATGACGTCTCTGAGGAAATGGAGGGGAAGA
CAGTCCCTAGGATAGTGATCAGGGGTCCCCTTTGACCCCTGCAGCAGCCTTGGGAACCGTGACTTTTCCT
CTCAGGCCTTGTTCTCTGCCTCACACTCAGTGTGTTTGGGGCTCTGATTCCAGCACTTCTGAGTCACTTT
ACCTCCACTCAGATCAGGAGCAGAAGTCCCTGTTCCCCGCTCAGAGACTCGAACTTTCCAATGAATAGGA
GATTATCCCAGGTGCCTGCGTCCAGGCTGGTGTCTGGGTTCTGTGCCCCTTCCCCACCCCAGGTGTCCTG
TCCATTCTCAGGCTGGTCACATGGGTGGTCCTAGGGTGTCCCATGAGAGATGCAAAGCGCCTGAATTTTC
TGACTCTTCCCATCAGACCCCCCAAAGACACATGTGACCCACCACCCCATCTCTGACCATGAGGCCACCC
TGAGGTGCTGGGCCCTGGGCTTCTACCCTGCGGAGATCACACTGACCTGGCAGCGGGATGGCGAGGACCA
AACTCAGGACACCGAGCTTGTGGAGACCAGACCAGCAGGAGATAGAACCTTCCAGAAGTGGGCAGCTGTG
GTGGTGCCTTCTGGAGAAGAGCAGAGATACACATGCCATGTACAGCATGAGGGGCTGCCGAAGCCCCTCA
CCCTGAGATGGGGTAAGGAGGGGGATGAGGGGTCATATCTGTTCTCAGGGAAAGCAGGAGCCCTTCTGGA
GCCCTTCAGCAGGGTCAGGGCCCCTCATCTTCCCCTCCTTTCCCAGAGCCATCTTCCCAGTCCACCATCC
CCATCGTGGGCATTGTTGCTGGCCTGGCTGTCCTAGCAGTTGTGGTCATCGGAGCTGTGGTCGCTACTGT
GATGTGTAGGAGGAAGAGCTCAGGTAGGGAAGGGGTGAGGGGTGGGGTCTGGGTTTTCTTGTCCCACTGG
GGGTTTCAAGCCCCAGGTAGAAGTGTTCCCTGCCTCATTACTGGGAAGCAGCATCCACACAGGGGCTAAC
GCAGCCTGGGACCCTGTGTGCCAGCACTTACTCTTTTGTGCAGCACATGTGACAATGAAGGACAGATGTA
TCGCCTTGATGGTTGTGGTGTTGGGGTCCTGATTCCAGCATTCATGAGTCAGGGGAAGGTCCCTGCTAAG
GACAGACCTTAGGAGGGCAGTTGGTCCAGGACCCACACTTGCTTTCCTCGTGTTTCCTGATCCTGCCCTG
GGTCTGTAGTCATACTTCTGGAAATTCCTTTTGGTTCCAAGACGAGGAGGTTCCTCTAAGATCTCATGGT
CCTGCTTCCTCCCAGTCCCCTCACAGGACATTTTCTTCCCACAGGTGGAAAAGGAGGGAGCTACTCTCAG
GCTGCGTGTAAGTGGTGGGGGTGGGAGTGTGGAGGAGCTCACCCACCCCATAATTCCTCCTGTCCCACGT
CTCCTGCGGGCTCTGACCAGGTCCTGTTTTTGTTCTACTCCAGCCAGCGACAGTGCCCAGGGCTCTGATG
TGTCTCTCACAGCTTGAAAAGGTGAGATTCTTGGGGTCTAGAGTGGGTGGGGTGGCGGGTCTGGGGGTGG
GTGGGGCAGTGGGGAAAGGCCTGGGTAATGGAGATTCTTTGATTGGGATGTTTCGCGTGTGTCGTGGGCT
GTTCAGAGTGTCATCACTTACCATGACTAACCAGAATTTGTTCATGACTGTTGTTTTCTGTAGCCTGAGA
CAGCTGTCTTGTGAGGGACCGAGATGCAGGATTTCTTCACGCCTCCCCTTTGTGACTTCAAGAGCCTCTG
GCATCTCTTTCTGCAAAGGCACCTGAATGTGTCTGCGTCCCTGTTAGCATAATGTGAGGAGGTGGAGAGA
CAGCCCACCCTTGTGTCCACTGTGACCCCTGTTCCCATGCTGATCTGTGTTTCCTCCCCAGTCATCTTTC
TTGTTCCAGAGAGGTGGGGCTGGATGTCTCCATCTCTGTCTCAACTTTATGTGCACTGAGCTGCAACTTC
TTACTTCCCTACTGAAAATAAGAATCTGAATATAAATTTGTTTTCTCAAATATTTGCTATGAGAGGTTGA
TGGATTAATTAAATAAGTCAATTCCTGGAATTTGAAAGAGCAAATAAAGACCTGAGAACCTTCCAGAATC
TGCATGTTCGCTGTGCTGAGTCTGTTGCAGGTGGGGTGTGGAGAAGGCTGTGGGGGGCCGAGTGTGGATG
GGGCCTGTGCCCATTTGGTGTTGAGTCCATCATGGGCTTTATGTGGTTAGTCGTCAGCTGGGTCACCTTC
ACTGCTCCATTGTCCTTGTCCCTTCAGTGGAAACTTGTCCAGTGGGAGCTGTGACCACAGAGGCTCACAC
ATCGCCCAGGGTGGCCCCTGCACACGGGGGTCTCTGTGCATTCTGAGACAAATTTTCAGAGCCATTCACC
TCCTGCCCTGCTTCTAGAGCTCCTTTTCTGCTCTGCTCTTCTGCCCTCTCTCCCTGCCCTGGTTCTAGTG
ATCTTGGTGCTGAATCCAATCCCAACTCATGAATCTGTAAAGCAGAGTCTAATTTAGACTTACATTTGTC
TGTGAAATTGGACCCATCATCAAGGACTGTTCTTTCCTGAAGAGAGAA
>TMM_HLA_B_00007 
TTGTGCAGGACTCAGGCAGACAGTGTGACAAAGAGGCTGGTGTAGGAGAAGAGGGATCAGGACGAAGTCC
CAGGTCCCGGACGGGGCTCTCAGGGTCTCAGGCTCCGAGAGCCTTGTCTGCATTGGGGAGGCGCAGCGTT
GGGGATTCCCCACTCCCACGAGTTTCACTTCTTCTCCCAACCTATGTCGGGTCCTTCTTCCAGGATACTC
GTGACGCGTCCCCATTTCCCACTCCCATTGGGTGTCGGGTGTCTAGAGAAGCCAATCAGTGTCGCCGGGG
TCCCAGTTCTAAAGTCCCCACGCACCCACCCGGACTCAAAATCTCCTCAGACGCCGAGATGCGGGTCACG
GCGCCCCGAACCGTCCTCCTGCTGCTCTCGGGAGCCCTGGCCCTGACCGAGACCTGGGCCGGTGAGTGCG
GGGTCGGCAGGGAAATGGCCTCTGTGGGGAGGAGCGAGGGGACCGCAGGCGGGGGCGCAGGACCCGGGGA
GCCGCGCCGGGAGGAGGGTCGGGCGGGTCTCAGCCCCTCCTCGCCCCCAGGCTCCCACTCCATGAGGTAT
TTCTACACCGCCATGTCCCGGCCCGGCCGCGGGGAGCCCCGCTTCATCGCAGTGGGCTACGTGGACGACA
CCCAGTTCGTGAGGTTCGACAGCGACGCCGCGAGTCCGAGGATGGCGCCCCGGGCGCCATGGATAGAGCA
GGAGGGGCCGGAGTATTGGGACCGGGAGACACAGATCTCCAAGACCAACACACAGACTTACCGAGAGAGC
CTGCGGAACCTGCGCGGCTACTACAACCAGAGCGAGGCCGGTGAGTGACCCCGGCCTGGGGCGCAGGTCA
CGACTCCCCATCCCCCACGTACGGCCCGGGTCGCCCCGAGTCTCCGGGTCCGAGATCCGCCCCCCTGAGG
CCGCGGGACCCGCCCAAACCCTCGACCGGCGAGAGCCCCAGGCGCGTTTACCCGGTTTCATTTTCAGTTG
AGGCCAAAATCCCCGCGGGTTGGTCGGGGCGGGGCGGGGCTCGGGGGACGGGGCTGACCGCGGGGCCTGG
GCCAGGGTCTCACACCCTCCAGAGCATGTACGGCTGCGACGTGGGGCCGGACGGGCGCCTCCTCCGCGGG
CATGACCAGTCCGCCTACGACGGCAAGGATTACATCGCCCTGAACGAGGACCTGAGCTCCTGGACCGCGG
CGGACACGGCGGCTCAGATCACCCAGCGCAAGTGGGAGGCGGCCCGTGAGGCGGAGCAGTGGAGAGCCTA
CCTGGAGGGCCTGTGCGTGGAGTGGCTCCGCAGATACCTGGAGAACGGGAAGGAGACGCTGCAGCGCGCG
GGTACCAGGGGCAGTGGGGAGCCTTCCCCATCTCCTATAGGTCGCCGGGGATGGCCTCCCACGAGAAGAG
GAGGAAAATGGGATCAGCGCTAGAATGTCGCCCTCCCTTGAATGGAGAATGGCATGAGTTTTCCTGAGTT
TCCTCTGAGGGCCCCCTCTTCTCTCTAGGACAATTAAGGGATGACGTCTCTGAGGAAATGGAGGGGAAGA
CAGTCCCTAGGATAGTGATCAGGGGTCCCCTTTGACCCCTGCAGCAGCCTTGGGAACCGTGACTTTTCCT
CTCAGGCCTTGTTCTCTGCCTCACACTCAGTGTGTTTGGGGCTCTGATTCCAGCACTTCTGAGTCACTTT
ACCTCCACTCAGATCAGGAGCAGAAGTCCCTGTTCCCCGCTCAGAGACTCGAACTTTCCAATGAATAGGA
GATTATCCCAGGTGCCTGCGTCCAGGCTGGTGTCTGGGTTCTGTGCCCCTTCCCCACCCCAGGTGTCCTG
TCCATTCTCAGGCTGGTCACATGGGTGGTCCTAGGGTGTCCCATGAGAGATGCAAAGCGCCTGAATTTTC
TGACTCTTCCCATCAGACCCCCCAAAGACACATGTGACCCACCACCCCATCTCTGACCATGAGGCCACCC
TGAGGTGCTGGGCCCTGGGCTTCTACCCTGCGGAGATCACACTGACCTGGCAGCGGGATGGCGAGGACCA
AACTCAGGACACCGAGCTTGTGGAGACCAGACCAGCAGGAGATAGAACCTTCCAGAAGTGGGCAGCTGTG
GTGGTGCCTTCTGGAGAAGAGCAGAGATACACATGCCATGTACAGCATGAGGGGCTGCCGAAGCCCCTCA
CCCTGAGATGGGGTAAGGAGGGGGATGAGGGGTCATATCTGTTCTCAGGGAAAGCAGGAGCCCTTCTGGA
GCCCTTCAGCAGGGTCAGGGCCCCTCATCTTCCCCTCCTTTCCCAGAGCCATCTTCCCAGTCCACCATCC
CCATCGTGGGCATTGTTGCTGGCCTGGCTGTCCTAGCAGTTGTGGTCATCGGAGCTGTGGTCGCTACTGT
GATGTGTAGGAGGAAGAGCTCAGGTAGGGAAGGGGTGAGGGGTGGGGTCTGGGTTTTCTTGTCCCACTGG
GGGTTTCAAGCCCCAGGTAGAAGTGTTCCCTGCCTCATTACTGGGAAGCAGCATCCACACAGGGGCTAAC
GCAGCCTGGGACCCTGTGTGCCAGCACTTACTCTTTTGTGCAGCACATGTGACAATGAAGGACAGATGTA
TCGCCTTGATGGTTGTGGTGTTGGGGTCCTGATTCCAGCATTCATGAGTCAGGGGAAGGTCCCTGCTAAG
GACAGACCTTAGGAGGGCAGTTGGTCCAGGACCCACACTTGCTTTCCTCGTGTTTCCTGATCCTGCCCTG
GGTCTGTAGTCATACTTCTGGAAATTCCTTTTGGTTCCAAGACGAGGAGGTTCCTCTAAGATCTCATGGT
CCTGCTTCCTCCCAGTCCCCTCACAGGACATTTTCTTCCCACAGGTGGAAAAGGAGGGAGCTACTCTCAG
GCTGCGTGTAAGTGGTGGGGGTGGGAGTGTGGAGGAGCTCACCCACCCCATAATTCCTCCTGTCCCACGT
CTCCTGCGGGCTCTGACCAGGTCCTGTTTTTGTTCTACTCCAGCCAGCGACAGTGCCCAGGGCTCTGATG
TGTCTCTCACAGCTTGAAAAGGTGAGATTCTTGGGGTCTAGAGTGGGTGGGGTGGCGGGTCTGGGGGTGG
GTGGGGCAGTGGGGAAAGGCCTGGGTAATGGAGATTCTTTGATTGGGATGTTTCGCGTGTGTCGTGGGCT
GTTCAGAGTGTCATCACTTACCATGACTAACCAGAATTTGTTCATGACTGTTGTTTTCTGTAGCCTGAGA
CAGCTGTCTTGTGAGGGACCGAGATGCAGGATTTCTTCACGCCTCCCCTTTGTGACTTCAAGAGCCTCTG
GCATCTCTTTCTGCAAAGGCACCTGAATGTGTCTGCGTCCCTGTTAGCATAATGTGAGGAGGTGGAGAGA
CAGCCCACCCTTGTGTCCACTGTGACCCCTGTTCCCATGCTGATCTGTGTTTCCTCCCCAGTCATCTTTC
TTGTTCCAGAGAGGTGGGGCTGGATGTCTCCATCTCTGTCTCAACTTTATGTGCACTGAGCTGCAACTTC
TTACTTCCCTACTGAAAATAAGAATCTGAATATAAATTTGTTTTCTCAAATATTTGCTATGAGAGGTTGA
TGGATTAATTAAATAAGTCAATTCCTGGAATTTGAAAGAGCAAATAAAGACCTGAGAACCTTCCAGAATC
TGCATGTTCGCTGTGCTGAGTCTGTTGCAGGTGGGGTGTGGAGAAGGCTGTGGGGGGCCGAGTGTGGATG
GGGCCTGTGCCCATTTGGTGTTGAGTCCATCATGGGCTTTATGTGGTTAGTCGTCAGCTGGGTCACCTTC
ACTGCTCCATTGTCCTTGTCCCTTCAGTGGAAACTTGTCCAGTGGGAGCTGTGACCACAGAGGCTCACAC
ATCGCCCAGGGTGGCCCCTGCACACGGGGGTCTCTGTGCATTCTGAGACAAATTTTCAGAGCCATTCACC
TCCTGCCCTGCTTCTAGAGCTCCTTTTCTGCTCTGCTCTCCTGCCCTCTCTCCCTGCCCTGGTTCTAGTG
ATCTTGGTGCTGAATCCAATCCCAACTCCTGAATCTGTAAAGCAGAGTCTAATTTAGACTTACATTTGTC
TGTGAAATTGGACCCGTCATCAAGGACTGTTCTTTCCTGAAGAGAGAA
>TMM_HLA_B_00008 
TTGTGCAGGACTCAGGCAGACAGTGTGACAAAGAGGCTGGTGTAGGAGAAGAGGGATCAGGACGAAGTCC
CAGGTCCCGGACGGGGCTCTCAGGGTCTCAGGCTCCGAGAGCCTTGTCTGCATTGGGGAGGCGCAGCGTT
GGGGATTCCCCACTCCCACGAGTTTCACTTCTTCTCCCAACCTATGTCGGGTCCTTCTTCCAGGATACTC
GTGACGCGTCCCCATTTCCCACTCCCATTGGGTGTCGGGTGTCTAGAGAAGCCAATCAGTGTCGCCGGGG
TCCCAGTTCTAAAGTCCCCACGCACCCACCCGGACTCAAAATCTCCTCAGACGCCGAGATGCGGGTCACG
GCGCCCCGAACCGTCCTCCTGCTGCTCTCGGGAGCCCTGGCCCTGACCGAGACCTGGGCCGGTGAGTGCG
GGGTCGGCAGGGAAATGGCCTCTGTGGGGAGGAGCGAGGGGACCGCAGGCGGGGGCGCAGGACCCGGGGA
GCCGCGCCGGGAGGAGGGTCGGGCGGGTCTCAGCCCCTCCTCGCCCCCAGGCTCCCACTCCATGAGGTAT
TTCTACACCGCCATGTCCCGGCCCGGCCGCGGGGAGCCCCGCTTCATCGCAGTGGGCTACGTGGACGACA
CCCAGTTCGTGAGGTTCGACAGCGACGCCGCGAGTCCGAGGATGGCGCCCCGGGCGCCATGGATAGAGCA
GGAGGGGCCGGAGTATTGGGACCGGAACACACAGATCTACAAGACCAACACACAGACTTACCGAGAGAGC
CTGCGGAACCTGCGCGGCTACTACAACCAGAGCGAGGCCGGTGAGTGACCCCGGCCTGGGGCGCAGGTCA
CGACTCCCCATCCCCCACGTACGGCCCGGGTCGCCCCGAGTCTCCGGGTCCGAGATCCGCCCCCCTGAGG
CCGCGGGACCCGCCCAAACCCTCGACCGGCGAGAGCCCCAGGCGCGTTTACCCGGTTTCATTTTCAGTTG
AGGCCAAAATCCCCGCGGGTTGGTCGGGGCGGGGCGGGGCTCGGGGGACGGGGCTGACCGCGGGGCCTGG
GCCAGGGTCTCACACCCTCCAGAGGATGTACGGCTGCGACGTGGGGCCGGACGGGCGCCTCCTCCGCGGG
CATGACCAGTCCGCCTACGACGGCAAGGATTACATCGCCCTGAACGAGGACCTGAGCTCCTGGACCGCGG
CGGACACGGCGGCTCAGATCACCCAGCGCAAGTGGGAGGCGGCCCGTGAGGCGGAGCAGTGGAGAGCCTA
CCTGGAGGGCCTGTGCGTGGAGTGGCTCCGCAGATACCTGGAGAACGGGAAGGAGACGCTGCAGCGCGCG
GGTACCAGGGGCAGTGGGGAGCCTTCCCCATCTCCTATAGGTCGCCGGGGATGGCCTCCCACGAGAAGAG
GAGGAAAATGGGATCAGCGCTAGAATGTCGCCCTCCCTTGAATGGAGAATGGCATGAGTTTTCCTGAGTT
TCCTCTGAGGGCCCCCTCTTCTCTCTAGGACAATTAAGGGATGACGTCTCTGAGGAAATGGAGGGGAAGA
CAGTCCCTAGGATAGTGATCAGGGGTCCCCTTTGACCCCTGCAGCAGCCTTGGGAACCGTGACTTTTCCT
CTCAGGCCTTGTTCTCTGCCTCACACTCAGTGTGTTTGGGGCTCTGATTCCAGCACTTCTGAGTCACTTT
ACCTCCACTCAGATCAGGAGCAGAAGTCCCTGTTCCCCGCTCAGAGACTCGAACTTTCCAATGAATAGGA
GATTATCCCAGGTGCCTGCGTCCAGGCTGGTGTCTGGGTTCTGTGCCCCTTCCCCACCCCAGGTGTCCTG
TCCATTCTCAGGCTGGTCACATGGGTGGTCCTAGGGTGTCCCATGAGAGATGCAAAGCGCCTGAATTTTC
TGACTCTTCCCATCAGACCCCCCAAAGACACATGTGACCCACCACCCCATCTCTGACCATGAGGCCACCC
TGAGGTGCTGGGCCCTGGGCTTCTACCCTGCGGAGATCACACTGACCTGGCAGCGGGATGGCGAGGACCA
AACTCAGGACACCGAGCTTGTGGAGACCAGACCAGCAGGAGATAGAACCTTCCAGAAGTGGGCAGCTGTG
GTGGTGCCTTCTGGAGAAGAGCAGAGATACACATGCCATGTACAGCATGAGGGGCTGCCGAAGCCCCTCA
CCCTGAGATGGGGTAAGGAGGGGGATGAGGGGTCATATCTGTTCTCAGGGAAAGCAGGAGCCCTTCTGGA
GCCCTTCAGCAGGGTCAGGGCCCCTCATCTTCCCCTCCTTTCCCAGAGCCATCTTCCCAGTCCACCATCC
CCATCGTGGGCATTGTTGCTGGCCTGGCTGTCCTAGCAGTTGTGGTCATCGGAGCTGTGGTCGCTACTGT
GATGTGTAGGAGGAAGAGCTCAGGTAGGGAAGGGGTGAGGGGTGGGGTCTGGGTTTTCTTGTCCCACTGG
GGGTTTCAAGCCCCAGGTAGAAGTGTTCCCTGCCTCATTACTGGGAAGCAGCATCCACACAGGGGCTAAC
GCAGCCTGGGACCCTGTGTGCCAGCACTTACTCTTTTGTGCAGCACATGTGACAATGAAGGACAGATGTA
TCGCCTTGATGGTTGTGGTGTTGGGGTCCTGATTCCAGCATTCATGAGTCAGGGGAAGGTCCCTGCTAAG
GACAGACCTTAGGAGGGCAGTTGGTCCAGGACCCACACTTGCTTTCCTCGTGTTTCCTGATCCTGCCCTG
GGTCTGTAGTCATACTTCTGGAAATTCCTTTTGGTTCCAAGACGAGGAGGTTCCTCTAAGATCTCATGGT
CCTGCTTCCTCCCAGTCCCCTCACAGGACATTTTCTTCCCACAGGTGGAAAAGGAGGGAGCTACTCTCAG
GCTGCGTGTAAGTGGTGGGGGTGGGAGTGTGGAGGAGCTCACCCACCCCATAATTCCTCCTGTCCCACGT
CTCCTGCGGGCTCTGACCAGGTCCTGTTTTTGTTCTACTCCAGCCAGCGACAGTGCCCAGGGCTCTGATG
TGTCTCTCACAGCTTGAAAAGGTGAGATTCTTGGGGTCTAGAGTGGGTGGGGTGGCGGGTCTGGGGGTGG
GTGGGGCAGTGGGGAAAGGCCTGGGTAATGGAGATTCTTTGATTGGGATGTTTCGCGTGTGTCGTGGGCT
GTTCAGAGTGTCATCACTTACCATGACTAACCAGAATTTGTTCATGACTGTTGTTTTCTGTAGCCTGAGA
CAGCTGTCTTGTGAGGGACCGAGATGCAGGATTTCTTCACGCCTCCCCTTTGTGACTTCAAGAGCCTCTG
GCATCTCTTTCTGCAAAGGCACCTGAATGTGTCTGCGTCCCTGTTAGCATAATGTGAGGAGGTGGAGAGA
CAGCCCACCCTTGTGTCCACTGTGACCCCTGTTCCCATGCTGATCTGTGTTTCCTCCCCAGTCATCTTTC
TTGTTCCAGAGAGGTGGGGCTGGATGTCTCCATCTCTGTCTCAACTTTATGTGCACTGAGCTGCAACTTC
TTACTTCCCTACTGAAAATAAGAATCTGAATATAAATTTGTTTTCTCAAATATTTGCTATGAGAGGTTGA
TGGATTAATTAAATAAGTCAATTCCTGGAATTTGAAAGAGCAAATAAAGACCTGAGAACCTTCCAGAATC
TGCATGTTCGCTGTGCTGAGTCTGTTGCAGGTGGGGTGTGGAGAAGGCTGTGGGGGGCCGAGTGTGGATG
GGGCCTGTGCCCATTTGGTGTTGAGTCCATCATGGGCTTTATGTGGTTAGTCGTCAGCTGGGTCACCTTC
ACTGCTCCATTGTCCTTGTCCCTTCAGTGGAAACTTGTCCAGTGGGAGCTGTGACCACAGAGGCTCACAC
ATCGCCCAGGGTGGCCCCTGCACACGGGGGTCTCTGTGCATTCTGAGACAAATTTTCAGAGCCATTCACC
TCCTGCCCTGCTTCTAGAGCTCCTTTTCTGCTCTGCTCTCCTGCCCTCTCTCCCTGCCCTGGTTCTAGTG
ATCTTGGTGCTGAATCCAATCCCAACTCCTGAATCTGTAAAGCAGAGTCTAATTTAGACTTACATTTGTC
TGTGAAATTGGACCCGTCATCAAGGACTGTTCTTTCCTGAAGAGAGAA
>TMM_HLA_B_00009 
TTGTGCAGGACTCAGGCAGACAGTGTGACAAAGAGGCTGGTGTAGGAGAAGAGGGATCAGGACGAAGTCC
CAGGTCCCGGACGGGGCTCTCAGGGTCTCAGGCTCCGAGAGCCTTGTCTGCATTGGGGAGGCGCAGCGTT
GGGGATTCCCCACTCCCACGAGTTTCACTTCTTCTCCCAACCTATGTCGGGTCCTTCTTCCAGGATACTC
GTGACGCGTCCCCATTTCCCACTCCCATTGGGTGTCGGGTGTCTAGAGAAGCCAATCAGTGTCGCCGGGG
TCCCAGTTCTAAAGTCCCCACGCACCCACCCGGACTCAAAATCTCCTCAGACGCCGAGATGCGGGTCACG
GCGCCCCGAACCGTCCTCCTGCTGCTCTCGGGAGCCCTGGCCCTGACCGAGACCTGGGCCGGTGAGTGCG
GGGTCGGCAGGGAAATGGCCTCTGTGGGGAGGAGCGAGGGGACCGCAGGCGGGGGCGCAGGACCCGGGGA
GCCGCGCCGGGAGGAGGGTCGGGCGGGTCTCAGCCCCTCCTCGCCCCCAGGCTCCCACTCCATGAGGTAT
TTCTACACCGCCATGTCCCGGCCCGGCCGCGGGGAGCCCCGCTTCATCTCAGTGGGCTACGTGGACGACA
CGCAGTTCGTGAGGTTCGACAGCGACGCCGCGAGTCCGAGAGAGGAGCCGCGGGCGCCGTGGATAGAGCA
GGAGGGGCCGGAGTATTGGGACCGGAACACACAGATCTGCAAGACCAACACACAGACTTACCGAGAGAGC
CTGCGGAACCTGCGCGGCTACTACAACCAGAGCGAGGCCGGTGAGTGACCCCGGCCTGGGGCGCAGGTCA
CGACTCCCCATCCCCCACGTACGGCCCGGGTCGCCCCGAGTCTCCGGGTCCGAGATCCGCCCCCCTGAGG
CCGCGGGACCCGCCCAAACCCTCGACCGGCGAGAGCCCCAGGCGCGTTTACCCGGTTTCATTTTCAGTTG
AGGCCAAAATCCCCGCGGGTTGGTCGGGGCGGGGCGGGGCTCGGGGGACGGGGCTGACCGCGGGGCCTGG
GCCAGGGTCTCACACCCTCCAGAGGATGTACGGCTGCGACGTGGGGCCGGACGGGCGCCTCCTCCGCGGG
CATGACCAGTCCGCCTACGACGGCAAGGATTACATCGCCCTGAACGAGGACCTGAGCTCCTGGACCGCGG
CGGACACGGCGGCTCAGATCACCCAGCGCAAGTGGGAGGCGGCCCGTGAGGCGGAGCAGCTGAGAGCCTA
CCTGGAGGGCCTGTGCGTGGAGTGGCTCCGCAGATACCTGGAGAACGGGAAGGAGACGCTGCAGCGCGCG
GGTACCAGGGGCAGTGGGGAGCCTTCCCCATCTCCTATAGGTCGCCGGGGATGGCCTCCCACGAGAAGAG
GAGGAAAATGGGATCAGCGCTAGAATGTCGCCCTCCCTTGAATGGAGAATGGCATGAGTTTTCCTGAGTT
TCCTCTGAGGGCCCCCTCTTCTCTCTAGGACAATTAAGGGATGACGTCTCTGAGGAAATGGAGGGGAAGA
CAGTCCCTAGGATAGTGATCAGGGGTCCCCTTTGACCCCTGCAGCAGCCTTGGGAACCGTGACTTTTCCT
CTCAGGCCTTGTTCTCTGCCTCACACTCAGTGTGTTTGGGGCTCTGATTCCAGCACTTCTGAGTCACTTT
ACCTCCACTCAGATCAGGAGCAGAAGTCCCTGTTCCCCGCTCAGAGACTCGAACTTTCCAATGAATAGGA
GATTATCCCAGGTGCCTGCGTCCAGGCTGGTGTCTGGGTTCTGTGCCCCTTCCCCACCCCAGGTGTCCTG
TCCATTCTCAGGCTGGTCACATGGGTGGTCCTAGGGTGTCCCATGAGAGATGCAAAGCGCCTGAATTTTC
TGACTCTTCCCATCAGACCCCCCAAAGACACATGTGACCCACCACCCCATCTCTGACCATGAGGCCACCC
TGAGGTGCTGGGCCCTGGGCTTCTACCCTGCGGAGATCACACTGACCTGGCAGCGGGATGGCGAGGACCA
AACTCAGGACACCGAGCTTGTGGAGACCAGACCAGCAGGAGATAGAACCTTCCAGAAGTGGGCAGCTGTG
GTGGTGCCTTCTGGAGAAGAGCAGAGATACACATGCCATGTACAGCATGAGGGGCTGCCGAAGCCCCTCA
CCCTGAGATGGGGTAAGGAGGGGGATGAGGGGTCATATCTGTTCTCAGGGAAAGCAGGAGCCCTTCTGGA
GCCCTTCAGCAGGGTCAGGGCCCCTCATCTTCCCCTCCTTTCCCAGAGCCATCTTCCCAGTCCACCATCC
CCATCGTGGGCATTGTTGCTGGCCTGGCTGTCCTAGCAGTTGTGGTCATCGGAGCTGTGGTCGCTACTGT
GATGTGTAGGAGGAAGAGCTCAGGTAGGGAAGGGGTGAGGGGTGGGGTCTGGGTTTTCTTGTCCCACTGG
GGGTTTCAAGCCCCAGGTAGAAGTGTTCCCTGCCTCATTACTGGGAAGCAGCATCCACACAGGGGCTAAC
GCAGCCTGGGACCCTGTGTGCCAGCACTTACTCTTTTGTGCAGCACATGTGACAATGAAGGACAGATGTA
TCGCCTTGATGGTTGTGGTGTTGGGGTCCTGATTCCAGCATTCATGAGTCAGGGGAAGGTCCCTGCTAAG
GACAGACCTTAGGAGGGCAGTTGGTCCAGGACCCACACTTGCTTTCCTCGTGTTTCCTGATCCTGCCCTG
GGTCTGTAGTCATACTTCTGGAAATTCCTTTTGGTTCCAAGACGAGGAGGTTCCTCTAAGATCTCATGGT
CCTGCTTCCTCCCAGTCCCCTCACAGGACATTTTCTTCCCACAGGTGGAAAAGGAGGGAGCTACTCTCAG
GCTGCGTGTAAGTGGTGGGGGTGGGAGTGTGGAGGAGCTCACCCACCCCATAATTCCTCCTGTCCCACGT
CTCCTGCGGGCTCTGACCAGGTCCTGTTTTTGTTCTACTCCAGCCAGCGACAGTGCCCAGGGCTCTGATG
TGTCTCTCACAGCTTGAAAAGGTGAGATTCTTGGGGTCTAGAGTGGGTGGGGTGGCGGGTCTGGGGGTGG
GTGGGGCAGTGGGGAAAGGCCTGGGTAATGGAGATTCTTTGATTGGGATGTTTCGCGTGTGTCGTGGGCT
GTTCAGAGTGTCATCACTTACCATGACTAACCAGAATTTGTTCATGACTGTTGTTTTCTGTAGCCTGAGA
CAGCTGTCTTGTGAGGGACTGAGATGCAGGATTTCTTCACGCCTCCCCTTTGTGACTTCAAGAGCCTCTG
GCATCTCTTTCTGCAAAGGCACCTGAATGTGTCTGCGTCCCTGTTAGCATAATGTGAGGAGGTGGAGAGA
CAGCCCACCCTTGTGTCCACTGTGACCCCTGTTCCCATGCTGATCTGTGTTTCCTCCCCAGTCATCTTTC
TTGTTCCAGAGAGGTGGGGCTGGATGTCTCCATCTCTGTCTCAACTTTATGTGCACTGAGCTGCAACTTC
TTACTTCCCTACTGAAAATAAGAATCTGAATATAAATTTGTTTTCTCAAATATTTGCTATGAGAGGTTGA
TGGATTAATTAAATAAGTCAATTCCTGGAATTTGAAAGAGCAAATAAAGACCTGAGAACCTTCCAGAATC
TGCATGTTCGCTGTGCTGAGTCTGTTGCAGGTGGGGTGTGGAGAAGGCTGTGGGGGGCCGAGTGTGGATG
GGGCCTGTGCCCATTTGGTGTTGAGTCCATCATGGGCTTTATGTGGTTAGTCGTCAGCTGGGTCACCTTC
ACTGCTCCATTGTCCTTGTCCCTTCAGTGGAAACTTGTCCAGTGGGAGCTGTGACCACAGAGGCTCACAC
ATCGCCCAGGGCGGCCCCTGCACACGGGGATCTCTGTGCATTCTGAGACAAATTTTCAGAGCCATTCACC
TCCTGCCCTGCTTCTAGAGCTCCTTTTCTGCTCTGCTCTTCTGCCCTCTCTCCCTGCCCTGGTTCTAGTG
ATCTTGGTGCTGAATCCAATCCCAACTCATGAATCTGTAAAGCAGAGTCTAATTTAGACTTACATTTGTC
TGTGAAATTGGACCCATCATCAAGGACTGTTCTTTCCTGAAGGGAGAA
>TMM_HLA_B_00010 
TTGTGCAGGACTCAGGCAGACAGTGTGACAAAGAGGCTGGTGTAGGAGAAGAGGGATCAGGACGAAGTCC
CAGGCCCCGGGCGGGGCTCTCAGGGTCTCAGGCTCCGAGAGCCTTGTCTGCATTGGGGAGGCGCAGCGTT
GGGGATTCCCCACTCCCACGAGTTTCACTTCTTCTCCCAACCTATGTCGGGTCCTTCTTCCAGGATACTC
GTGACGCGTCCCCATTTCCCACTCCCATTGGGTGTCGGATATCTAGAGAAGCCAATCAGTGTCGCCGGGG
TCCCAGTTCTAAAGTCCCCACGCACCCACCCGGACTCAGAATCTCCTCAGACGCCGAGATGCGGGTCACG
GCGCCCCGAACCGTCCTCCTGCTGCTCTGGGGGGCAGTGGCCCTGACCGAGACCTGGGCCGGTGAGTGCG
GGGTCGGGAGGGAAATGGCCTCTGTGGGGAGGAGCGAGGGGACCGCAGGCGGGGGCGCAGGACCTGAGGA
GCCGCGCCGGGAGGAGGGTCGGGCGGGTCTCAGCCCCTCCTCGCCCCCAGGCTCCCACTCCATGAGGTAT
TTCTACACCGCCATGTCCCGGCCCGGCCGCGGGGAGCCCCGCTTCATCGCAGTGGGCTACGTGGACGACA
CCCAGTTCGTGAGGTTCGACAGCGACGCCGCGAGTCCGAGGACGGAGCCCCGGGCGCCATGGATAGAGCA
GGAGGGGCCGGAGTATTGGGACCGGAACACACAGATCTTCAAGACCAACACACAGACTTACCGAGAGAGC
CTGCGGAACCTGCGCGGCTACTACAACCAGAGCGAGGCCGGTGAGTGACCCCGGCCCGGGGCGCAGGTCA
CGACTCCCCATCCCCCACGTACGGCCCGGGTCGCCCCGAGTCTCCGGGTCCGAGATCCGCCTCCCTGAGG
CCGCGGGACCCGCCCAGACCCTCGACCGGCGAGAGCCCCAGGCGCGTTTACCCGGTTTCATTTTCAGTTG
AGGCCAAAATCCCCGCGGGTTGGTCGGGGCGGGGCGGGGCTCGGGGGACGGGGCTGACCGCGGGGCCGGG
GCCAGGGTCTCACATCATCCAGAGGATGTATGGCTGCGACCTGGGGCCCGACGGGCGCCTCCTCCGCGGG
CATGACCAGTCCGCCTACGACGGCAAGGATTACATCGCCCTGAACGAGGACCTGAGCTCCTGGACCGCGG
CGGACACCGCGGCTCAGATCACCCAGCGCAAGTGGGAGGCGGCCCGTGTGGCGGAGCAGCTGAGAGCCTA
CCTGGAGGGCCTGTGCGTGGAGTGGCTCCGCAGATACCTGGAGAACGGGAAGGAGACGCTGCAGCGCGCG
GGTACCAGGGGCAGTGGGGAGCCTTCCCCATCTCCTATAGGTCGCCGGGGATGGCCTCCCACGAGAAGAG
GAGGAAAATGGGATCAGCGCTAGAATGTCGCCCTCCCTTGAATGGAGAATGGCATGAGTTTTCCTGAGTT
TCCTCTGAGGGCCCCCTCTTCTCTCTAGGACAATTAAGGGATGACGTCTCTGAGGAAATGGAGGGGAAGA
CAGTCCCTAGAATACTGATCAGGGGTCCCCTTTGACCCCTGCAGCAGCCTTGGGAACCGTGACTTTTCCT
CTCAGGCCTTGTTCTCTGCCTCACACTCAGTGTGTTTGGGGCTCTGATTCCAGCACTTCTGAGTCACTTT
ACCTCCACTCAGATCAGGAGCAGAAGTCCCTGTTCCCCGCTCAGAGACTCGAACTTTCCAATGAATAGGA
GATTATCCCAGGTGCCTGCGTCCAGGCTGGTGTCTGGGTTCTGTGCCCCTTCCCCACACCAGGTGTCCTG
TCCATTCTCAGGCTGGTCACATGGGTGGTCCTAGGGTGTCCCATGAGAGATGCAAAGCGCCTGAATTTTC
TGACTCTTCCCATCAGACCCCCCAAAGACACACGTGACCCACCACCCCGTCTCTGACCATGAGGCCACCC
TGAGGTGCTGGGCCCTGGGCTTCTACCCTGCGGAGATCACACTGACCTGGCAGCGGGATGGCGAGGACCA
AACTCAGGACACTGAGCTTGTGGAGACCAGACCAGCAGGAGATAGAACCTTCCAGAAGTGGGCAGCTGTG
GTGGTGCCTTCTGGAGAAGAGCAGAGATACACATGCCATGTACAGCATGAGGGGCTGCCGAAGCCCCTCA
CCCTGAGATGGGGTAAGGAGGGGGATGAGGGGTCATATCTCTTCTCAGGGAAAGCAGGAGCCCTTCTGGA
GCCCTTCAGCAGGGTCAGGGCCCCTCGTCTTCCCCTCCTTTCCCAGAGCCATCTTCCCAGTCCACCATCC
CCATCGTGGGCATTGTTGCTGGCCTGGCTGTCCTAGCAGTTGTGGTCATCGGAGCTGTGGTCGCTACTGT
GATGTGTAGGAGGAAGAGCTCAGGTAGGGAAGGGGTGAGGGGTGGGGTCTGGGTTTTCTTGTCCCACTGG
GGGTTTCAAGCCCCAGGTAGAAGTGTTCCCTGCCTCATTACTGGGAAGCAGCATCCACACAGGGGCTAAC
GCAGCCTGGGACCCTGTGTGCCAGCACTTACTCTTTTGTGCAGCACATGTGACAATGAAGGACGGATGTA
TCACCTTGATGGTTGTGGTGTTGGGGTCCTGATTTCAGCATTCATGAGTCAGGGGAAGGTCCCTGCTAAG
GACAGACCTTAGGAGGGCAGTTGGTCCAGGACCCACACTTGCTTTCCTCGTGTTTCCTGATCCTGCCTTG
GGTCTGTAGTCATACTTCTGGAAATTCCTTTTGGGTCCAAGACGAGGAGGTTCCTCTAAGATCTCATGGC
CCTGCTTCCTCCCAGTCCCCTCACAGGACATTTTCTTCCCACAGGTGGAAAAGGAGGGAGCTACTCTCAG
GCTGCGTGTAAGTGGTGGGGGTGGGAGTGTGGAGGAGCTCACCCACCCCATAATTCCTCCTGTCCCACGT
CTCCTGCGGGCTCTGACCAGGTCCTGTTTTTGTTCTACTCCAGCCAGCGACAGTGCCCAGGGCTCTGATG
TGTCTCTCACAGCTTGAAAAGGTGAGATTCTTGGGGTCTAGAGTGGGCGGGGGGGGCGGGGAGGGGGCAG
AGGGGAAAGGCCTGGGTAATGGAGATTCTTTGATTGGGATGTTTCGCGTGTGTCGTGGGCTGTTCAGAGT
GTCATCACTTACCATGACTAACCAGAATTTGTTCATGACTGTTGTTTTCTGTAGCCTGAGACAGCTGTCT
TGTGAGGGACTGAGATGCAGGATTTCTTCACTCCTCCCCTTTGTGACTTCAAGAGCCTCTGGCATCTCTT
TCTGCAAAGGCACCTGAATGTGTCTGCGTCCCTGTTAGCCTAATGTGAGGAGGTGGAGAGACAGCCCACC
CCCGTGTCCACTGTGACCCCTGTTCCCATGCTGACCTGTGTTTCCTCCCCAGTCATCTTTCTTGTTCCAG
AGAGGTGGGGCTGGATGTCTCCATCTCTGTCTCAACTTTATGTGCACTGAGCTGCAACTTCTTACTTCCC
TACTGAAAATAAGAATCTGAATATAAATTTGTTTTCTCAAATATTTGCTATGAGAGGTTGATGGATTAAT
TAAATAAGTCAATTCCTGGAATTTGAAAGAGCAAATAAAGACCTGAGAACCTTCCAGAATCTGCATGTTC
GCTGTGCTGAGTCTGTTGCAGGTGGGGTGTGGAGAAGGCTGTGGGGGGCCGAGTGTGGATGGGGCCTGTG
CCCATTTGGTGTTGAGTCCATCATGGGCTTTATGTGGTTAGTCGTCAGCTGGGTCACCTTCACTGCTCCA
TTGTCCTTGTCCCTTCAGTGGAAACTTGTCCAGTGGGAGCTGTGACCACAGAGGCTCACACATCGCCCAG
GGTGGCCCCTGCACACGGGGGTCTCTGTGCATTCTGAGACAAATTTTCAGAGCCATTCACCTCCTGCCCT
GCTTCTAGAGCTCCTTTTCTGCTCTGCTCTCCTGCCCTCTCTCCCTGCCCTGGTTCTAGTGATCTTGGTG
CTGAATCCAATCCCAACTCCTGAATCTGTAAAGCAGAGTCTAATTTAGACTTACATTTGTCTGTGAAATT
GGACCCGTCATCAAGGACTGTTCTTTCCTGAAGAGAGAA
>TMM_HLA_B_00011 
TTGTGCAGGACTCAGGCAGACAGTGTGACAAAGAGGCTGGTGTAGGAGAAGAGGGATCAGGACGAAGTCC
CAGGCCCCGGGCGGGGCTCTCAGGGTCTCAGGCTCCGAGAGCCTTGTCTGCATTGGGGAGGCGCAGCGTT
GGGGATTCCCCACTCCCACGAGTTTCACTTCTTCTCCCAACCTATGTCGGGTCCTTCTTCCAGGATACTC
GTGACGCGTCCCCATTTCCCACTCCCATTGGGTGTCGGATATCTAGAGAAGCCAATCAGTGTCGCCGGGG
TCCCAGTTCTAAAGTCCCCACGCACCCACCCGGACTCAGAATCTCCTCAGACGCCGAGATGCGGGTCACG
GCGCCCCGAACCGTCCTCCTGCTGCTCTGGGGGGCAGTGGCCCTGACCGAGACCTGGGCCGGTGAGTGCG
GGGTCGGGAGGGAAATGGCCTCTGTGGGGAGGAGCGAGGGGACCGCAGGCGGGGGCGCAGGACCTGAGGA
GCCGCGCCGGGAGGAGGGTCGGGCGGGTCTCAGCCCCTCCTCGCCCCCAGGCTCCCACTCCATGAGGTAT
TTCTACACCGCCATGTCCCGGCCCGGCCGCGGGGAGCCCCGCTTCATCGCAGTGGGCTACGTGGACGACA
CCCAGTTCGTGAGGTTCGACAGCGACGCCGCGAGTCCGAGGACGGAGCCCCGGGCGCCATGGATAGAGCA
GGAGGGGCCGGAGTATTGGGACCGGAACACACAGATCTTCAAGACCAACACACAGACTTACCGAGAGAGC
CTGCGGAACCTGCGCGGCTACTACAACCAGAGCGAGGCCGGTGAGTGACCCCGGCCCGGGGCGCAGGTCA
CGACTCCCCATCCCCCACGTACGGCCCGGGTCGCCCCGAGTCTCCGGGTCCGAGATCCGCCTCCCTGAGG
CCGCGGGACCCGCCCAGACCCTCGACCGGCGAGAGCCCCAGGCGCGTTTACCCGGTTTCATTTTCAGTTG
AGGCCAAAATCCCCGCGGGTTGGTCGGGGCGGGGCGGGGCTCGGGGGACGGGGCTGACCGCGGGGCCGGG
GCCAGGGTCTCACATCATCCAGAGGATGTATGGCTGCGACCTGGGGCCCGACGGGCGCCTCCTCCGCGGG
CATGACCAGTCCGCCTACGACGGCAAGGATTACATCGCCCTGAACGAGGACCTGAGCTCCTGGACCGCGG
CGGACACCGCGGCTCAGATCACCCAGCGCAAGTGGGAGGCGGCCCGTGTGGCGGAGCAGCTGAGAGCCTA
CCTGGAGGGCCTGTGCGTGGAGTGGCTCCGCAGATACCTGGAGAACGGGAAGGAGACGCTGCAGCGCGCG
GGTACCAGGGGCAGTGGGGAGCCTTCCCCATCTCCTATAGGTCGCCGGGGATGGCCTCCCACGAGAAGAG
GAGGAAAATGGGATCAGCGCTAGAATGTCGCCCTCCCTTGAATGGAGAATGGCATGAGTTTTCCTGAGTT
TCCTCTGAGGGCCCCCTCTTCTCTCTAGGACAATTAAGGGATGACGTCTCTGAGGAAATGGAGGGGAAGA
CAGTCCCTAGAATACTGATCAGGGGTCCCCTTTGACCCCTGCAGCAGCCTTGGGAACCGTGACTTTTCCT
CTCAGGCCTTGTTCTCTGCCTCACACTCAGTGTGTTTGGGGCTCTGATTCCAGCACTTCTGAGTCACTTT
ACCTCCACTCAGATCAGGAGCAGAAGTCCCTGTTCCCCGCTCAGAGACTCGAACTTTCCAATGAATAGGA
GATTATCCCAGGTGCCTGCGTCCAGGCTGGTGTCTGGGTTCTGTGCCCCTTCCCCACACCAGGTGTCCTG
TCCATTCTCAGGCTGGTCACATGGGTGGTCCTAGGGTGTCCCATGAGAGATGCAAAGCGCCTGAATTTTC
TGACTCTTCCCATCAGACCCCCCAAAGACACACGTGACCCACCACCCCGTCTCTGACCATGAGGCCACCC
TGAGGTGCTGGGCCCTGGGCTTCTACCCTGCGGAGATCACACTGACCTGGCAGCGGGATGGCGAGGACCA
AACTCAGGACACTGAGCTTGTGGAGACCAGACCAGCAGGAGATAGAACCTTCCAGAAGTGGGCAGCTGTG
GTGGTGCCTTCTGGAGAAGAGCAGAGATACACATGCCATGTACAGCATGAGGGGCTGCCGAAGCCCCTCA
CCCTGAGATGGGGTAAGGAGGGGGATGAGGGGTCATATCTCTTCTCAGGGAAAGCAGGAGCCCTTCTGGA
GCCCTTCAGCAGGGTCAGGGCCCCTCGTCTTCCCCTCCTTTCCCAGAGCCATCTTCCCAGTCCACCATCC
CCATCGTGGGCATTGTTGCTGGCCTGGCTGTCCTAGCAGTTGTGGTCATCGGAGCTGTGGTCGCTACTGT
GATGTGTAGGAGGAAGAGCTCAGGTAGGGAAGGGGTGAGGGGTGGGGTCTGGGTTTTCTTGTCCCACTGG
GGGTTTCAAGCCCCAGGTAGAAGTGTTCCCTGCCTCATTACTGGGAAGCAGCATCCACACAGGGGCTAAC
GCAGCCTGGGACCCTGTGTGCCAGCACTTACTCTTTTGTGCAGCACATGTGACAATGAAGGACGGATGTA
TCACCTTGATGGTTGTGGTGTTGGGGTCCTGATTTCAGCATTCATGAGTCAGGGGAAGGTCCCTGCTAAG
GACAGACCTTAGGAGGGCAGTTGGTCCAGGACCCACACTTGCTTTCCTCGTGTTTCCTGATCCTGCCTTG
GGTCTGTAGTCATACTTCTGGAAATTCCTTTTGGGTCCAAGACGAGGAGGTTCCTCTAAGATCTCATGGC
CCTGCTTCCTCCCAGTCCCCTCACAGGACATTTTCTTCCCACAGGTGGAAAAGGAGGGAGCTACTCTCAG
GCTGCGTGTAAGTGGTGGGGGTGGGAGTGTGGAGGAGCTCACCCACCCCATAATTCCTCCTGTCCCACGT
CTCCTGCGGGCTCTGACCAGGTCCTGTTTTTGTTCTACTCCAGCCAGCGACAGTGCCCAGGGCTCTGATG
TGTCTCTCACAGCTTGAAAAGGTGAGATTCTTGGGGTCTAGAGTGGGCGGGGGGGGCGGGGAGGGGGCAG
AGGGGAAAGGCCTGGGTAATGGAGATTCTTTGATTGGGATGTTTCGCGTGTGTCGTGGGCTGTTCAGAGT
GTCATCACTTACCATGACTAACCAGAATTTGTTCATGACTGTTGTTTTCTGTAGCCTGAGACAGCTGTCT
TGTGAGGGACTGAGATGCAGGATTTCTTCACTCCTCCCCTTTGTGACTTCAAGAGCCTCTGGCATCTCTT
TCTGCAAAGGCACCTGAATGTGTCTGTGTCCCTGTTAGCCTAATGTGAGGAGGTGGAGAGACAGCCCACC
CCCGTGTCCACTGTGACCCCTGTTCCCATGCTGACCTGTGTTTCCTCCCCAGTCATCTTTCTTGTTCCAG
AGAGGTGGGGCTGGATGTCTCCATCTCTGTCTCAACTTTATGTGCACTGAGCTGCAACTTCTTACTTCCC
TACTGAAAATAAGAATCTGAATATAAATTTGTTTTCTCAAATATTTGCTATGAGAGGTTGATGGATTAAT
TAAATAAGTCAATTCCTGGAATTTGAAAGAGCAAATAAAGACCTGAGAACCTTCCAGAATCTGCATGTTC
GCTGTGCTGAGTCTGTTGCAGGTGGGGTGTGGAGAAGGCTGTGGGGGGCCGAGTGTGGATGGGGCCTGTG
CCCATTTGGTGTTGAGTCCATCATGGGCTTTATGTGGTTAGTCGTCAGCTGGGTCACCTTCACTGCTCCA
TTGTCCTTGTCCCTTCAGTGGAAACTTGTCCAGTGGGAGCTGTGACCACAGAGGCTCACACATCGCCCAG
GGTGGCCCCTGCACACGGGGGTCTCTGTGCATTCTGAGACAAATTTTCAGAGCCATTCACCTCCTGCCCT
GCTTCTAGAGCTCCTTTTCTGCTCTGCTCTCCTGCCCTCTCTCCCTGCCCTGGTTCTAGTGATCTTGGTG
CTGAATCCAATCCCAACTCCTGAATCTGTAAAGCAGAGTCTAATTTAGACTTACATTTGTCTGTGAAATT
GGACCCGTCATCAAGGACTGTTCTTTCCTGAAGAGAGAA
>TMM_HLA_B_00012 
TTGTGCAGGACTCAGGCAGACAGTGTGACAAAGAGGCTGGTGTAGGAGAAGAGGGATCAGGACGAAGTCC
CAGGCCCCGGGCGGGGCTCTCAGGGTCTCAGGCTCCGAGAGCCTTGTCTGCATTGGGGAGGCGCAGCGTT
GGGGATTCCCCACTCCCACGAGTTTCACTTCTTCTCCCAACCTATGTCGGGTCCTTCTTCCAGGATACTC
GTGACGCGTCCCCATTTCCCACTCCCATTGGGTGTCGGATATCTAGAGAAGCCAATCAGTGTCGCCGGGG
TCCCAGTTCTAAAGTCCCCACGCACCCACCCGGACTCAGAATCTCCTCAGACGCCGAGATGCGGGTCACG
GCGCCCCGAACCGTCCTCCTGCTGCTCTGGGGGGCAGTGGCCCTGACCGAGACCTGGGCCGGTGAGTGCG
GGGTCGGGAGGGAAATGGCCTCTGTGGGGAGGAGCGAGGGGACCGCAGGCGGGGGCGCAGGACCTGAGGA
GCCGCGCCGGGAGGAGGGTCGGGCGGGTCTCAGCCCCTCCTCGCCCCCAGGCTCCCACTCCATGAGGTAT
TTCTACACCGCCATGTCCCGGCCCGGCCGCGGGGAGCCCCGCTTCATCGCAGTGGGCTACGTGGACGACA
CCCAGTTCGTGAGGTTCGACAGCGACGCCGCGAGTCCGAGGACGGAGCCCCGGGCGCCATGGATAGAGCA
GGAGGGGCCGGAGTATTGGGACCGGAACACACAGATCTTCAAGACCAACACACAGACTTACCGAGAGAGC
CTGCGGAACCTGCGCGGCTACTACAACCAGAGCGAGGCCGGTGAGTGACCCCGGCCCGGGGCGCAGGTCA
CGACTCCCCATCCCCCACGTACGGCCCGGGTCGCCCCGAGTCTCCGGGTCCGAGATCCGCCTCCCTGAGG
CCGCGGGACCCGCCCAGACCCTCGACCGGCGAGAGCCCCAGGCGCGTTTACCCGGTTTCATTTTCAGTTG
AGGCCAAAATCCCCGCGGGTTGGTCGGGGCGGGGCGGGGCTCGGGGGACGGGGCTGACCGCGGGGCCGGG
GCCAGGGTCTCACATCATCCAGAGGATGTATGGCTGCGACCTGGGGCCCGACGGGCGCCTCCTCCGCGGG
CATGACCAGTCCGCCTACGACGGCAAGGATTACATCGCCCTGAACGAGGACCTGAGCTCCTGGACCGCGG
CGGACACCGCGGCTCAGATCACCCAGCGCAAGTGGGAGGCGGCCCGTGTGGCGGAGCAGCTGAGAGCCTA
CCTGGAGGGCCTGTGCGTGGAGTGGCTCCGCAGATACCTGGAGAACGGGAAGGAGACGCTGCAGCGCGCG
GGTACCAGGGGCAGTGGGGAGCCTTCCCCATCTCCTATAGGTCGCCGGGGATGGCCTCCCACGAGAAGAG
GAGGAAAATGGGATCAGCGCTAGAATGTCGCCCTCCCTTGAATGGAGAATGGCATGAGTTTTCCTGAGTT
TCCTCTGAGGGCCCCCTCTTCTCTCTAGGACAATTAAGGGATGACGTCTCTGAGGAAATGGAGGGGAAGA
CAGTCCCTAGAATACTGATCAGGGGTCCCCTTTGACCCCTGCAGCAGCCTTGGGAACCGTGACTTTTCCT
CTCAGGCCTTGTTCTCTGCCTCACACTCAGTGTGTTTGGGGCTCTGATTCCAGCACTTCTGAGTCACTTT
ACCTCCACTCAGATCAGGAGCAGAAGTCCCTGTTCCCCGCTCAGAGACTCGAACTTTCCAATGAATAGGA
GATTATCCCAGGTGCCTGCGTCCAGGCTGGTGTCTGGGTTCTGTGCCCCTTCCCCACACCAGGTGTCCTG
TCCATTCTCAGGCTGGTCACATGGGTGGTCCTAGGGTGTCCCATGAGAGATGCAAAGCGCCTGAATTTTC
TGACTCTTCCCATCAGACCCCCCAAAGACACACGTGACCCACCACCCCGTCTCTGACCATGAGGCCACCC
TGAGGTGCTGGGCCCTGGGCTTCTACCCTGCGGAGATCACACTGACCTGGCAGCGGGATGGCGAGGACCA
AACTCAGGACACTGAGCTTGTGGAGACCAGACCAGCAGGAGATAGAACCTTCCAGAAGTGGGCAGCTGTG
GTGGTGCCTTCTGGAGAAGAGCAGAGATACACATGCCATGTACAGCATGAGGGGCTGCCGAAGCCCCTCA
CCCTGAGATGGGGTAAGGAGGGGGATGAGGGGTCATATCTCTTCTCAGGGAAAGCAGGAGCCCTTCTGGA
GCCCTTCAGCAGGGTCAGGGCCCCTCGTCTTCCCCTCCTTTCCCAGAGCCATCTTCCCAGTCCACCATCC
CCATCGTGGGCATTGTTGCTGGCCTGGCTGTCCTAGCAGTTGTGGTCATCGGAGCTGTGGTCGCTACTGT
GATGTGTAGGAGGAAGAGCTCAGGTAGGGAAGGGGTGAGGGGTGGGGTCTGGGTTTTCTTGTCCCACTGG
GGGTTTCAAGCCCCAGGTAGAAGTGTTCCCTGCCTCATTACTGGGAAGCAGCATCCACACAGGGGCTAAC
GCAGCCTGGGACCCTGTGTGCCAGCACTTACTCTTTTGTGCAGCACATGTGACAATGAAGGACGGATGTA
TCACCTTGATGGTTGTGGTGTTGGGGTCCTGATTTCAGCATTCATGAGTCAGGGGAAGGTCCCTGCTAAG
GACAGACCTTAGGAGGGCAGTTGGTCCAGGACCCACACTTGCTTTCCTCGTGTTTCCTGATCCTGCCTTG
GGTCTGTAGTCATACTTCTGGAAATTCCTTTTGGGTCCAAGACGAGGAGGTTCCTCTAAGATCTCATGGC
CCTGCTTCCTCCCAGTCCCCTCACAGGACATTTTCTTCCCACAGGTGGAAAAGGAGGGAGCTACTCTCAG
GCTGCGTGTAAGTGGTGGGGGTGGGAGTGTGGAGGAGCTCACCCACCCCATAATTCCTCCTGTCCCACGT
CTCCTGCGGGCTCTGACCAGGTCCTGTTTTTGTTCTACTCCAGCCAGCGACAGTGCCCAGGGCTCTGATG
TGTCTCTCACAGCTTGAAAAGGTGAGATTCTTGGGGTCTAGAGTGGGCGGGGGGGCGGGGAGGGGGCAGA
GGGGAAAGGCCTGGGTAATGGAGATTCTTTGATTGGGATGTTTCGCGTGTGTCGTGGGCTGTTCAGAGTG
TCATCACTTACCATGACTAACCAGAATTTGTTCATGACTGTTGTTTTCTGTAGCCTGAGACAGCTGTCTT
GTGAGGGACTGAGATGCAGGATTTCTTCACTCCTCCCCTTTGTGACTTCAAGAGCCTCTGGCATCTCTTT
CTGCAAAGGCACCTGAATGTGTCTGCGTCCCTGTTAGCCTAATGTGAGGAGGTGGAGAGACAGCCCACCC
CCGTGTCCACTGTGACCCCTGTTCCCATGCTGACCTGTGTTTCCTCCCCAGTCATCTTTCTTGTTCCAGA
GAGGTGGGGCTGGATGTCTCCATCTCTGTCTCAACTTTATGTGCACTGAGCTGCAACTTCTTACTTCCCT
ACTGAAAATAAGAATCTGAATATAAATTTGTTTTCTCAAATATTTGCTATGAGAGGTTGATGGATTAATT
AAATAAGTCAATTCCTGGAATTTGAAAGAGCAAATAAAGACCTGAGAACCTTCCAGAATCTGCATGTTCG
CTGTGCTGAGTCTGTTGCAGGTGGGGTGTGGAGAAGGCTGTGGGGGGCCGAGTGTGGATGGGGCCTGTGC
CCATTTGGTGTTGAGTCCATCATGGGCTTTATGTGGTTAGTCGTCAGCTGGGTCACCTTCACTGCTCCAT
TGTCCTTGTCCCTTCAGTGGAAACTTGTCCAGTGGGAGCTGTGACCACAGAGGCTCACACATCGCCCAGG
GTGGCCCCTGCACACGGGGGTCTCTGTGCATTCTGAGACAAATTTTCAGAGCCATTCACCTCCTGCCCTG
CTTCTAGAGCTCCTTTTCTGCTCTGCTCTTCTGCCCTCTCTCCCTGCCCTGGTTCTAGTGATCTTGGTGC
TGAATCCAATCCCAACTCCTGAATCTGTAAAGCAGAGTCTAATTTAGACTTACATTTGTCTGTGAAATTG
GACCCGTCATCAAGGACTGTTCTTTCCTGAAGAGAGAA
>TMM_HLA_B_00013 
TTGTGCAGGACTCAGGCAGACAGTGTGACAAAGAGGCTGGTGTAGGAGAAGAGGGATCAGGACGAAGTCC
CAGGCCCCGGGCGGGGCTCTCAGGGTCTCAGGCTCCGAGAGCCTTGTCTGCATTGGGGAGGCGCAGCGTT
GGGGATTCCCCACTCCCACGAGTTTCACTTCTTCTCCCAACCTATGTCGGGTCCTTCTTCCAGGATACTC
GTGACGCGTCCCCATTTCCCACTCCCATTGGGTGTCGGATATCTAGAGAAGCCAATCAGTGTCGCCGGGG
TCCCAGTTCTAAAGTCCCCACGCACCCACCCGGACTCAGAATCTCCTCAGACGCCGAGATGCGGGTCACG
GCGCCCCGAACCGTCCTCCTGCTGCTCTGGGGGGCAGTGGCCCTGACCGAGACCTGGGCCGGTGAGTGCG
GGGTCGGGAGGGAAATGGCCTCTGTGGGGAGGAGCGAGGGGACCGCAGGCGGGGGCGCAGGACCTGAGGA
GCCGCGCCGGGAGGAGGGTCGGGCGGGTCTCAGCCCCTCCTCGCCCCCAGGCTCCCACTCCATGAGGTAT
TTCTACACCGCCATGTCCCGGCCCGGCCGCGGGGAGCCCCGCTTCATCGCAGTGGGCTACGTGGACGACA
CCCAGTTCGTGAGGTTCGACAGCGACGCCGCGAGTCCGAGGACGGAGCCCCGGGCGCCATGGATAGAGCA
GGAGGGGCCGGAGTATTGGGACCGGAACACACAGATCTTCAAGACCAACACACAGACTTACCGAGAGAGC
CTGCGGAACCTGCGCGGCTACTACAACCAGAGCGAGGCCGGTGAGTGACCCCGGCCCGGGGCGCAGGTCA
CGACTCCCCATCCCCCACGTACGGCCCGGGTCGCCCCGAGTCTCCGGGTCCGAGATCCGCCTCCCTGAGG
CCGCGGGACCCGCCCAGACCCTCGACCGGCGAGAGCCCCAGGCGCGTTTACCCGGTTTCATTTTCAGTTG
AGGCCAAAATCCCCGCGGGTTGGTCGGGGCGGGGCGGGGCTCGGGGGACGGGGCTGACCGCGGGGCCGGG
GCCAGGGTCTCACATCATCCAGAGGATGTATGGCTGCGACCTGGGGCCCGACGGGCGCCTCCTCCGCGGG
CATGACCAGTCCGCCTACGACGGCAAGGATTACATCGCCCTGAACGAGGACCTGAGCTCCTGGACCGCGG
CGGACACCGCGGCTCAGATCACCCAGCGCAAGTGGGAGGCGGCCCGTGTGGCGGAGCAGCTGAGAGCCTA
CCTGGAGGGCCTGTGCGTGGAGTGGCTCCGCAGATACCTGGAGAACGGGAAGGAGACGCTGCAGCGCGCG
GGTACCAGGGGCAGTGGGGAGCCTTCCCCATCTCCTATAGGTCGCCGGGGATGGCCTCCCACGAGAAGAG
GAGGAAAATGGGATCAGCGCTAGAATGTCGCCCTCCCTTGAATGGAGAATGGCATGAGTTTTCCTGAGTT
TCCTCTGAGGGCCCCCTCTTCTCTCTAGGACAATTAAGGGATGACGTCTCTGAGGAAATGGAGGGGAAGA
CAGTCCCTAGAATACTGATCAGGGGTCCCCTTTGACCCCTGCAGCAGCCTTGGGAACCGTGACTTTTCCT
CTCAGGCCTTGTTCTCTGCCTCACACTCAGTGTGTTTGGGGCTCTGATTCCAGCACTTCTGAGTCACTTT
ACCTCCACTCAGATCAGGAGCAGAAGTCCCTGTTCCCCGCTCAGAGACTCGAACTTTCCAATGAATAGGA
GATTATCCCAGGTGCCTGCGTCCAGGCTGGTGTCTGGGTTCTGTGCCCCTTCCCCACACCAGGTGTCCTG
TCCATTCTCAGGCTGGTCACATGGGTGGTCCTAGGGTGTCCCATGAGAGATGCAAAGCGCCTGAATTTTC
TGACTCTTCCCATCAGACCCCCCAAAGACACACGTGACCCACCACCCCGTCTCTGACCATGAGGCCACCC
TGAGGTGCTGGGCCCTGGGCTTCTACCCTGCGGAGATCACACTGACCTGGCAGCGGGATGGCGAGGACCA
AACTCAGGACACTGAGCTTGTGGAGACCAGACCAGCAGGAGATAGAACCTTCCAGAAGTGGGCAGCTGTG
GTGGTGCCTTCTGGAGAAGAGCAGAGATACACATGCCATGTACAGCATGAGGGGCTGCCGAAGCCCCTCA
CCCTGAGATGGGGTAAGGAGGGGGATGAGGGGTCATATCTCTTCTCAGGGAAAGCAGGAGCCCTTCTGGA
GCCCTTCAGCAGGGTCAGGGCCCCTCGTCTTCCCCTCCTTTCCCAGAGCCATCTTCCCAGTCCACCATCC
CCATCGTGGGCATTGTTGCTGGCCTGGCTGTCCTAGCAGTTGTGGTCATCGGAGCTGTGGTCGCTACTGT
GATGTGTAGGAGGAAGAGCTCAGGTAGGGAAGGGGTGAGGGGTGGGGTCTGGGTTTTCTTGTCCCACTGG
GGGTTTCAAGCCCCAGGTAGAAGTGTTCCCTGCCTCATTACTGGGAAGCAGCATCCACACAGGGGCTAAC
GCAGCCTGGGACCCTGTGTGCCAGCACTTACTCTTTTGTGCAGCACATGTGACAATGAAGGACGGATGTA
TCACCTTGATGGTTGTGGTGTTGGGGTCCTGATTTCAGCATTCATGAGTCAGGGGAAGGTCCCTGCTAAG
GACAGACCTTAGGAGGGCAGTTGGTCCAGGACCCACACTTGCTTTCCTCGTGTTTCCTGATCCTGCCTTG
GGTCTGTAGTCATACTTCTGGAAATTCCTTTTGGGTCCAAGACGAGGAGGTTCCTCTAAGATCTCATGGC
CCTGCTTCCTCCCAGTCCCCTCACAGGACATTTTCTTCCCACAGGTGGAAAAGGAGGGAGCTACTCTCAG
GCTGCGTGTAAGTGGTGGGGGTGGGAGTGTGGAGGAGCTCACCCACCCCATAATTCCTCCTGTCCCACGT
CTCCTGCGGGCTCTGACCAGGTCCTGTTTTTGTTCTACTCCAGCCAGCGACAGTGCCCAGGGCTCTGATG
TGTCTCTCACAGCTTGAAAAGGTGAGATTCTTGGGGTCTAGAGTGGGCGGGGGGGCGGGGAGGGGGCAGA
GGGGAAAGGCCTGGGTAATGGAGATTCTTTGATTGGGATGTTTCGCGTGTGTCGTGGGCTGTTCAGAGTG
TCATCACTTACCATGACTAACCAGAATTTGTTCATGACTGTTGTTTTCTGTAGCCTGAGACAGCTGTCTT
GTGAGGGACTGAGATGCAGGATTTCTTCACTCCTCCCCTTTGTGACTTCAAGAGCCTCTGGCATCTCTTT
CTGCAAAGGCACCTGAATGTGTCTGTGTCCCTGTTAGCCTAATGTGAGGAGGTGGAGAGACAGCCCACCC
CCGTGTCCACTGTGACCCCTGTTCCCATGCTGATCTGTGTTTCCTCCCCAGTCATCTTTCTTGTTCCAGA
GAGGTGGGGCTGGATGTCTCCATCTCTGTCTCAACTTTATGTGCACTGAGCTGCAACTTCTTACTTCCCT
ACTGAAAATAAGAATCTGAATATAAATTTGTTTTCTCAAATATTTGCTATGAGAGGTTGATGGATTAATT
AAATAAGTCAATTCCTGGAATTTGAAAGAGCAAATAAAGACCTGAGAACCTTCCAGAATCTGCATGTTCG
CTGTGCTGAGTCTGTTGCAGGTGGGGTGTGGAGAAGGCTGTGGGGGGCCGAGTGTGGATGGGGCCTGTGC
CCATTTGGTGTTGAGTCCATCATGGGCTTTATGTGGTTAGTCGTCAGCTGGGTCACCTTCACTGCTCCAT
TGTCCTTGTCCCTTCAGTGGAAACTTGTCCAGTGGGAGCTGTGACCACAGAGGCTCACACATCGCCCAGG
GTGGCCCCTGCACACGGGGGTCTCTGTGCATTCTGAGACAAATTTTCAGAGCCATTCACCTCCTGCCCTG
CTTCTAGAGCTCCTTTTCTGCTCTGCTCTCCTGCCCTCTCTCCCTGCCCTGGTTCTAGTGATCTTGGTGC
TGAATCCAATCCCAACTCCTGAATCTGTAAAGCAGAGTCTAATTTAGACTTACATTTGTCTGTGAAATTG
GACCCGTCATCAAGGACTGTTCTTTCCTGAAGAGAGAA
>TMM_HLA_B_00014 
TTGTGCAGGACTCAGGCAGACAGTGTGACAAAGAGGCTGGTGTAGGAGAAGAGGGATCAGGACGAAGTCC
CAGGCCCCGGGCGGGGCTCTCAGGGTCTCAGGCTCCGAGAGCCTTGTCTGCATTGGGGAGGCGCAGCATT
GGGGATTCCCCACTCCCACGAGTTTCACTTCTTCTCCCAACCTATGTCGGGTCCTTCTTCCAGGATACTC
GTGACGCGTCCCCATTTCCCACTCCCATTGGGTGTCGGGTGTCTAGAGAAGCCAATCAGTGTCGCCGGGG
TCCCAGTTCTAAAGTCCCCACGCACCCACCCGGACTCAGAATCTCCTCAGACGCCGAGATGCGGGTCACG
GCGCCCCGAACCCTCCTCCTGCTGCTCTGGGGGGCAGTGGCCCTGACCGAGACCTGGGCTGGTGAGTGCG
GGGTCGGCAGGGAAATGGCCTCTGTGGGGAGGAGCGAGGGGACCGCAGGCGGGGGCGCAGGACCCGGGGA
GCCGCGCCGGGAGGAGGGTCGGGCGGGTCTCAGCCCCTCCTCGCCCCCAGGCTCCCACTCCATGAGGTAT
TTCCACACCTCCGTGTCCCGGCCCGGCCGCGGGGAGCCCCGCTTCATCTCAGTGGGCTACGTGGACGACA
CCCAGTTCGTGAGGTTCGACAGCGACGCCGCGAGTCCGAGGACGGAGCCCCGGGCGCCGTGGATAGAGCA
GGAGGGGCCGGAGTATTGGGACCGGGAGACACAGATCTCCAAGACCAACACACAGACTTACCGAGAGGAC
CTGCGGACCCTGCTCCGCTACTACAACCAGAGCGAGGCCGGTGAGTGACCCCGGCCCGGGGCGCAGGTCA
CGACTCCCCATCCCCCACGTACGGCCCGGGTCGCCCCGAGTCTCCGGGTCCGAGATCCGCCCCCCTGAGG
CCGCGGGACCCGCCCAGACCCTCGACCGGCGAGAGCCCCAGGCGCGTTTACCCGGTTTCATTTTCAGTTG
AGGCCAAAATCCCCGCGGGTTGGTCGGGGCGGGGCGGGGCTCGGGGGGACGGGGCTGACCGCGGGGCCGG
GGCCAGGGTCTCACACCATCCAGAGGATGTCTGGCTGCGACGTGGGGCCGGACGGGCGCCTCCTCCGCGG
GTATAACCAGTTCGCCTACGACGGCAAGGATTACATCGCCCTGAACGAGGACCTGAGCTCCTGGACCGCG
GCGGACACCGCGGCTCAGATCACCCAGCGCAAGTGGGAGGCGGCCCGTGTGGCGGAGCAGGACAGAGCCT
ACCTGGAGGGCACGTGCGTGGAGTGGCTCCGCAGATACCTGGAGAACGGGAAGGAGACGCTGCAGCGCGC
GGGTACCAGGGGCAGTGGGGAGCCTTCCCCATCTCCTATAGGTCGCCGGGGATGGCCTCCCACGAGAAGA
GGAGGAAAATGGGATCAGCGCTAGAATGTCGCCCTCCCTTGAATGGAGAATGGCATGAGTTTTCCTGAGT
TTCCTCTGAGGGCCCCCTCTTCTCTCTAGGACAATTAAGGGATGACGTCTCTGAGGAAATGGAGGGGAAG
ACAGTCCCTAGAATACTGATCAGGGGTCCCCTTTGACCCCTGCAGCAGCCTTGGGAACCATGACTTTTCC
TCTCAGGCCTTGTTCTCTGCCTCACACTCAGTGTGTTTGGGGCTCTGATTCCAGCACTTCTGAGTCACTT
TACCTCCACTCAGATCAGGAGCAGAAGTCTCTGTTCCCCGCTCAGAGACTCGAACTTTCCAATGAATAGA
TTATCCCAGGTGCCTGCGTCCAGGCTGGTGTCTGGGTTCTGTGCCCCTTCCCCACCCCAGGTGTCCTGTC
CATTCTCAGGCTGGTCACATGGGTGGTCCTAGGGTGTCCCATGAGAGATGCAAAGCGCCTGAATTTTCTG
ACTCTTCCCATCAGACCCCCCAAAGACACATGTGACCCACCACCCCATCTCTGACCATGAGGCCACCCTG
AGGTGCTGGGCCCTGGGCTTCTACCCTGCGGAGATCACACTGACCTGGCAGCGGGATGGCGAGGACCAAA
CTCAGGACACCGAGCTTGTGGAGACCAGACCAGCAGGAGATAGAACCTTCCAGAAGTGGGCAGCTGTGGT
GGTGCCTTCTGGAGAAGAGCAGAGATACACATGCCATGTACAGCATGAGGGGCTGCCGAAGCCCCTCACC
CTGAGATGGGGTAAGGAGGGGGATGAGGGGTCATATCTCTTCTCAGGGAAAGCAGGAGCCCTTCTGGAGC
CCTTCAGCAGGGTCAGGACCCCTCATCTTCCCCTCCTTTCCCAGAGCCATCTTCCCAGTCCACCATCCCC
ATCGTGGGCATTGTTGCTGGCCTGGCTGTCCTAGCAGTTGTGGTCATCGGAGCTGTGGTCGCTACTGTGA
TGTGTAGGAGGAAGAGCTCAGGTAGGGAAGGGGTGAGGGGTGGGGTCTGGGTTTTCTTGTCCCACTGGGG
GTTTCAAGCCCCAGGTAGAAGTGTTCCCTGCCTCATTACTGGGAAGCAGCATCCACACAGGGGCTAACGC
AGCCTGGGACCCTGTGTGCCAGCACTTACTCTTTTGTGCAGCACATGTGACAATGAAGGACGGATGTATC
ACCTTGATGGTTGTGGTGTTGGGGTCCTGATTCCAGCATTCATGAGTCAGGGGAAGGTCCCTGCTAAGGA
CAGACCTTAGGAGGGCAGTTGGTCCAGGACCCACACTTGCTTTCCTCGTGTTTCCTGATCCTGCCTTGGG
TCTGTAGTCATACTTCTGGAAATTCCTTTTGGTTCCAAGACGAGGAGGTTCCTCTAAGATCTCATGGCCC
TGCTTCCTCCCAGTCCCCTCACAGGACATTTTCTTCCCACAGGTGGAAAAGGAGGGAGCTACTCTCAGGC
TGCGTGTAAGTGGTGGGGGTGGGAGTGTGGAGGAGCTCACCCACCCCATAATTCCTCCTGTCCCACGTCT
CCTGCGGGCTCTGACCAGGTCCTGTTTTTGTTCTACTCCAGCCAGCGACAGTGCCCAGGGCTCTGATGTG
TCTCTCACAGCTTGAAAAGGTGAGATTCTTGGGGTCTAGAGTGGGCGGGGGGGCGGGGAGGGGGCAGAGG
GGAAAGGCCTGGGTAATGGAGATTCTTTGATTGGGATGTTTCGCGTGTGTGGTGGGCTGTTCAGAGTGTC
ATCACTTACCATGACTAACCAGAATTTGTTCATGACTGTTGTTTTCTGTAGCCTGAGACAGCTGTCTTGT
GAGGGACTGAGATGCAGGATTTCTTCACGCCTCCCCTTTGTGACTTCAAGAGCCTCTGGCATCTCTTTCT
GCAAAGGCACCTGAATGTGTCTGCGTCCCTGTTAGCATAATGTGAGGAGGTGGAGAGACAGCCCACCCCC
GTGTCCACTGTGACCCCTGTTCCCATGCTGATCTGTGTTTCCTCCCCAGTCATCTTTCTTGTTCCAGAGA
GGTGGGGCTGGATGTCTCCATCTCTGTCTCAACTTTATGTGCACTGAGCTGCAACTTCTTACTTCCCTAC
TGAAAATAAGAATCTGAATATAAATTTGTTTTCTCAAATATTTGCTATGAGAGGTTGATGGATTAATTAA
ATAAGTCAATTCCTGGAATTTGAGAGAGCAAATAAAGACCTGAGAACCTTCCAGAATCTGCATGTTCGCT
GTGCTGAGTCTGTTGCAGGTGGGGTGTGGAGAAGGCTGTAGGGGGCCGAGTGTGGACGGGGCCTGTGCCC
ATTTGGTGTTGAGTCCATCATGGGCTTTATGTGGTTAGTCCTCAGCTGGGTCACCTTCACTGCTCCATTG
TCCTTGTCCCTTCAGTGGAAACTTGTCCAGCGGGAGCTGTGACCACAGAGGCTCACACATCGCCCAGGGC
GGCCCCTGCACACGGGGGTCTCTGTGCATTCTGAGACAAATTTTCAGAGCCATTCACCTCCTGCCCTGCT
TCTAGAGCTCCTTTTCTGCTCTGCTCTTCTGCCCTCTCTCCCTGCCCTGGTTCTGGTGATCTTGGTGCTG
AATCCAATCCCAACTCATGAATCTGTAAAGCAGAGTCTAATTTAGACTTACATTTGTCTGTGAAATTGGA
CCCATCATCAAGGACTGTTCTTTCCTGAAGAGAGAA
>TMM_HLA_B_00015 
TTGTCCAGGACTCAGGCAGACAGTGTGACAAAGAGGCTTGGTGTAGGAGAAGAGGGATCAGGACGAAGTC
CCAGGTCCCGGACGGGGCTCTCAGGGTCTCAGGCTCCGAGGGCCGCGTCTGCAATGGGGAGGCGCAGCGT
TGGGGATTCCCCACTCCCCTGAGTTTCACTTCTTCTCCCAACTTGTGTCGGGTCCTTCTTCCAGGATACT
CGTGACGCATCCCCACTTCCCACTCCCATTGGGTGTCGGATATCTAGAGAAGCCAATCAGCGTCGCCGGG
GTCCCAGTTCTAAAGTCCCCACGCACCCACCCGGACTCAGAGTCTCCTCAGACGCCGAGATGCTGGTCAT
GGCGCCCCGAACCGTCCTCCTGCTGCTCTCGGCGGCCCTGGCCCTGACCGAGACCTGGGCCGGTGAGTGC
GGGTCGGGAGGGAAATGGCCTCTGCCGGGAGGAGCGAGGGGACCGCAGGCGGGGGCGCAGGACCTGAGGA
GCCGCGCCGGGAGGAGGGTCGGGCGGGTCTCAGCCCCTCCTCGCCCCCAGGCTCCCACTCCATGAGGTAT
TTCTACACCTCCGTGTCCCGGCCCGGCCGCGGGGAGCCCCGCTTCATCTCAGTGGGCTACGTGGACGACA
CGCAGTTCGTGAGGTTCGACAGCGACGCCGCGAGTCCGAGAGAGGAGCCGCGGGCGCCGTGGATAGAGCA
GGAGGGGCCGGAATATTGGGACCGGAACACACAGATCTGCAAGACCAACACACAGACTTACCGAGAGAAC
CTGCGCACCGCGCTCCGCTACTACAACCAGAGCGAGGCCGGTGAGTGACCCCGGCCCGGGGCGCAGGTCA
CGACTCCCCATCCCCCACGTACGGCCCGGGTCGCCCCGAGTCTCCGGGTCCGAGATCCGCCTCCCTGAGG
CCGCGGGACCCGCCCAGACCCTCGACCGGCGAGAGCCCCAGGCGCGTTTACCCGGTTTCATTTTCAGTTG
AGGCCAAAATCCCCGCGGGTTGGTCGGGGCGGGGCGGGGCTCGGGGGGACGGGGCTGACCGCGGGGCCGG
GGCCAGGGTCTCACACCCTCCAGAGGATGTACGGCTGCGACGTGGGGCCGGACGGGCGCCTCCTCCGCGG
GCATAACCAGTTCGCCTACGACGGCAAGGATTACATCGCCCTGAACGAGGACCTGAGCTCCTGGACCGCG
GCGGACACCGCGGCTCAGATCACCCAGCGCAAGTGGGAGGCGGCCCGTGTGGCGGAGCAGCTGAGAACCT
ACCTGGAGGGCACGTGCGTGGAGTGGCTCCGCAGATACCTGGAGAACGGGAAGGAGACGCTGCAGCGCGC
GGGTACCAGGGGCAGTGGGGAGCCTTCCCCATCTCCTATAGGTCGCCGGGGATGGCCTCCAACGAGAAGA
AGAGGAAAATGGGATCAGCGCTAGAATGTCGCCCTCCCTTGAATGGAGAATGGCATGAGTTTTCCTGAGT
TTCCTCTGAGGGCCCCCTCTTCTCTCTAGGACAATTAAGGGATGACGTCTCTGAGGAAATGGAGGGGAAG
ACAGTCCCTAGAATACTGATCAGGGGTCCCCTTTGACCCCTGCAGCAGCCTTGGGAACCATGACTTTTCC
TCTCAGGCCTTGTTCTCTGCCTCACACTCAGTGTGTTTGGGGCTCTGATTCCAGCACTTCTGAGTCACTT
TACCTCCACTCAGATCAGGAGCAGAAGTCTCTGTTCCCCGCTCAGAGACTCGAACTTTCCAATGAATAGA
TTATCCCAGGTGCCTGCGTCCAGGCTGGTGTCTGGGTTCTGTGCCCCTTCCCCACCCCAGGTGTCCTGTC
CATTCTCAGGCTGGTCACATGGGTGGTCCTAGGGTGTCCCATGAGAGATGCAAAGCGCCTGAATTTTCTG
ACTCTTCCCATCAGACCCCCCAAAGACACATGTGACCCACCACCCCATCTCTGACCATGAGGCCACCCTG
AGGTGCTGGGCCCTGGGCTTCTACCCTGCGGAGATCACACTGACCTGGCAGCGGGATGGCGAGGACCAAA
CTCAGGACACCGAGCTTGTGGAGACCAGACCAGCAGGAGACAGAACCTTCCAGAAGTGGGCAGCTGTGGT
GGTGCCTTCTGGAGAAGAGCAGAGATACACATGCCATGTACAGCATGAGGGGCTGCCGAAGCCCCTCACC
CTGAGATGGGGTAAGGAGGGGGATGAGGGGTCATATCTCTTCTCAGGGAAAGCAGGAGCCCTTCAGCAGG
GTCAGGGCCCCTCATCTTCCCCTCCTTTCCCAGAGCCATCTTCCCAGTCCACCGTCCCCATCGTGGGCAT
TGTTGCTGGCCTGGCTGTCCTAGCAGTTGTGGTCATCGGAGCTGTGGTCGCTGCTGTGATGTGTAGGAGG
AAGAGTTCAGGTAGGGAAGGGGTGAGGGGTGGGGTCTGGGTTTTCTTGTCCCACTGGGGGTTTCAAGCCC
CAGGTAGAAGTGTTCCCTGCATCATTACTGGGAAGCAGCATGCACACAGGGGCTAACGCAGCCTGGGACC
CTGTGTGCCAGCACTTACTCTTTTGTGCAGCACATGTGACAATGAAGGACGGATGTATCACCTTGATGGT
TGTGGTGTTGGGGTCCTGATTCCAGCATTCATGAGTCAGGGGAAGGTCCCTGCTAAGGACAGACCTTAGG
AGGGCAGTTGGTCCAGGACCCACACTTGCTTTCCTCGTGTTTCCTGATCCTGCCCTGGGTCTGTAGTCAT
ACTTCTGGAAATTCCTTTTGGGTCCAAGACTAGGAGGTTCCTCTAAGATCTCATGGCCCTGCTTCCTCCC
AGTCCCCTCACAGGACATTTTCTTCCCACAGGTGGAAAAGGAGGGAGCTACTCTCAGGCTGCGTGTAAGT
GGTGGGGGTGGGAGTGTGGAGGAGCTCACCCACCCCATAATTCCTCCTGTCCCACGTCTCCTGTGGGCTC
TGACCAGGTCCTGTTTTTGTTCTACTCCAGCCAGCGACAGTGCCCAGGGCTCTGATGTGTCTCTCACAGC
TTGAAAAGGTGAGATTCTTGGGGTCTAGAGTGGGCGGGGGGGCGGGGAGGGGGCAGAGGGGAAAGGCCTG
GGTAATGGAGATTCTTTGATTGGGATGTTTCGCGTGTGTGATGGGCTGTTCAGAGTGTCATCACTTACCA
TGACTAACCAGAATTTGTTCATGACTGTTGTTTTCTGTAGCCTGAGACAGCTGTCTTGTGAGGGACTGAG
ATGCAGGATTTCTTCACGCCTCCCCTTTGTGACTTCAAGAGCCTCTGGCATCTCTTTCTGCAAAGGCACC
TGAATGTGTCTGCGTCCCTGTTAGCATAATGTGAGGAGGTGGAGAGACAGCCCACCCTTGTGTCCACTGT
GACCCCTGTTCCCATGCTGACCTGTGTTTCCTCCCCAGTCATCTTTCTTGTTCCAGAGAGGTGGGGCTGG
ATGTCTCCATCTCTGTCTCAACTTTATGTGCACTGAGCTGCAACTTCTTACTTCCCTACTGAAAATAAGA
ATCTGAATATAAATTTGTTTTCTCAAATATTTGCTATGAGAGGTTGATGGATTAATTAAATAAGTCAATT
CCTGGAATTTGAGAGAGCAAATAAAGACCTGAGAACCTTCCAGAATCTGCATGTTCGCTGTGCTGAGTCT
GTTGCAGGTGGGGTGTGGAGAAGGCTGTGGGGGGCCAAGTGTGGACGGGGCCTGTGCCCATTTGGTGTTG
AGTCCATCATGGGCTTTATGTGGTTAGTCCTCAGTTGGGTCACCTTCACTGCTCCATTGTCCTTGTCCCT
TCAGTGGAAACTTGTCCAGTGGGAGCTGTGACCACAGAGGCTCACACATCGCCCAGGGCGGCCCCTGCAC
ACGGGGGTCTCTGTGCATTCTGAGACAAATTTTCAGAGCCATTCACCTCCTGCCCTGCTTCTAGAGCTCC
TTTTCTGCTCTGCTCTTCTGCCCTCTCTCCCTGCCCTGGTTCTAGTGATCTTGGTGCTGAATCCAATCCC
AACTCATGAATCTGTAAAGCAGAGACTAATTTAGACTTACATTTGTCTGTGAAATTGGACCCATCATCAA
GGACTGTTCTTTCCTGAAGGGAGAA
>TMM_HLA_B_00016 
TTGTCCAGGACTCAGGCAGACAGTGTGACAAAGAGGCTTGGTGTAGGAGAAGAGGGATCAGGACGAAGTC
CCAGGTCCCGGACGGGGCTCTCAGGGTCTCAGGCTCCGAGGGCCGCGTCTGCAATGGGGAGGCGCAGCGT
TGGGGATTCCCCACTCCCCTGAGTTTCACTTCTTCTCCCAACTTGTGTCGGGTCCTTCTTCCAGGATACT
CGTGACGCATCCCCACTTCCCACTCCCATTGGGTGTCGGATATCTAGAGAAGCCAATCAGCGTCGCCGGG
GTCCCAGTTCTAAAGTCCCCACGCACCCACCCGGACTCAGAGTCTCCTCAGACGCCGAGATGCTGGTCAT
GGCGCCCCGAACCGTCCTCCTGCTGCTCTCGGCGGCCCTGGCCCTGACCGAGACCTGGGCCGGTGAGTGC
GGGTCGGGAGGGAAATGGCCTCTGCCGGGAGGAGCGAGGGGACCGCAGGCGGGGGCGCAGGACCTGAGGA
GCCGCGCCGGGAGGAGGGTCGGGCGGGTCTCAGCCCCTCCTCGCCCCCAGGCTCCCACTCCATGAGGTAT
TTCTACACCTCCGTGTCCCGGCCCGGCCGCGGGGAGCCCCGCTTCATCTCAGTGGGCTACGTGGACGACA
CGCAGTTCGTGAGGTTCGACAGCGACGCCGCGAGTCCGAGAGAGGAGCCGCGGGCGCCGTGGATAGAGCA
GGAGGGGCCGGAATATTGGGACCGGAACACACAGATCTGCAAGACCAACACACAGACTGACCGAGAGAGC
CTGCGGAACCTGCGCGGCTACTACAACCAGAGCGAGGCCGGTGAGTGACCCCGGCCCGGGGCGCAGGTCA
CGACTCCCCATCCCCCACGTACGGCCCGGGTCGCCCCGAGTCTCCGGGTCCGAGATCCGCCTCCCTGAGG
CCGCGGGACCCGCCCAGACCCTCGACCGGCGAGAGCCCCAGGCGCGTTTACCCGGTTTCATTTTCAGTTG
AGGCCAAAATCCCCGCGGGTTGGTCGGGGCGGGGCGGGGCTCGGGGGGACGGGGCTGACCGCGGGGCCGG
GGCCAGGGTCTCACACCCTCCAGAGGATGTACGGCTGCGACGTGGGGCCGGACGGGCGCCTCCTCCGCGG
GCATAACCAGTTCGCCTACGACGGCAAGGATTACATCGCCCTGAACGAGGACCTGAGCTCCTGGACCGCG
GCGGACACCGCGGCTCAGATCACCCAGCGCAAGTGGGAGGCGGCCCGTGTGGCGGAGCAGCTGAGAACCT
ACCTGGAGGGCACGTGCGTGGAGTGGCTCCGCAGATACCTGGAGAACGGGAAGGAGACGCTGCAGCGCGC
GGGTACCAGGGGCAGTGGGGAGCCTTCCCCATCTCCTATAGGTCGCCGGGGATGGCCTCCAACGAGAAGA
AGAGGAAAATGGGATCAGCGCTAGAATGTCGCCCTCCCTTGAATGGAGAATGGCATGAGTTTTCCTGAGT
TTCCTCTGAGGGCCCCCTCTTCTCTCTAGGACAATTAAGGGATGACGTCTCTGAGGAAATGGAGGGGAAG
ACAGTCCCTAGAATACTGATCAGGGGTCCCCTTTGACCCCTGCAGCAGCCTTGGGAACCATGACTTTTCC
TCTCAGGCCTTGTTCTCTGCCTCACACTCAGTGTGTTTGGGGCTCTGATTCCAGCACTTCTGAGTCACTT
TACCTCCACTCAGATCAGGAGCAGAAGTCTCTGTTCCCCGCTCAGAGACTCGAACTTTCCAATGAATAGA
TTATCCCAGGTGCCTGCGTCCAGGCTGGTGTCTGGGTTCTGTGCCCCTTCCCCACCCCAGGTGTCCTGTC
CATTCTCAGGCTGGTCACATGGGTGGTCCTAGGGTGTCCCATGAGAGATGCAAAGCGCCTGAATTTTCTG
ACTCTTCCCATCAGACCCCCCAAAGACACATGTGACCCACCACCCCATCTCTGACCATGAGGCCACCCTG
AGGTGCTGGGCCCTGGGCTTCTACCCTGCGGAGATCACACTGACCTGGCAGCGGGATGGCGAGGACCAAA
CTCAGGACACCGAGCTTGTGGAGACCAGACCAGCAGGAGACAGAACCTTCCAGAAGTGGGCAGCTGTGGT
GGTGCCTTCTGGAGAAGAGCAGAGATACACATGCCATGTACAGCATGAGGGGCTGCCGAAGCCCCTCACC
CTGAGATGGGGTAAGGAGGGGGATGAGGGGTCATATCTCTTCTCAGGGAAAGCAGGAGCCCTTCAGCAGG
GTCAGGGCCCCTCATCTTCCCCTCCTTTCCCAGAGCCATCTTCCCAGTCCACCGTCCCCATCGTGGGCAT
TGTTGCTGGCCTGGCTGTCCTAGCAGTTGTGGTCATCGGAGCTGTGGTCGCTGCTGTGATGTGTAGGAGG
AAGAGTTCAGGTAGGGAAGGGGTGAGGGGTGGGGTCTGGGTTTTCTTGTCCCACTGGGGGTTTCAAGCCC
CAGGTAGAAGTGTTCCCTGCATCATTACTGGGAAGCAGCATGCACACAGGGGCTAACGCAGCCTGGGACC
CTGTGTGCCAGCACTTACTCTTTTGTGCAGCACATGTGACAATGAAGGACGGATGTATCACCTTGATGGT
TGTGGTGTTGGGGTCCTGATTCCAGCATTCATGAGTCAGGGGAAGGTCCCTGCTAAGGACAGACCTTAGG
AGGGCAGTTGGTCCAGGACCCACACTTGCTTTCCTCGTGTTTCCTGATCCTGCCCTGGGTCTGTAGTCAT
ACTTCTGGAAATTCCTTTTGGGTCCAAGACTAGGAGGTTCCTCTAAGATCTCATGGCCCTGCTTCCTCCC
AGTCCCCTCACAGGACATTTTCTTCCCACAGGTGGAAAAGGAGGGAGCTACTCTCAGGCTGCGTGTAAGT
GGTGGGGGTGGGAGTGTGGAGGAGCTCACCCACCCCATAATTCCTCCTGTCCCACGTCTCCTGTGGGCTC
TGACCAGGTCCTGTTTTTGTTCTACTCCAGCCAGCGACAGTGCCCAGGGCTCTGATGTGTCTCTCACAGC
TTGAAAAGGTGAGATTCTTGGGGTCTAGAGTGGGCGGGGGGGCGGGGAGGGGGCAGAGGGGAAAGGCCTG
GGTAATGGAGATTCTTTGATTGGGATGTTTCGCGTGTGTGATGGGCTGTTCAGAGTGTCATCACTTACCA
TGACTAACCAGAATTTGTTCATGACTGTTGTTTTCTGTAGCCTGAGACAGCTGTCTTGTGAGGGACTGAG
ATGCAGGATTTCTTCACGCCTCCCCTTTGTGACTTCAAGAGCCTCTGGCATCTCTTTCTGCAAAGGCACC
TGAATGTGTCTGCGTCCCTGTTAGCATAATGTGAGGAGGTGGAGAGACAGCCCACCCTTGTGTCCACTGT
GACCCCTGTTCCCATGCTGACCTGTGTTTCCTCCCCAGTCATCTTTCTTGTTCCAGAGAGGTGGGGCTGG
ATGTCTCCATCTCTGTCTCAACTTTATGTGCACTGAGCTGCAACTTCTTACTTCCCTACTGAAAATAAGA
ATCTGAATATAAATTTGTTTTCTCAAATATTTGCTATGAGAGGTTGATGGATTAATTAAATAAGTCAATT
CCTGGAATTTGAGAGAGCAAATAAAGACCTGAGAACCTTCCAGAATCTGCATGTTCGCTGTGCTGAGTCT
GTTGCAGGTGGGGTGTGGAGAAGGCTGTGGGGGGCCAAGTGTGGACGGGGCCTGTGCCCATTTGGTGTTG
AGTCCATCATGGGCTTTATGTGGTTAGTCCTCAGTTGGGTCACCTTCACTGCTCCATTGTCCTTGTCCCT
TCAGTGGAAACTTGTCCAGTGGGAGCTGTGACCACAGAGGCTCACACATCGCCCAGGGCGGCCCCTGCAC
ACGGGGGTCTCTGTGCATTCTGAGACAAATTTTCAGAGCCATTCACCTCCTGCCCTGCTTCTAGAGCTCC
TTTTCTGCTCTGCTCTTCTGCCCTCTCTCCCTGCCCTGGTTCTAGTGATCTTGGTGCTGAATCCAATCCC
AACTCATGAATCTGTAAAGCAGAGACTAATTTAGACTTACATTTGTCTGTGAAATTGGACCCATCATCAA
GGACTGTTCTTTCCTGAAGGGAGAA
>TMM_HLA_B_00017 
TTGTCCAGGACTCAGGCAGACAGTGTGACAAAGAGGCTTGGTGTAGGAGAAGAGGGATCAGGACGAAGTC
CCAGGTCCCGGACGGGGCTCTCAGGGTCTCAGGCTCCGAGGGCCGCGTCTGCAATGGGGAGGCGCAGCGT
TGGGGATTCCCCACTCCCCTGAGTTTCACTTCTTCTCCCAACTTGTGTCGGGTCCTTCTTCCAGGATACT
CGTGACGCATCCCCACTTCCCACTCCCATTGGGTGTCGGATATCTAGAGAAGCCAATCAGCGTCGCCGGG
GTCCCAGTTCTAAAGTCCCCACGCACCCACCCGGACTCAGAGTCTCCTCAGACGCCGAGATGCTGGTCAT
GGCGCCCCGAACCGTCCTCCTGCTGCTCTCGGCGGCCCTGGCCCTGACCGAGACCTGGGCCGGTGAGTGC
GGGTCGGGAGGGAAATGGCCTCTGCCGGGAGGAGCGAGGGGACCGCAGGCGGGGGCGCAGGACCTGAGGA
GCCGCGCCGGGAGGAGGGTCGGGCGGGTCTCAGCCCCTCCTCGCCCCCAGGCTCCCACTCCATGAGGTAT
TTCTACACCTCCGTGTCCCGGCCCGGCCGCGGGGAGCCCCGCTTCATCTCAGTGGGCTACGTGGACGACA
CGCAGTTCGTGAGGTTCGACAGCGACGCCGCGAGTCCGAGAGAGGAGCCGCGGGCGCCGTGGATAGAGCA
GGAGGGGCCGGAATATTGGGACCGGAACACACAGATCTGCAAGACCAACACACAGACTGACCGAGAGAGC
CTGCGGAACCTGCGCGGCTACTACAACCAGAGCGAGGCCGGTGAGTGACCCCGGCCCGGGGCGCAGGTCA
CGACTCCCCATCCCCCACGTACGGCCCGGGTCGCCCCGAGTCTCCGGGTCCGAGATCCGCCTCCCTGAGG
CCGCGGGACCCGCCCAGACCCTCGACCGGCGAGAGCCCCAGGCGCGTTTACCCGGTTTCATTTTCAGTTG
AGGCCAAAATCCCCGCGGGTTGGTCGGGGCGGGGCGGGGCTCGGGGGGACGGGGCTGACCGCGGGGCCGG
GGCCAGGGTCTCACACCCTCCAGAGGATGTACGGCTGCGACGTGGGGCCGGACGGGCGCCTCCTCCGCGG
GCATAACCAGTTCGCCTACGACGGCAAGGATTACATCGCCCTGAACGAGGACCTGAGCTCCTGGACCGCG
GCGGACACCGCGGCTCAGATCACCCAGCGCAAGTGGGAGGCGGCCCGTGTGGCGGAGCAGCTGAGAACCT
ACCTGGAGGGCACGTGCGTGGAGTGGCTCCGCAGATACCTGGAGAACGGGAAGGAGACGCTGCAGCGCGC
GGGTACCAGGGGCAGTGGGGAGCCTTCCCCATCTCCTATAGGTCGCCGGGGATGGCCTCCAACGAGAAGA
AGAGGAAAATGGGATCAGCGCTAGAATGTCGCCCTCCCTTGAATGGAGAATGGCATGAGTTTTCCTGAGT
TTCCTCTGAGGGCCCCCTCTTCTCTCTAGGACAATTAAGGGATGACGTCTCTGAGGAAATGGAGGGGAAG
ACAGTCCCTAGAATACTGATCAGGGGTCCCCTTTGACCCCTGCAGCAGCCTTGGGAACCATGACTTTTCC
TCTCAGGCCTTGTTCTCTGCCTCACACTCAGTGTGTTTGGGGCTCTGATTCCAGCACTTCTGAGTCACTT
TACCTCCACTCAGATCAGGAGCAGAAGTCTCTGTTCCCCGCTCAGAGACTCGAACTTTCCAATGAATAGA
TTATCCCAGGTGCCTGCGTCCAGGCTGGTGTCTGGGTTCTGTGCCCCTTCCCCACCCCAGGTGTCCTGTC
CATTCTCAGGCTGGTCACATGGGTGGTCCTAGGGTGTCCCATGAGAGATGCAAAGCGCCTGAATTTTCTG
ACTCTTCCCATCAGACCCCCCAAAGACACATGTGACCCACCACCCCATCTCTGACCATGAGGCCACCCTG
AGGTGCTGGGCCCTGGGCTTCTACCCTGCGGAGATCACACTGACCTGGCAGCGGGATGGCGAGGACCAAA
CTCAGGACACCGAGCTTGTGGAGACCAGACCAGCAGGAGACAGAACCTTCCAGAAGTGGGCAGCTGTGGT
GGTGCCTTCTGGAGAAGAGCAGAGATACACATGCCATGTACAGCATGAGGGGCTGCCGAAGCCCCTCACC
CTGAGATGGGGTAAGGAGGGGGATGAGGGGTCATATCTCTTCTCAGGGAAAGCAGGAGCCCTTCAGCAGG
GTCAGGGCCCCTCATCTTCCCCTCCTTTCCCAGAGCCATCTTCCCAGTCCACCGTCCCCATCGTGGGCAT
TGTTGCTGGCCTGGCTGTCCTAGCAGTTGTGGTCATCGGAGCTGTGGTCGCTGCTGTGATGTGTAGGAGG
AAGAGCTCAGGTAGGGAAGGGGTGAGGGGTGGGGTCTGGGTTTTCTTGTCCCACTGGGGGTTTCAAGCCC
CAGGTAGAAGTGTTCCCTGCATCATTACTGGGAAGCAGCATGCACACAGGGGCTAACGCAGCCTGGGACC
CTGTGTGCCAGCACTTACTCTTTTGTGCAGCACATGTGACAATGAAGGACGGATGTATCACCTTGATGGT
TGTGGTGTTGGGGTCCTGATTCCAGCATTCATGAGTCAGGGGAAGGTCCCTGCTAAGGACAGACCTTAGG
AGGGCAGTTGGTCCAGGACCCACACTTGCTTTCCTCGTGTTTCCTGATCCTGCCCTGGGTCTGTAGTCAT
ACTTCTGGAAATTCCTTTTGGGTCCAAGACTAGGAGGTTCCTCTAAGATCTCATGGCCCTGCTTCCTCCC
AGTCCCCTCACAGGACATTTTCTTCCCACAGGTGGAAAAGGAGGGAGCTACTCTCAGGCTGCGTGTAAGT
GGTGGGGGTGGGAGTGTGGAGGAGCTCACCCACCCCATAATTCCTCCTGTCCCACGTCTCCTGTGGGCTC
TGACCAGGTCCTGTTTTTGTTCTACTCCAGCCAGCGACAGTGCCCAGGGCTCTGATGTGTCTCTCACAGC
TTGAAAAGGTGAGATTCTTGGGGTCTAGAGTGGGCGGGGGGGCGGGGAGGGGGCAGAGGGGAAAGGCCTG
GGTAATGGAGATTCTTTGATTGGGATGTTTCGCGTGTGTGATGGGCTGTTCAGAGTGTCATCACTTACCA
TGACTAACCAGAATTTGTTCATGACTGTTGTTTTCTGTAGCCTGAGACAGCTGTCTTGTGAGGGACTGAG
ATGCAGGATTTCTTCACGCCTCCCCTTTGTGACTTCAAGAGCCTCTGGCATCTCTTTCTGCAAAGGCACC
TGAATGTGTCTGCGTCCCTGTTAGCATAATGTGAGGAGGTGGAGAGACAGCCCACCCTTGTGTCCACTGT
GACCCCTGTTCCCATGCTGACCTGTGTTTCCTCCCCAGTCATCTTTCTTGTTCCAGAGAGGTGGGGCTGG
ATGTCTCCATCTCTGTCTCAACTTTATGTGCACTGAGCTGCAACTTCTTACTTCCCTACTGAAAATAAGA
ATCTGAATATAAATTTGTTTTCTCAAATATTTGCTATGAGAGGTTGATGGATTAATTAAATAAGTCAATT
CCTGGAATTTGAGAGAGCAAATAAAGACCTGAGAACCTTCCAGAATCTGCATGTTCGCTGTGCTGAGTCT
GTTGCAGGTGGGGTGTGGAGAAGGCTGTGGGGGGCCAAGTGTGGACGGGGCCTGTGCCCATTTGGTGTTG
AGTCCATCATGGGCTTTATGTGGTTAGTCCTCAGTTGGGTCACCTTCACTGCTCCATTGTCCTTGTCCCT
TCAGTGGAAACTTGTCCAGTGGGAGCTGTGACCACAGAGGCTCACACATCGCCCAGGGCGGCCCCTGCAC
ACGGGGGTCTCTGTGCATTCTGAGACAAATTTTCAGAGCCATTCACCTCCTGCCCTGCTTCTAGAGCTCC
TTTTCTGCTCTGCTCTTCTGCCCTCTCTCCCTGCCCTGGTTCTAGTGATCTTGGTGCTGAATCCAATCCC
AACTCATGAATCTGTAAAGCAGAGACTAATTTAGACTTACATTTGTCTGTGAAATTGGACCCATCATCAA
GGACTGTTCTTTCCTGAAGGGAGAA
>TMM_HLA_B_00018 
TTGTCCAGGACTCAGGCAGACAGTGTGACAAAGAGGCTTGGTGTAGGAGAAGAGGGATCAGGACGAAGTC
CCAGGTCCCGGACGGGGCTCTCAGGGTCTCAGGCTCCGAGGGCCGCGTCTGCAATGGGGAGGCGCAGCGT
TGGGGATTCCCCACTCCCCTGAGTTTCACTTCTTCTCCCAACTTGTGTCGGGTCCTTCTTCCAGGATACT
CGTGACGCATCCCCACTTCCCACTCCCATTGGGTGTCGGATATCTAGAGAAGCCAATCAGCGTCGCCGGG
GTCCCAGTTCTAAAGTCCCCACGCACCCACCCGGACTCAGAGTCTCCTCAGACGCCGAGATGCTGGTCAT
GGCGCCCCGAACCGTCCTCCTGCTGCTCTCGGCGGCCCTGGCCCTGACCGAGACCTGGGCCGGTGAGTGC
GGGTCGGGAGGGAAATGGCCTCTGCCGGGAGGAGCGAGGGGACCGCAGGCGGGGGCGCAGGACCTGAGGA
GCCGCGCCGGGAGGAGGGTCGGGCGGGTCTCAGCCCCTCCTCGCCCCCAGGCTCCCACTCCATGAGGTAT
TTCTACACCTCCGTGTCCCGGCCCGGCCGCGGGGAGCCCCGCTTCATCTCAGTGGGCTACGTGGACGACA
CGCAGTTCGTGAGGTTCGACAGCGACGCCGCGAGTCCGAGAGAGGAGCCGCGGGCGCCGTGGATAGAGCA
GGAGGGGCCGGAATATTGGGACCGGAACACACAGATCTGCAAGACCAACACACAGACTGACCGAGAGAGC
CTGCGGAACCTGCGCGGCTACTACAACCAGAGCGAGGCCGGTGAGTGACCCCGGCCCGGGGCGCAGGTCA
CGACTCCCCATCCCCCACGTACGGCCCGGGTCGCCCCGAGTCTCCGGGTCCGAGATCCGCCTCCCTGAGG
CCGCGGGACCCGCCCAGACCCTCGACCGGCGAGAGCCCCAGGCGCGTTTACCCGGTTTCATTTTCAGTTG
AGGCCAAAATCCCCGCGGGTTGGTCGGGGCGGGGCGGGGCTCGGGGGACGGGGCTGACCGCGGGGCCGGG
GCCAGGGTCTCACACCCTCCAGAGGATGTACGGCTGCGACGTGGGGCCGGACGGGCGCCTCCTCCGCGGG
CATAACCAGTTCGCCTACGACGGCAAGGATTACATCGCCCTGAACGAGGACCTGAGCTCCTGGACCGCGG
CGGACACCGCGGCTCAGATCACCCAGCGCAAGTGGGAGGCGGCCCGTGTGGCGGAGCAGCTGAGAACCTA
CCTGGAGGGCACGTGCGTGGAGTGGCTCCGCAGATACCTGGAGAACGGGAAGGAGACGCTGCAGCGCGCG
GGTACCAGGGGCAGTGGGGAGCCTTCCCCATCTCCTATAGGTCGCCGGGGATGGCCTCCAACGAGAAGAA
GAGGAAAATGGGATCAGCGCTAGAATGTCGCCCTCCCTTGAATGGAGAATGGCATGAGTTTTCCTGAGTT
TCCTCTGAGGGCCCCCTCTTCTCTCTAGGACAATTAAGGGATGACGTCTCTGAGGAAATGGAGGGGAAGA
CAGTCCCTAGAATACTGATCAGGGGTCCCCTTTGACCCCTGCAGCAGCCTTGGGAACCATGACTTTTCCT
CTCAGGCCTTGTTCTCTGCCTCACACTCAGTGTGTTTGGGGCTCTGATTCCAGCACTTCTGAGTCACTTT
ACCTCCACTCAGATCAGGAGCAGAAGTCTCTGTTCCCCGCTCAGAGACTCGAACTTTCCAATGAATAGAT
TATCCCAGGTGCCTGCGTCCAGGCTGGTGTCTGGGTTCTGTGCCCCTTCCCCACCCCAGGTGTCCTGTCC
ATTCTCAGGCTGGTCACATGGGTGGTCCTAGGGTGTCCCATGAGAGATGCAAAGCGCCTGAATTTTCTGA
CTCTTCCCATCAGACCCCCCAAAGACACATGTGACCCACCACCCCATCTCTGACCATGAGGCCACCCTGA
GGTGCTGGGCCCTGGGCTTCTACCCTGCGGAGATCACACTGACCTGGCAGCGGGATGGCGAGGACCAAAC
TCAGGACACCGAGCTTGTGGAGACCAGACCAGCAGGAGACAGAACCTTCCAGAAGTGGGCAGCTGTGGTG
GTGCCTTCTGGAGAAGAGCAGAGATACACATGCCATGTACAGCATGAGGGGCTGCCGAAGCCCCTCACCC
TGAGATGGGGTAAGGAGGGGGATGAGGGGTCATATCTCTTCTCAGGGAAAGCAGGAGCCCTTCAGCAGGG
TCAGGGCCCCTCATCTTCCCCTCCTTTCCCAGAGCCATCTTCCCAGTCCACCGTCCCCATCGTGGGCATT
GTTGCTGGCCTGGCTGTCCTAGCAGTTGTGGTCATCGGAGCTGTGGTCGCTGCTGTGATGTGTAGGAGGA
AGAGCTCAGGTAGGGAAGGGGTGAGGGGTGGGGTCTGGGTTTTCTTGTCCCACTGGGGGTTTCAAGCCCC
AGGTAGAAGTGTTCCCTGCATCATTACTGGGAAGCAGCATGCACACAGGGGCTAACGCAGCCTGGGACCC
TGTGTGCCAGCACTTACTCTTTTGTGCAGCACATGTGACAATGAAGGACGGATGTATCACCTTGATGGTT
GTGGTGTTGGGGTCCTGATTCCAGCATTCATGAGTCAGGGGAAGGTCCCTGCTAAGGACAGACCTTAGGA
GGGCAGTTGGTCCAGGACCCACACTTGCTTTCCTCGTGTTTCCTGATCCTGCCCTGGGTCTGTAGTCATA
CTTCTGGAAATTCCTTTTGGGTCCAAGACTAGGAGGTTCCTCTAAGATCTCATGGCCCTGCTTCCTCCCA
GTCCCCTCACAGGACATTTTCTTCCCACAGGTGGAAAAGGAGGGAGCTACTCTCAGGCTGCGTGTAAGTG
GTGGGGGTGGGAGTGTGGAGGAGCTCACCCACCCCATAATTCCTCCTGTCCCACGTCTCCTGTGGGCTCT
GACCAGGTCCTGTTTTTGTTCTACTCCAGCCAGCGACAGTGCCCAGGGCTCTGATGTGTCTCTCACAGCT
TGAAAAGGTGAGATTCTTGGGGTCTAGAGTGGGCGGGGGGCGGGGAGGGGGCAGAGGGGAAAGGCCTGGG
TAATGGAGATTCTTTGATTGGGATGTTTCGCGTGTGTGATGGGCTGTTCAGAGTGTCATCACTTACCATG
ACTAACCAGAATTTGTTCATGACTGTTGTTTTCTGTAGCCTGAGACAGCTGTCTTGTGAGGGACTGAGAT
GCAGGATTTCTTCACGCCTCCCCTTTGTGACTTCAAGAGCCTCTGGCATCTCTTTCTGCAAAGGCACCTG
AATGTGTCTGCGTCCCTGTTAGCATAATGTGAGGAGGTGGAGAGACAGCCCACCCTTGTGTCCACTGTGA
CCCCTGTTCCCATGCTGACCTGTGTTTCCTCCCCAGTCATCTTTCTTGTTCCAGAGAGGTGGGGCTGGAT
GTCTCCATCTCTGTCTCAACTTTATGTGCACTGAGCTGCAACTTCTTACTTCCCTACTGAAAATAAGAAT
CTGAATATAAATTTGTTTTCTCAAATATTTGCTATGAGAGGTTGATGGATTAATTAAATAAGTCAATTCC
TGGAATTTGAGAGAGCAAATAAAGACCTGAGAACCTTCCAGAATCTGCATGTTCGCTGTGCTGAGTCTGT
TGCAGGTGGGGTGTGGAGAAGGCTGTGGGGGGCCGAGTGTGGACGGGGCCTGTGCCCATTTGGTGTTGAG
TCCATCATGGGCTTTATGTGGTTAGTCCTCAGCTGGGTCACCTTCACTGCTCCATTGTCCTTGTCCCTTC
AGTGGAAACTTGTCCAGTGGGAGCTGTGACCACAGAGGCTCACACATCGCCCTGGGCGGCCCCTGCACAC
GGGGGTCTCTGTGCATTCTGAGACAAATTTTCAGAGCCATTCACCTCCTGCCCTGCTTCTAGAGCTCCTT
TTCTGCTCTGCTCTTCTGCCCTCTCTCCCTGCCCTGGTTCTAGTGATCTTGGTGCTGAATCCAATCCCAA
CTCATGAATCTGTAAAGCAGAGACTAATTTAGACTTACATTTGTCTGTGAAATTGGACCCATCATCAAGG
ACTGTTCTTTCCTGAAGGGAGAA
>TMM_HLA_B_00019 
TTGTCCAGGACTCAGGCAGACAGTGTGACAAAGAGGCTTGGTGTAGGAGAAGAGGGATCAGGACGAAGTC
CCAGGTCCCGGACGGGGCTCTCAGGGTCTCAGGCTCCGAGGGCCGCGTCTGCAATGGGGAGGCGCAGCGT
TGGGGATTCCCCACTCCCCTGAGTTTCACTTCTTCTCCCAACTTGTGTCGGGTCCTTCTTCCAGGATACT
CGTGACGCATCCCCACTTCCCACTCCCATTGGGTGTCGGATATCTAGAGAAGCCAATCAGCGTCGCCGGG
GTCCCAGTTCTAAAGTCCCCACGCACCCACCCGGACTCAGAGTCTCCTCAGACGCCGAGATGCTGGTCAT
GGCGCCCCGAACCGTCCTCCTGCTGCTCTCGGCGGCCCTGGCCCTGACCGAGACCTGGGCCGGTGAGTGC
GGGTCGGGAGGGAAATGGCCTCTGCCGGGAGGAGCGAGGGGACCGCAGGCGGGGGCGCAGGACCTGAGGA
GCCGCGCCGGGAGGAGGGTCGGGCGGGTCTCAGCCCCTCCTCGCCCCCAGGCTCCCACTCCATGAGGTAT
TTCTACACCTCCGTGTCCCGGCCCGGCCGCGGGGAGCCCCGCTTCATCTCAGTGGGCTACGTGGACGACA
CGCAGTTCGTGAGGTTCGACAGCGACGCCGCGAGTCCGAGAGAGGAGCCGCGGGCGCCGTGGATAGAGCA
GGAGGGGCCGGAATATTGGGACCGGAACACACAGATCTGCAAGACCAACACACAGACTGACCGAGAGAGC
CTGCGGAACCTGCGCGGCTACTACAACCAGAGCGAGGCCGGTGAGTGACCCCGGCCCGGGGCGCAGGTCA
CGACTCCCCATCCCCCACGTACGGCCCGGGTCGCCCCGAGTCTCCGGGTCCGAGATCCGCCTCCCTGAGG
CCGCGGGACCCGCCCAGACCCTCGACCGGCGAGAGCCCCAGGCGCGTTTACCCGGTTTCATTTTCAGTTG
AGGCCAAAATCCCCGCGGGTTGGTCGGGGCGGGGCGGGGCTCGGGGGGACGGGGCTGACCGCGGGGCCGG
GGCCAGGGTCTCACACCCTCCAGAGGATGTACGGCTGCGACGTGGGGCCGGACGGGCGCCTCCTCCGCGG
GCATAACCAGTTCGCCTACGACGGCAAGGATTACATCGCCCTGAACGAGGACCTGAGCTCCTGGACCGCG
GCGGACACCGCGGCTCAGATCACCCAGCGCAAGTGGGAGGCGGCCCGTGTGGCGGAGCAGCTGAGAACCT
ACCTGGAGGGCACGTGCGTGGAGTGGCTCCGCAGATACCTGGAGAACGGGAAGGAGACGCTGCAGCGCGC
GGGTACCAGGGGCAGTGGGGAGCCTTCCCCATCTCCTATAGGTCGCCGGGGATGGCCTCCAACGAGAAGA
AGAGGAAAATGGGATCAGCGCTAGAATGTCGCCCTCCCTTGAATGGAGAATGGCATGAGTTTTCCTGAGT
TTCCTCTGAGGGCCCCCTCTTCTCTCTAGGACAATTAAGGGATGACGTCTCTGAGGAAATGGAGGGGAAG
ACAGTCCCTAGAATACTGATCAGGGGTCCCCTTTGACCCCTGCAGCAGCCTTGGGAACCATGACTTTTCC
TCTCAGGCCTTGTTCTCTGCCTCACACTCAGTGTGTTTGGGGCTCTGATTCCAGCACTTCTGAGTCACTT
TACCTCCACTCAGATCAGGAGCAGAAGTCTCTGTTCCCCGCTCAGAGACTCGAACTTTCCAATGAATAGA
TTATCCCAGGTGCCTGCGTCCAGGCTGGTGTCTGGGTTCTGTGCCCCTTCCCCACCCCAGGTGTCCTGTC
CATTCTCAGGCTGGTCACATGGGTGGTCCTAGGGTGTCCCATGAGAGATGCAAAGCGCCTGAATTTTCTG
ACTCTTCCCATCAGACCCCCCAAAGACACATGTGACCCACCACCCCATCTCTGACCATGAGGCCACCCTG
AGGTGCTGGGCCCTGGGCTTCTACCCTGCGGAGATCACACTGACCTGGCAGCGGGATGGCGAGGACCAAA
CTCAGGACACCGAGCTTGTGGAGACCAGACCAGCAGGAGACAGAACCTTCCAGAAGTGGGCAGCTGTGGT
GGTGCCTTCTGGAGAAGAGCAGAGATACACATGCCATGTACAGCATGAGGGGCTGCCGAAGCCCCTCACC
CTGAGATGGGGTAAGGAGGGGGATGAGGGGTCATATCTCTTCTCAGGGAAAGCAGGAGCCCTTCAGCAGG
GTCAGGGCCCCTCATCTTCCCCTCCTTTCCCAGAGCCATCTTCCCAGTCCACCGTCCCCATCGTGGGCAT
TGTTGCTGGCCTGGCTGTCCTAGCAGTTGTGGTCATCGGAGCTGTGGTCGCTGCTGTGATGTGTAGGAGG
AAGAGCTCAGGTAGGGAAGGGGTGAGGGGTGGGGTCTGGGTTTTCTTGTCCCACTGGGGGTTTCAAGCCC
CAGGTAGAAGTGTTCCCTGCATCATTACTGGGAAGCAGCATGCACACAGGGGCTAACGCAGCCTGGGACC
CTGTGTGCCAGCACTTACTCTTTTGTGCAGCACATGTGACAATGAAGGACGGATGTATCACCTTGATGGT
TGTGGTGTTGGGGTCCTGATTCCAGCATTCATGAGTCAGGGGAAGGTCCCTGCTAAGGACAGACCTTAGG
AGGGCAGTTGGTCCAGGACCCACACTTGCTTTCCTCGTGTTTCCTGATCCTGCCCTGGGTCTGTAGTCAT
ACTTCTGGAAATTCCTTTTGGGTCCAAGACTAGGAGGTTCCTCTAAGATCTCATGGCCCTGCTTCCTCCC
AGTCCCCTCACAGGACATTTTCTTCCCACAGGTGGAAAAGGAGGGAGCTACTCTCAGGCTGCGTGTAAGT
GGTGGGGGTGGGAGTGTGGAGGAGCTCACCCACCCCATAATTCCTCCTGTCCCACGTCTCCTGTGGGCTC
TGACCAGGTCCTGTTTTTGTTCTACTCCAGCCAGCGACAGTGCCCAGGGCTCTGATGTGTCTCTCACAGC
TTGAAAAGGTGAGATTCTTGGGGTCTAGAGTGGGCGGGGGGGCGGGGAGGGGGCAGAGGGGAAAGGCCTG
GGTAATGGAGATTCTTTGGGATGTTTCGCGTGTGTGATGGGCTGTTCAGAGTGTCATCACTTACCATGAC
TAACCAGAATTTGTTCATGACTGTTGTTTTCTGTAGCCTGAGACAGCTGTCTTGTGAGGGACTGAGATGC
AGGATTTCTTCACGCCTCCCCTTTGTGACTTCAAGAGCCTCTGGCATCTCTTTCTGCAAAGGCACCTGAA
TGTGTCTGCGTCCCTGTTAGCATAATGTGAGGAGGTGGAGAGACAGCCCACCCTTGTGTCCACTGTGACC
CCTGTTCCCATGCTGACCTGTGTTTCCTCCCCAGTCATCTTTCTTGTTCCAGAGAGGTGGGGCTGGATGT
CTCCATCTCTGTCTCAACTTTATGTGCACTGAGCTGCAACTTCTTACTTCCCTACTGAAAATAAGAATCT
GAATATAAATTTGTTTTCTCAAATATTTGCTATGAGAGGTTGATGGATTAATTAAATAAGTCAATTCCTG
GAATTTGAGAGAGCAAATAAAGACCTGAGAACCTTCCAGAATCTGCATGTTCGCTGTGCTGAGTCTGTTG
CAGGTGGGGTGTGGAGAAGGCTGTGGGGGGCCAAGTGTGGACGGGGCCTGTGCCCATTTGGTGTTGAGTC
CATCATGGGCTTTATGTGGTTAGTCCTCAGTTGGGTCACCTTCACTGCTCCATTGTCCTTGTCCCTTCAG
TGGAAACTTGTCCAGTGGGAGCTGTGACCACAGAGGCTCACACATCGCCCAGGGCGGCCCCTGCACACGG
GGGTCTCTGTGCATTCTGAGACAAATTTTCAGAGCCATTCACCTCCTGCCCTGCTTCTAGAGCTCCTTTT
CTGCTCTGCTCTTCTGCCCTCTCTCCCTGCCCTGGTTCTAGTGATCTTGGTGCTGAATCCAATCCCAACT
CATGAATCTGTAAAGCAGAGACTAATTTAGACTTACATTTGTCTGTGAAATTGGACCCATCATCAAGGAC
TGTTCTTTCCTGAAGGGAGAA
>TMM_HLA_B_00020 
TTGTCCAGGACTCAGGCAGACAGTGTGACAAAGAGGCTTGGTGTAGGAGAAGAGGGATCAGGACGAAGTC
CCAGGTCCCGGACGGGGCTCTCAGGGTCTCAGGCTCCGAGGGCCGCGTCTGCAATGGGGAGGCGCAGCGT
TGGGGATTCCCCACTCCCCTGAGTTTCACTTCTTCTCCCAACTTGTGTCGGGTCCTTCTTCCAGGATACT
CGTGACGCATCCCCACTTCCCACTCCCATTGGGTGTCGGATATCTAGAGAAGCCAATCAGCGTCGCCGGG
GTCCCAGTTCTAAAGTCCCCACGCACCCACCCGGACTCAGAGTCTCCTCAGACGCCGAGATGCTGGTCAT
GGCGCCCCGAACCGTCCTCCTGCTGCTCTCGGCGGCCCTGGCCCTGACCGAGACCTGGGCCGGTGAGTGC
GGGTCGGGAGGGAAATGGCCTCTGCCGGGAGGAGCGAGGGGACCGCAGGCGGGGGCGCAGGACCTGAGGA
GCCGCGCCGGGAGGAGGGTCGGGCGGGTCTCAGCCCCTCCTCGCCCCCAGGCTCCCACTCCATGAGGTAT
TTCTACACCTCCGTGTCCCGGCCCGGCCGCGGGGAGCCCCGCTTCATCTCAGTGGGCTACGTGGACGACA
CGCAGTTCGTGAGGTTCGACAGCGACGCCGCGAGTCCGAGAGAGGAGCCGCGGGCGCCGTGGATAGAGCA
GGAGGGGCCGGAATATTGGGACCGGGAGACACAGATCTCCAAGACCAACACACAGACTGACCGAGAGAGC
CTGCGGAACCTGCGCGGCTACTACAACCAGAGCGAGGCCGGTGAGTGACCCCGGCCCGGGGCGCAGGTCA
CGACTCCCCATCCCCCACGTACGGCCCGGGTCGCCCCGAGTCTCCGGGTCCGAGATCCGCCTCCCTGAGG
CCGCGGGACCCGCCCAGACCCTCGACCGGCGAGAGCCCCAGGCGCGTTTACCCGGTTTCATTTTCAGTTG
AGGCCAAAATCCCCGCGGGTTGGTCGGGGCGGGGCGGGGCTCGGGGGGACGGGGCTGACCGCGGGGCCGG
GGCCAGGGTCTCACACCCTCCAGAGGATGTACGGCTGCGACGTGGGGCCGGACGGGCGCCTCCTCCGCGG
GCATAACCAGTTCGCCTACGACGGCAAGGATTACATCGCCCTGAACGAGGACCTGAGCTCCTGGACCGCG
GCGGACACCGCGGCTCAGATCACCCAGCGCAAGTGGGAGGCGGCCCGTGTGGCGGAGCAGCTGAGAACCT
ACCTGGAGGGCACGTGCGTGGAGTGGCTCCGCAGATACCTGGAGAACGGGAAGGAGACGCTGCAGCGCGC
GGGTACCAGGGGCAGTGGGGAGCCTTCCCCATCTCCTATAGGTCGCCGGGGATGGCCTCCAACGAGAAGA
AGAGGAAAATGGGATCAGCGCTAGAATGTCGCCCTCCCTTGAATGGAGAATGGCATGAGTTTTCCTGAGT
TTCCTCTGAGGGCCCCCTCTTCTCTCTAGGACAATTAAGGGATGACGTCTCTGAGGAAATGGAGGGGAAG
ACAGTCCCTAGAATACTGATCAGGGGTCCCCTTTGACCCCTGCAGCAGCCTTGGGAACCATGACTTTTCC
TCTCAGGCCTTGTTCTCTGCCTCACACTCAGTGTGTTTGGGGCTCTGATTCCAGCACTTCTGAGTCACTT
TACCTCCACTCAGATCAGGAGCAGAAGTCTCTGTTCCCCGCTCAGAGACTCGAACTTTCCAATGAATAGA
TTATCCCAGGTGCCTGCGTCCAGGCTGGTGTCTGGGTTCTGTGCCCCTTCCCCACCCCAGGTGTCCTGTC
CATTCTCAGGCTGGTCACATGGGTGGTCCTAGGGTGTCCCATGAGAGATGCAAAGCGCCTGAATTTTCTG
ACTCTTCCCATCAGACCCCCCAAAGACACATGTGACCCACCACCCCATCTCTGACCATGAGGCCACCCTG
AGGTGCTGGGCCCTGGGCTTCTACCCTGCGGAGATCACACTGACCTGGCAGCGGGATGGCGAGGACCAAA
CTCAGGACACCGAGCTTGTGGAGACCAGACCAGCAGGAGACAGAACCTTCCAGAAGTGGGCAGCTGTGGT
GGTGCCTTCTGGAGAAGAGCAGAGATACACATGCCATGTACAGCATGAGGGGCTGCCGAAGCCCCTCACC
CTGAGATGGGGTAAGGAGGGGGATGAGGGGTCATATCTCTTCTCAGGGAAAGCAGGAGCCCTTCAGCAGG
GTCAGGGCCCCTCATCTTCCCCTCCTTTCCCAGAGCCATCTTCCCAGTCCACCGTCCCCATCGTGGGCAT
TGTTGCTGGCCTGGCTGTCCTAGCAGTTGTGGTCATCGGAGCTGTGGTCGCTGCTGTGATGTGTAGGAGG
AAGAGCTCAGGTAGGGAAGGGGTGAGGGGTGGGGTCTGGGTTTTCTTGTCCCACTGGGGGTTTCAAGCCC
CAGGTAGAAGTGTTCCCTGCATCATTACTGGGAAGCAGCATGCACACAGGGGCTAACGCAGCCTGGGACC
CTGTGTGCCAGCACTTACTCTTTTGTGCAGCACATGTGACAATGAAGGACGGATGTATCACCTTGATGGT
TGTGGTGTTGGGGTCCTGATTCCAGCATTCATGAGTCAGGGGAAGGTCCCTGCTAAGGACAGACCTTAGG
AGGGCAGTTGGTCCAGGACCCACACTTGCTTTCCTCGTGTTTCCTGATCCTGCCCTGGGTCTGTAGTCAT
ACTTCTGGAAATTCCTTTTGGGTCCAAGACTAGGAGGTTCCTCTAAGATCTCATGGCCCTGCTTCCTCCC
AGTCCCCTCACAGGACATTTTCTTCCCACAGGTGGAAAAGGAGGGAGCTACTCTCAGGCTGCGTGTAAGT
GGTGGGGGTGGGAGTGTGGAGGAGCTCACCCACCCCATAATTCCTCCTGTCCCACGTCTCCTGTGGGCTC
TGACCAGGTCCTGTTTTTGTTCTACTCCAGCCAGCGACAGTGCCCAGGGCTCTGATGTGTCTCTCACAGC
TTGAAAAGGTGAGATTCTTGGGGTCTAGAGTGGGCGGGGGGGCGGGGAGGGGGCAGAGGGGAAAGGCCTG
GGTAATGGAGATTCTTTGATTGGGATGTTTCGCGTGTGTGATGGGCTGTTCAGAGTGTCATCACTTACCA
TGACTAACCAGAATTTGTTCATGACTGTTGTTTTCTGTAGCCTGAGACAGCTGTCTTGTGAGGGACTGAG
ATGCAGGATTTCTTCACGCCTCCCCTTTGTGACTTCAAGAGCCTCTGGCATCTCTTTCTGCAAAGGCACC
TGAATGTGTCTGCGTCCCTGTTAGCATAATGTGAGGAGGTGGAGAGACAGCCCACCCTTGTGTCCACTGT
GACCCCTGTTCCCATGCTGACCTGTGTTTCCTCCCCAGTCATCTTTCTTGTTCCAGAGAGGTGGGGCTGG
ATGTCTCCATCTCTGTCTCAACTTTATGTGCACTGAGCTGCAACTTCTTACTTCCCTACTGAAAATAAGA
ATCTGAATATAAATTTGTTTTCTCAAATATTTGCTATGAGAGGTTGATGGATTAATTAAATAAGTCAATT
CCTGGAATTTGAGAGAGCAAATAAAGACCTGAGAACCTTCCAGAATCTGCATGTTCGCTGTGCTGAGTCT
GTTGCAGGTGGGGTGTGGAGAAGGCTGTGGGGGGCCAAGTGTGGACGGGGCCTGTGCCCATTTGGTGTTG
AGTCCATCATGGGCTTTATGTGGTTAGTCCTCAGTTGGGTCACCTTCACTGCTCCATTGTCCTTGTCCCT
TCAGTGGAAACTTGTCCAGTGGGAGCTGTGACCACAGAGGCTCACACATCGCCCAGGGCGGCCCCTGCAC
ACGGGGGTCTCTGTGCATTCTGAGACAAATTTTCAGAGCCATTCACCTCCTGCCCTGCTTCTAGAGCTCC
TTTTCTGCTCTGCTCTTCTGCCCTCTCTCCCTGCCCTGGTTCTAGTGATCTTGGTGCTGAATCCAATCCC
AACTCATGAATCTGTAAAGCAGAGACTAATTTAGACTTACATTTGTCTGTGAAATTGGACCCATCATCAA
GGACTGTTCTTTCCTGAAGGGAGAA
>TMM_HLA_B_00021 
TTGTCCAGGACTCAGGCAGACAGTGTGACAAAGAGGCTTGGTGTAGGAGAAGAGGGATCAGGACGAAGTC
CCAGGTCCCGGACGGGGCTCTCAGGGTCTCAGGCTCCGAGGGCCGCGTCTGCAATGGGGAGGCGCAGCGT
TGGGGATTCCCCACTCCCCTGAGTTTCACTTCTTCTCCCAACTTGTGTCGGGTCCTTCTTCCAGGATACT
CGTGACGCATCCCCACTTCCCACTCCCATTGGGTGTCGGATATCTAGAGAAGCCAATCAGCGTCGCCGGG
GTCCCAGTTCTAAAGTCCCCACGCACCCACCCGGACTCAGAGTCTCCTCAGACGCCGAGATGCTGGTCAT
GGCGCCCCGAACCGTCCTCCTGCTGCTCTCGGCGGCCCTGGCCCTGACCGAGACCTGGGCCGGTGAGTGC
GGGTCGGGAGGGAAATGGCCTCTGCCGGGAGGAGCGAGGGGACCGCAGGCGGGGGCGCAGGACCTGAGGA
GCCGCGCCGGGAGGAGGGTCGGGCGGGTCTCAGCCCCTCCTCGCCCCCAGGCTCCCACTCCATGAGGTAT
TTCTACACCTCCGTGTCCCGGCCCGGCCGCGGGGAGCCCCGCTTCATCTCAGTGGGCTACGTGGACGACA
CGCAGTTCGTGAGGTTCGACAGCGACGCCGCGAGTCCGAGAGAGGAGCCGCGGGCGCCGTGGATAGAGCA
GGAGGGGCCGGAGTATTGGGACCGGGAGACACAGATCTCCAAGACCAACACACAGACTGACCGAGAGAGC
CTGCGGAACCTGCGCGGCTACTACAACCAGAGCGAGGCCGGTGAGTGACCCCGGCCCGGGGCGCAGGTCA
CGACTCCCCATCCCCCACGTACGGCCCGGGTCGCCCCGAGTCTCCGGGTCCGAGATCCGCCTCCCTGAGG
CCGCGGGACCCGCCCAGACCCTCGACCGGCGAGAGCCCCAGGCGCGTTTACCCGGTTTCATTTTCAGTTG
AGGCCAAAATCCCCGCGGGTTGGTCGGGGCGGGGCGGGGCTCGGGGGGACGGGGCTGACCGCGGGGCCGG
GGCCAGGGTCTCACACCCTCCAGAGGATGTACGGCTGCGACGTGGGGCCGGACGGGCGCCTCCTCCGCGG
GCATAACCAGTTCGCCTACGACGGCAAGGATTACATCGCCCTGAACGAGGACCTGAGCTCCTGGACCGCG
GCGGACACCGCGGCTCAGATCACCCAGCGCAAGTGGGAGGCGGCCCGTGTGGCGGAGCAGCTGAGAACCT
ACCTGGAGGGCACGTGCGTGGAGTGGCTCCGCAGATACCTGGAGAACGGGAAGGAGACGCTGCAGCGCGC
GGGTACCAGGGGCAGTGGGGAGCCTTCCCCATCTCCTATAGGTCGCCGGGGATGGCCTCCAACGAGAAGA
AGAGGAAAATGGGATCAGCGCTAGAATGTCGCCCTCCCTTGAATGGAGAATGGCATGAGTTTTCCTGAGT
TTCCTCTGAGGGCCCCCTCTTCTCTCTAGGACAATTAAGGGATGACGTCTCTGAGGAAATGGAGGGGAAG
ACAGTCCCTAGAATACTGATCAGGGGTCCCCTTTGACCCCTGCAGCAGCCTTGGGAACCATGACTTTTCC
TCTCAGGCCTTGTTCTCTGCCTCACACTCAGTGTGTTTGGGGCTCTGATTCCAGCACTTCTGAGTCACTT
TACCTCCACTCAGATCAGGAGCAGAAGTCTCTGTTCCCCGCTCAGAGACTCGAACTTTCCAATGAATAGA
TTATCCCAGGTGCCTGCGTCCAGGCTGGTGTCTGGGTTCTGTGCCCCTTCCCCACCCCAGGTGTCCTGTC
CATTCTCAGGCTGGTCACATGGGTGGTCCTAGGGTGTCCCATGAGAGATGCAAAGCGCCTGAATTTTCTG
ACTCTTCCCATCAGACCCCCCAAAGACACATGTGACCCACCACCCCATCTCTGACCATGAGGCCACCCTG
AGGTGCTGGGCCCTGGGCTTCTACCCTGCGGAGATCACACTGACCTGGCAGCGGGATGGCGAGGACCAAA
CTCAGGACACCGAGCTTGTGGAGACCAGACCAGCAGGAGACAGAACCTTCCAGAAGTGGGCAGCTGTGGT
GGTGCCTTCTGGAGAAGAGCAGAGATACACATGCCATGTACAGCATGAGGGGCTGCCGAAGCCCCTCACC
CTGAGATGGGGTAAGGAGGGGGATGAGGGGTCATATCTCTTCTCAGGGAAAGCAGGAGCCCTTCAGCAGG
GTCAGGGCCCCTCATCTTCCCCTCCTTTCCCAGAGCCATCTTCCCAGTCCACCGTCCCCATCGTGGGCAT
TGTTGCTGGCCTGGCTGTCCTAGCAGTTGTGGTCATCGGAGCTGTGGTCGCTGCTGTGATGTGTAGGAGG
AAGAGCTCAGGTAGGGAAGGGGTGAGGGGTGGGGTCTGGGTTTTCTTGTCCCACTGGGGGTTTCAAGCCC
CAGGTAGAAGTGTTCCCTGCATCATTACTGGGAAGCAGCATGCACACAGGGGCTAACGCAGCCTGGGACC
CTGTGTGCCAGCACTTACTCTTTTGTGCAGCACATGTGACAATGAAGGACGGATGTATCACCTTGATGGT
TGTGGTGTTGGGGTCCTGATTCCAGCATTCATGAGTCAGGGGAAGGTCCCTGCTAAGGACAGACCTTAGG
AGGGCAGTTGGTCCAGGACCCACACTTGCTTTCCTCGTGTTTCCTGATCCTGCCCTGGGTCTGTAGTCAT
ACTTCTGGAAATTCCTTTTGGGTCCAAGACTAGGAGGTTCCTCTAAGATCTCATGGCCCTGCTTCCTCCC
AGTCCCCTCACAGGACATTTTCTTCCCACAGGTGGAAAAGGAGGGAGCTACTCTCAGGCTGCGTGTAAGT
GGTGGGGGTGGGAGTGTGGAGGAGCTCACCCACCCCATAATTCCTCCTGTCCCACGTCTCCTGTGGGCTC
TGACCAGGTCCTGTTTTTGTTCTACTCCAGCCAGCGACAGTGCCCAGGGCTCTGATGTGTCTCTCACAGC
TTGAAAAGGTGAGATTCTTGGGGTCTAGAGTGGGCGGGGGGGCGGGGAGGGGGCAGAGGGGAAAGGCCTG
GGTAATGGAGATTCTTTGATTGGGATGTTTCGCGTGTGTGATGGGCTGTTCAGAGTGTCATCACTTACCA
TGACTAACCAGAATTTGTTCATGACTGTTGTTTTCTGTAGCCTGAGACAGCTGTCTTGTGAGGGACTGAG
ATGCAGGATTTCTTCACGCCTCCCCTTTGTGACTTCAAGAGCCTCTGGCATCTCTTTCTGCAAAGGCACC
TGAATGTGTCTGCGTCCCTGTTAGCATAATGTGAGGAGGTGGAGAGACAGCCCACCCTTGTGTCCACTGT
GACCCCTGTTCCCATGCTGACCTGTGTTTCCTCCCCAGTCATCTTTCTTGTTCCAGAGAGGTGGGGCTGG
ATGTCTCCATCTCTGTCTCAACTTTATGTGCACTGAGCTGCAACTTCTTACTTCCCTACTGAAAATAAGA
ATCTGAATATAAATTTGTTTTCTCAAATATTTGCTATGAGAGGTTGATGGATTAATTAAATAAGTCAATT
CCTGGAATTTGAGAGAGCAAATAAAGACCTGAGAACCTTCCAGAATCTGCATGTTCGCTGTGCTGAGTCT
GTTGCAGGTGGGGTGTGGAGAAGGCTGTGGGGGGCCAAGTGTGGACGGGGCCTGTGCCCATTTGGTGTTG
AGTCCATCATGGGCTTTATGTGGTTAGTCCTCAGTTGGGTCACCTTCACTGCTCCATTGTCCTTGTCCCT
TCAGTGGAAACTTGTCCAGTGGGAGCTGTGACCACAGAGGCTCACACATCGCCCAGGGCGGCCCCTGCAC
ACGGGGGTCTCTGTGCATTCTGAGACAAATTTTCAGAGCCATTCACCTCCTGCCCTGCTTCTAGAGCTCC
TTTTCTGCTCTGCTCTTCTGCCCTCTCTCCCTGCCCTGGTTCTAGTGATCTTGGTGCTGAATCCAATCCC
AACTCCTGAATCTGTAAAGCAGAGACTAATTTAGACTTACATTTGTCTGTGAAATTGGACCCATCATCAA
GGACTGTTCTTTCCTGAAGGGAGAA
>TMM_HLA_B_00022 
TTGTCCAGGACTCAGGCAGACAGTGTGACAAAGAGGCTTGGTGTAGGAGAAGAGGGATCAGGACGAAGTC
CCAGGTCCCGGACGGGGCTCTCAGGGTCTCAGGCTCCGAGGGCCGCGTCTGCAATGGGGAGGCGCAGCGT
TGGGGATTCCCCACTCCCCTGAGTTTCACTTCTTCTCCCAACTTGTGTCGGGTCCTTCTTCCAGGATACT
CGTGACGCATCCCCACTTCCCACTCCCATTGGGTGTCGGATATCTAGAGAAGCCAATCAGCGTCGCCGGG
GTCCCAGTTCTAAAGTCCCCACGCACCCACCCGGACTCAGAGTCTCCTCAGACGCCGAGATGCTGGTCAT
GGCGCCCCGAACCGTCCTCCTGCTGCTCTCGGCGGCCCTGGCCCTGACCGAGACCTGGGCCGGTGAGTGC
GGGTCGGGAGGGAAATGGCCTCTGCCGGGAGGAGCGAGGGGACCGCAGGCGGGGGCGCAGGACCTGAGGA
GCCGCGCCGGGAGGAGGGTCGGGCGGGTCTCAGCCCCTCCTCGCCCCCAGGCTCCCACTCCATGAGGTAT
TTCTACACCGCCATGTCCCGGCCCGGCCGCGGGGAGCCCCGCTTCATCTCAGTGGGCTACGTGGACGACA
CGCAGTTCGTGAGGTTCGACAGCGACGCCGCGAGTCCGAGAGAGGAGCCGCGGGCGCCGTGGATAGAGCA
GGAGGGGCCGGAATATTGGGACCGGAACACACAGATCTGCAAGACCAACACACAGACTGACCGAGAGAGC
CTGCGGAACCTGCGCGGCTACTACAACCAGAGCGAGGCCGGTGAGTGACCCCGGCCCGGGGCGCAGGTCA
CGACTCCCCATCCCCCACGTACGGCCCGGGTCGCCCCGAGTCTCCGGGTCCGAGATCCGCCTCCCTGAGG
CCGCGGGACCCGCCCAGACCCTCGACCGGCGAGAGCCCCAGGCGCGTTTACCCGGTTTCATTTTCAGTTG
AGGCCAAAATCCCCGCGGGTTGGTCGGGGCGGGGCGGGGCTCGGGGGGACGGGGCTGACCGCGGGGCCGG
GGCCAGGGTCTCACACCCTCCAGAGGATGTACGGCTGCGACGTGGGGCCGGACGGGCGCCTCCTCCGCGG
GCATAACCAGTTCGCCTACGACGGCAAGGATTACATCGCCCTGAACGAGGACCTGAGCTCCTGGACCGCG
GCGGACACCGCGGCTCAGATCACCCAGCGCAAGTGGGAGGCGGCCCGTGTGGCGGAGCAGCTGAGAACCT
ACCTGGAGGGCACGTGCGTGGAGTGGCTCCGCAGATACCTGGAGAACGGGAAGGAGACGCTGCAGCGCGC
GGGTACCAGGGGCAGTGGGGAGCCTTCCCCATCTCCTATAGGTCGCCGGGGATGGCCTCCAACGAGAAGA
AGAGGAAAATGGGATCAGCGCTAGAATGTCGCCCTCCCTTGAATGGAGAATGGCATGAGTTTTCCTGAGT
TTCCTCTGAGGGCCCCCTCTTCTCTCTAGGACAATTAAGGGATGACGTCTCTGAGGAAATGGAGGGGAAG
ACAGTCCCTAGAATACTGATCAGGGGTCCCCTTTGACCCCTGCAGCAGCCTTGGGAACCATGACTTTTCC
TCTCAGGCCTTGTTCTCTGCCTCACACTCAGTGTGTTTGGGGCTCTGATTCCAGCACTTCTGAGTCACTT
TACCTCCACTCAGATCAGGAGCAGAAGTCTCTGTTCCCCGCTCAGAGACTCGAACTTTCCAATGAATAGA
TTATCCCAGGTGCCTGCGTCCAGGCTGGTGTCTGGGTTCTGTGCCCCTTCCCCACCCCAGGTGTCCTGTC
CATTCTCAGGCTGGTCACATGGGTGGTCCTAGGGTGTCCCATGAGAGATGCAAAGCGCCTGAATTTTCTG
ACTCTTCCCATCAGACCCCCCAAAGACACATGTGACCCACCACCCCATCTCTGACCATGAGGCCACCCTG
AGGTGCTGGGCCCTGGGCTTCTACCCTGCGGAGATCACACTGACCTGGCAGCGGGATGGCGAGGACCAAA
CTCAGGACACCGAGCTTGTGGAGACCAGACCAGCAGGAGACAGAACCTTCCAGAAGTGGGCAGCTGTGGT
GGTGCCTTCTGGAGAAGAGCAGAGATACACATGCCATGTACAGCATGAGGGGCTGCCGAAGCCCCTCACC
CTGAGATGGGGTAAGGAGGGGGATGAGGGGTCATATCTCTTCTCAGGGAAAGCAGGAGCCCTTCAGCAGG
GTCAGGGCCCCTCATCTTCCCCTCCTTTCCCAGAGCCATCTTCCCAGTCCACCGTCCCCATCGTGGGCAT
TGTTGCTGGCCTGGCTGTCCTAGCAGTTGTGGTCATCGGAGCTGTGGTCGCTGCTGTGATGTGTAGGAGG
AAGAGTTCAGGTAGGGAAGGGGTGAGGGGTGGGGTCTGGGTTTTCTTGTCCCACTGGGGGTTTCAAGCCC
CAGGTAGAAGTGTTCCCTGCATCATTACTGGGAAGCAGCATGCACACAGGGGCTAACGCAGCCTGGGACC
CTGTGTGCCAGCACTTACTCTTTTGTGCAGCACATGTGACAATGAAGGACGGATGTATCACCTTGATGGT
TGTGGTGTTGGGGTCCTGATTCCAGCATTCATGAGTCAGGGGAAGGTCCCTGCTAAGGACAGACCTTAGG
AGGGCAGTTGGTCCAGGACCCACACTTGCTTTCCTCGTGTTTCCTGATCCTGCCCTGGGTCTGTAGTCAT
ACTTCTGGAAATTCCTTTTGGGTCCAAGACTAGGAGGTTCCTCTAAGATCTCATGGCCCTGCTTCCTCCC
AGTCCCCTCACAGGACATTTTCTTCCCACAGGTGGAAAAGGAGGGAGCTACTCTCAGGCTGCGTGTAAGT
GGTGGGGGTGGGAGTGTGGAGGAGCTCACCCACCCCATAATTCCTCCTGTCCCACGTCTCCTGTGGGCTC
TGACCAGGTCCTGTTTTTGTTCTACTCCAGCCAGCGACAGTGCCCAGGGCTCTGATGTGTCTCTCACAGC
TTGAAAAGGTGAGATTCTTGGGGTCTAGAGTGGGCGGGGGGGCGGGGAGGGGGCAGAGGGGAAAGGCCTG
GGTAATGGAGATTCTTTGATTGGGATGTTTCGCGTGTGTGATGGGCTGTTCAGAGTGTCATCACTTACCA
TGACTAACCAGAATTTGTTCATGACTGTTGTTTTCTGTAGCCTGAGACAGCTGTCTTGTGAGGGACTGAG
ATGCAGGATTTCTTCACGCCTCCCCTTTGTGACTTCAAGAGCCTCTGGCATCTCTTTCTGCAAAGGCACC
TGAATGTGTCTGCGTCCCTGTTAGCATAATGTGAGGAGGTGGAGAGACAGCCCACCCTTGTGTCCACTGT
GACCCCTGTTCCCATGCTGACCTGTGTTTCCTCCCCAGTCATCTTTCTTGTTCCAGAGAGGTGGGGCTGG
ATGTCTCCATCTCTGTCTCAACTTTATGTGCACTGAGCTGCAACTTCTTACTTCCCTACTGAAAATAAGA
ATCTGAATATAAATTTGTTTTCTCAAATATTTGCTATGAGAGGTTGATGGATTAATTAAATAAGTCAATT
CCTGGAATTTGAGAGAGCAAATAAAGACCTGAGAACCTTCCAGAATCTGCATGTTCGCTGTGCTGAGTCT
GTTGCAGGTGGGGTGTGGAGAAGGCTGTGGGGGGCCAAGTGTGGACGGGGCCTGTGCCCATTTGGTGTTG
AGTCCATCATGGGCTTTATGTGGTTAGTCCTCAGTTGGGTCACCTTCACTGCTCCATTGTCCTTGTCCCT
TCAGTGGAAACTTGTCCAGTGGGAGCTGTGACCACAGAGGCTCACACATCGCCCAGGGCGGCCCCTGCAC
ACGGGGGTCTCTGTGCATTCTGAGACAAATTTTCAGAGCCATTCACCTCCTGCCCTGCTTCTAGAGCTCC
TTTTCTGCTCTGCTCTTCTGCCCTCTCTCCCTGCCCTGGTTCTAGTGATCTTGGTGCTGAATCCAATCCC
AACTCATGAATCTGTAAAGCAGAGACTAATTTAGACTTACATTTGTCTGTGAAATTGGACCCATCATCAA
GGACTGTTCTTTCCTGAAGGGAGAA
>TMM_HLA_B_00023 
TTGTGCAGGACTCAGGCAGACAGTGTGACAAAGAGGCTTGGTGTAGGAGAAGAGGGATCAGGACGAAGTC
CCAGGCCCCGGGCGGGGCTCTCAGGGTCTCAGGCTCCGAGGGCCGCGTCTGCAATGGGGAGGCGCAGCGT
TGGGGATTCCCCACTCCCACGAGTTTCACTTCTTCTCCCAACCTATGTCGGGTCCTTCTTCCAGGATACT
CGTGACGCGTCCCCATTTCCCACTCCCATTGGGTGTCGGGTGTCTAGAGAAGCCAATCAGCGTCGCCGTG
GTCCCAGTTCTAAAGTCCCCACGCACCCACCCGGACTCAGAATCTCCTCAGACGCCGAGATGCGGGTCAC
GGCACCCCGAACCGTCCTCCTGCTGCTCTCGGCGGCCCTGGCCCTGACCGAGACCTGGGCCGGTGAGTGC
GGGTCGGCAGGGAAATGGCCTCTGTGGGGAGGAGCGAGGGGACCGCAGGCGGGGGCGCAGGACCCGGGGA
GCCGCGCCGGGAGGAGGGTCGGGCGGGTCTCAGCTCCTCCTCGCCCCCAGGCTCCCACTCCATGAGGTAT
TTCCACACCGCCATGTCCCGGCCCGGCCGCGGGGAGCCCCGCTTCATCACCGTGGGCTACGTGGACGACA
CGCTGTTCGTGAGGTTCGACAGCGACGCCACGAGTCCGAGGAAGGAGCCGCGGGCGCCATGGATAGAGCA
GGAGGGGCCGGAGTATTGGGACCGGGAGACACAGATCTCCAAGACCAACACACAGACTTACCGAGAGAGC
CTGCGGAACCTGCGCGGCTACTACAACCAGAGCGAGGCCGGTGAGTGACCCCGGCCCGGGGCGCAGGTCA
CGACTCCCCATCCCCCACGTACGGCCCGGGTCGCCCCGAGTCTCCGGGTCCGAGATCCGACCCCCTGAGG
CCGCGGGACCCGCCCAGACCCTCGACCGGCGAGAGCCCCAGGCGCGTTTACCCGGTTTCATTTTCAGTTG
AGGCCAAAATCCCCGCGGGTTGGTCGGGGCGGGGCGGGGCTCGGGGGACTGGGCTGACCGCGGGGCCGGG
GCCAGGGTCTCACACCCTCCAGAGGATGTACGGCTGCGACGTGGGGCCGGACGGGCGCCTCCTCCGCGGG
CATAACCAGTACGCCTACGACGGCAAGGATTACATCGCCCTGAACGAGGACCTGCGCTCCTGGACCGCCG
CGGACACGGCGGCTCAGATCTCCCAGCGCAAGTTGGAGGCGGCCCGTGTGGCGGAGCAGCTGAGAGCCTA
CCTGGAGGGCGAGTGCGTGGAGTGGCTCCGCAGATACCTGGAGAACGGGAAGGACAAGCTGGAGCGCGCT
GGTACCAGGGGCAGTGGGGAGCCTTCCCCATCTCCTATAGGTCGCCGGGGATGGCCTCCCACGAGAAGAG
GAGGAAAATGGGATCAGCGCTAGAATGTCGCCCTCCGTTGAATGGAGAATGGCATGAGTTTTCCTGAGTT
TCCTCTGAGGGCCCCCTCTTCTCTCTAGACAATTAAGGAATGACGTCTCTGAGGAAATGGAGGGGAAGAC
AGTCCCTAGAATACTGATCAGGGGTCCCCTTTGACCCCTGCAGCAGCCTTGGGAACCGTGACTTTTCCTC
TCAGGCCTTGTTCTCTGCCTCACACTCAGTGTGTTTGGGGCTCTGATTCCAGCACTTCTGAGTCACTTTA
CCTCCACTCAGATCAGGAGCAGAAGTCCCTGTTCCCCGCTCAGAGACTCGAACTTTCCAATGAATAGGAG
ATTATCCCAGGTGCCTGCGTCCAGGCTGGTGTCTGGGTTCTGTGCCCCTTCCCCACCCCAGGTGTCCTGT
CCATTCTCAGGCTGGTCACATGGGTGGTCCTAGGGTGTCCCATGAAAGATGCAAAGCGCCTGAATTTTCT
GACTCTTCCCATCAGACCCCCCAAAGACACACGTGACCCACCACCCCATCTCTGACCATGAGGCCACCCT
GAGGTGCTGGGCCCTGGGTTTCTACCCTGCGGAGATCACACTGACCTGGCAGCGGGATGGCGAGGACCAA
ACTCAGGACACTGAGCTTGTGGAGACCAGACCAGCAGGAGATAGAACCTTCCAGAAGTGGGCAGCTGTGG
TGGTGCCTTCTGGAGAAGAGCAGAGATACACATGCCATGTACAGCATGAGGGGCTGCCGAAGCCCCTCAC
CCTGAGATGGGGTAAGGAGGGGGATGAGGGGTCATATCTCTTCTCAGGGAAAGCAGGAGCCCTTCAGCAG
GGTCAGGGCCCCTCATCTTCCCCTCCTTTCCCAGAGCCGTCTTCCCAGTCCACCGTCCCCATCGTGGGCA
TTGTTGCTGGCCTGGCTGTCCTAGCAGTTGTGGTCATCGGAGCTGTGGTCGCTGCTGTGATGTGTAGGAG
GAAGAGTTCAGGTAGGGAAGGGGTGAGGGGTGGGGTCTGGGTTTTCTTGTCCCACTGGGGGTTTCAAGCC
CCAGGTAGAAGTGTTCCCTGCCTCATTACTGGGAAGCAGCATGCACACAGGGGCTAACGCAGCCTGGGAC
CCTGTGTGCCAGCACTTACTCTTTTGTGCAGCACATGTGACAATGAAGGATGGATGTATCACCTTGATGG
TTGTGGTGTTGGGGTCCTGATTCCAGCATTCATGAGTCAGGGGAAGGTCCCTGCTAAGGACAGACCTTAG
GAGGGCAGTTGGTCCAGGACCCACACTTGCTTTCCTCGTGTTTCCTGATCCTGCCCTGGGTCTGTAGTCA
TACTTCTGGAAATTCCTTTTGGGTCCAAGACTAGGAGGTTCCTCTAAGATCTCATGGCCCTGCTTCCTCC
CAGTGCCCTCACAGGACATTTTCTTCCCACAGGTGGAAAAGGAGGGAGCTACTCTCAGGCTGCGTGTAAG
TGGTGGGGGTGGGAGTGTGGAGGAGCTCACCCACCCCATAATTCCTCCTGTCCCACGTCTCCTGCGGGCT
CTGACCAGGTCCTGTTTTTGTTCTACTCCAGGCAGCGACAGTGCCCAGGGCTCTGATGTGTCTCTCACAG
CTTGAAAAGGTGAGATTCTTGGGGTCTAGAGTGGGTGGGGTGGCGGGTCTGGGGGTGGGTGGGGCAGAGG
GGAAAGGCCTGGGTAATGGGGATTCTTTGATTGGGATGTTTCGCGTGTGTGGTGGGCTGTTTAGAGTGTC
ATCGCTTACCATGACTAACCAGAATTTGTTCATGACTGTTGTTTTCTGTAGCCTGAGACAGCTGTCTTGT
GAGGGACTGAGATGCAGGATTTCTTCACGCCTCCCCTTTGTGACTTCAAGAGCCTCTGGCATCTCTTTCT
GCAAAGGCACCTGAATGTGTCTGCGTCCCTGTTAGCATAATGTGAGGAGGTGGAGAGACAGCCCACCCTT
GTGTCCACTGTGACCCCTGTTCCCATGCTGACCTGTGTTTCCTCCCCAGTCATCTTTCTTGTTCCAGAGA
GGTGGGGCTGGATGTCTCCATCTCTGTCTCAACTTTACGTGCACTGAGCTGCAACTTCTTACTTCCCTAC
TGAAAATAAGAATCTGAATATAAATTTGTTTTCTCAAATATTTGCTATGAGAGGTTGATGGATTAATTAA
ATAAGTCAATTCCTGGAATTTGAAAGAGCAAATAAAGACCTGAGAACCTTCCAGAATCTGCATGTTCGCT
GTGCTGAGTCTGTTGCAGGTGGGGTGTGGAGAAGGCTGTGGGGGGCCGAGTGTGGATGGGGCCTGTGCCC
ATTTGGTGTTGAGTCCATCATGGGCTTTATGTGGTTAGTCCTCAGCTGGGTCACCTTCACTGCTCCATTG
TCCTTGTCCCTTCAGTGGAAACTTGTCCAGCGGGAGCTGTGACCACAGAGGCTCACACATCGCCCAGGGC
GGCCCCTGCACACGGGGATCTCTGTGCATTCTGAGACAAATTTTCAGAGCCATTCACCTCCTGCCCTGCT
TCTAGAGCTCCTTTTCTGCTCTGCTCTTCTGCCCTCTCTCCCTGCCCTGGTTCTAGTGATCTTGGTGCTG
AATCCAATCCCAACTCATGAATCTGTAAAGCAGAGTCTAATTTAGACTTACATTTGTCTGTGAAATTGGA
CCCGTCATCAAGGACTGTTCTTTCCTGAAGAGAGAA
>TMM_HLA_B_00024 
TTGTGCAGGACTCAGGCAGACAGTGTGACAAAGAGGCTTGGTGTAGGAGAAGAGGGATCAGGACGAAGTC
CCAGGCCCCGGGCGGGGCTCTCAGGGTCTCAGGCTCCGAGGGCCGCGTCTGCAATGGGGAGGCGCAGCGT
TGGGGATTCCCCACTCCCACGAGTTTCACTTCTTCTCCCAACCTATGTCGGGTCCTTCTTCCAGGATACT
CGTGACGCGTCCCCATTTCCCACTCCCATTGGGTGTCGGGTGTCTAGAGAAGCCAATCAGCGTCGCCGTG
GTCCCAGTTCTAAAGTCCCCACGCACCCACCCGGACTCAGAATCTCCTCAGACGCCGAGATGCGGGTCAC
GGCACCCCGAACCGTCCTCCTGCTGCTCTCGGCGGCCCTGGCCCTGACCGAGACCTGGGCCGGTGAGTGC
GGGTCGGCAGGGAAATGGCCTCTGTGGGGAGGAGCGAGGGGACCGCAGGCGGGGGCGCAGGACCCGGGGA
GCCGCGCCGGGAGGAGGGTCGGGCGGGTCTCAGCTCCTCCTCGCCCCCAGGCTCCCACTCCATGAGGTAT
TTCCACACCGCCATGTCCCGGCCCGGCCGCGGGGAGCCCCGCTTCATCACCGTGGGCTACGTGGACGACA
CGCTGTTCGTGAGGTTCGACAGCGACGCCACGAGTCCGAGGAAGGAGCCGCGGGCGCCATGGATAGAGCA
GGAGGGGCCGGAGTATTGGGACCGGGAGACACAGATCTCCAAGACCAACACACAGACTTACCGAGAGAGC
CTGCGGAACCTGCGCGGCTACTACAACCAGAGCGAGGCCGGTGAGTGACCCCGGCCCGGGGCGCAGGTCA
CGACTCCCCATCCCCCACGTACGGCCCGGGTCGCCCCGAGTCTCCGGGTCCGAGATCCGACCCCCTGAGG
CCGCGGGACCCGCCCAGACCCTCGACCGGCGAGAGCCCCAGGCGCGTTTACCCGGTTTCATTTTCAGTTG
AGGCCAAAATCCCCGCGGGTTGGTCGGGGCGGGGCGGGGCTCGGGGGACTGGGCTGACCGCGGGGCCGGG
GCCAGGGTCTCACACCCTCCAGAGGATGTACGGCTGCGACGTGGGGCCGGACGGGCGCCTCCTCCGCGGG
CATAACCAGTACGCCTACGACGGCAAGGATTACATCGCCCTGAACGAGGACCTGCGCTCCTGGACCGCCG
CGGACACGGCGGCTCAGATCTCCCAGCGCAAGTTGGAGGCGGCCCGTGTGGCGGAGCAGCTGAGAGCCTA
CCTGGAGGGCGAGTGCGTGGAGTGGCTCCGCAGATACCTGGAGAACGGGAAGGACAAGCTGGAGCGCGCT
GGTACCAGGGGCAGTGGGGAGCCTTCCCCATCTCCTATAGGTCGCCGGGGATGGCCTCCCACGAGAAGAG
GAGGAAAATGGGATCAGCGCTAGAATGTCGCCCTCCGTTGAATGGAGAATGGCATGAGTTTTCCTGAGTT
TCCTCTGAGGGCCCCCTCTTCTCTCTAGACAATTAAGGAATGACGTCTCTGAGGAAATGGAGGGGAAGAC
AGTCCCTAGAATACTGATCAGGGGTCCCCTTTGACCCCTGCAGCAGCCTTGGGAACCGTGACTTTTCCTC
TCAGGCCTTGTTCTCTGCCTCACACTCAGTGTGTTTGGGGCTCTGATTCCAGCACTTCTGAGTCACTTTA
CCTCCACTCAGATCAGGAGCAGAAGTCCCTGTTCCCCGCTCAGAGACTCGAACTTTCCAATGAATAGGAG
ATTATCCCAGGTGCCTGCGTCCAGGCTGGTGTCTGGGTTCTGTGCCCCTTCCCCACCCCAGGTGTCCTGT
CCATTCTCAGGCTGGTCACATGGGTGGTCCTAGGGTGTCCCATGAAAGATGCAAAGCGCCTGAATTTTCT
GACTCTTCCCATCAGACCCCCCAAAGACACACGTGACCCACCACCCCATCTCTGACCATGAGGCCACCCT
GAGGTGCTGGGCCCTGGGTTTCTACCCTGCGGAGATCACACTGACCTGGCAGCGGGATGGCGAGGACCAA
ACTCAGGACACTGAGCTTGTGGAGACCAGACCAGCAGGAGATAGAACCTTCCAGAAGTGGGCAGCTGTGG
TGGTGCCTTCTGGAGAAGAGCAGAGATACACATGCCATGTACAGCATGAGGGGCTGCCGAAGCCCCTCAC
CCTGAGATGGGGTAAGGAGGGGGATGAGGGGTCATATCTCTTCTCAGGGAAAGCAGGAGCCCTTCAGCAG
GGTCAGGGCCCCTCATCTTCCCCTCCTTTCCCAGAGCCGTCTTCCCAGTCCACCGTCCCCATCGTGGGCA
TTGTTGCTGGCCTGGCTGTCCTAGCAGTTGTGGTCATCGGAGCTGTGGTCGCTGCTGTGATGTGTAGGAG
GAAGAGTTCAGGTAGGGAAGGGGTGAGGGGTGGGGTCTGGGTTTTCTTGTCCCACTGGGGGTTTCAAGCC
CCAGGTAGAAGTGTTCCCTGCCTCATTACTGGGAAGCAGCATGCACACAGGGGCTAACGCAGCCTGGGAC
CCTGTGTGCCAGCACTTACTCTTTTGTGCAGCACATGTGACAATGAAGGATGGATGTATCACCTTGATGG
TTGTGGTGTTGGGGTCCTGATTCCAGCATTCATGAGTCAGGGGAAGGTCCCTGCTAAGGACAGACCTTAG
GAGGGCAGTTGGTCCAGGACCCACACTTGCTTTCCTCGTGTTTCCTGATCCTGCCCTGGGTCTGTAGTCA
TACTTCTGGAAATTCCTTTTGGGTCCAAGACTAGGAGGTTCCTCTAAGATCTCATGGCCCTGCTTCCTCC
CAGTGCCCTCACAGGACATTTTCTTCCCACAGGTGGAAAAGGAGGGAGCTACTCTCAGGCTGCGTGTAAG
TGGTGGGGGTGGGAGTGTGGAGGAGCTCACCCACCCCATAATTCCTCCTGTCCCACGTCTCCTGCGGGCT
CTGACCAGGTCCTGTTTTTGTTCTACTCCAGGCAGCGACAGTGCCCAGGGCTCTGATGTGTCTCTCACAG
CTTGAAAAGGTGAGATTCTTGGGGTCTAGAGTGGGTGGGGTGGCGGGTCTGGGGGTGGGTGGGGCAGAGG
GGAAAGGCCTGGGTAATGGGGATTCTTTGATTGGGATGTTTCGCGTGTGTGGTGGGCTGTTTAGAGTGTC
ATCGCTTACCATGACTAACCAGAATTTGTTCATGACTGTTGTTTTCTGTAGCCTGAGACAGCTGTCTTGT
GAGGGACTGAGATGCAGGATTTCTTCACGCCTCCCCTTTGTGACTTCAAGAGCCTCTGGCATCTCTTTCT
GCAAAGGCACCTGAATGTGTCTGCGTCCCTGTTAGCATAATGTGAGGAGGTGGAGAGACAGCCCACCCTT
GTGTCCACTGTGACCCCTGTTCCCATGCTGACCTGTGTTTCCTCCCCAGTCATCTTTCTTGTTCCAGAGA
GGTGGGGCTGGATGTCTCCATCTCTGTCTCAACTTTACGTGCACTGAGCTGCAACTTCTTACTTCCCTAC
TGAAAATAAGAATCTGAATATAAATTTGTTTTCTCAAATATTTGCTATGAGAGGTTGATGGATTAATTAA
ATAAGTCAATTCCTGGAATTTGAAAGAGCAAATAAAGACCTGAGAACCTTCCAGAATCTGCATGTTCGCT
GTGCTGAGTCTGTTGCAGGTGGGGTGTGGAGAAGGCTGTGGGGGGCCGAGTGTGGATGGGGCCTGTGCCC
ATTTGGTGTTGAGTCCATCATGGGCTTTATGTGGTTAGTCCTCAGCTGGGTCACCTTCACTGCTCCATTG
TCCTTGTCCCTTCAGTGGAAACTTGTCCAGCGGGAGCTGTGACCACAGAGGCTCACACATCGCCCAGGGC
GGCCCCTGCACACGGGGATCTCTGTGCATTCTGAGACAAATTTTCAGAGCCATTCACCTCCTGCCCTGCT
TCTAGAGCTCCTTTTCTGCTCTGCTCTCCTGCCCTCTCTCCCTGCCCTGGTTCTAGTGATCTTGGTGCTG
AATCCAATCCCAACTCATGAATCTGTAAAGCAGAGTCTAATTTAGACTTACATTTGTCTGTGAAATTGGA
CCCGTCATCAAGGACTGTTCTTTCCTGAAGGGAGAA
>TMM_HLA_B_00025 
TTGTGCAGGACTCAGGCAGACAGTGTGACAAAGAGGCTTGGTGTAGGAGAAGAGGGATCAGGACGAAGTC
CCAGGCCCCGGGCGGGGCTCTCAGGGTCTCAGGCTCCGAGGGCCGCGTCTGCAATGGGGAGGCGCAGCGT
TGGGGATTCCCCACTCCCACGAGTTTCACTTCTTCTCCCAACCTATGTCGGGTCCTTCTTCCAGGATACT
CGTGACGCGTCCCCATTTCCCACTCCCATTGGGTGTCGGGTGTCTAGAGAAGCCAATCAGCGTCGCCGTG
GTCCCAGTTCTAAAGTCCCCACGCACCCACCCGGACTCAGAATCTCCTCAGACGCCGAGATGCGGGTCAC
GGCACCCCGAACCGTCCTCCTGCTGCTCTCGGCGGCCCTGGCCCTGACCGAGACCTGGGCCGGTGAGTGC
GGGTCGGCAGGGAAATGGCCTCTGTGGGGAGGAGCGAGGGGACCGCAGGCGGGGGCGCAGGACCCGGGGA
GCCGCGCCGGGAGGAGGGTCGGGCGGGTCTCAGCTCCTCCTCGCCCCCAGGCTCCCACTCCATGAGGTAT
TTCCACACCGCCATGTCCCGGCCCGGCCGCGGGGAGCCCCGCTTCATCACCGTGGGCTACGTGGACGACA
CGCTGTTCGTGAGGTTCGACAGCGACGCCACGAGTCCGAGGAAGGAGCCGCGGGCGCCATGGATAGAGCA
GGAGGGGCCGGAGTATTGGGACCGGGAGACACAGATCTCCAAGACCAACACACAGACTTACCGAGAGAGC
CTGCGGAACCTGCGCGGCTACTACAACCAGAGCGAGGCCGGTGAGTGACCCCGGCCCGGGGCGCAGGTCA
CGACTCCCCATCCCCCACGTACGGCCCGGGTCGCCCCGAGTCTCCGGGTCCGAGATCCGACCCCCTGAGG
CCGCGGGACCCGCCCAGACCCTCGACCGGCGAGAGCCCCAGGCGCGTTTACCCGGTTTCATTTTCAGTTG
AGGCCAAAATCCCCGCGGGTTGGTCGGGGCGGGGCGGGGCTCGGGGGACTGGGCTGACCGCGGGGCCGGG
GCCAGGGTCTCACACCCTCCAGAGGATGTACGGCTGCGACGTGGGGCCGGACGGGCGCCTCCTCCGCGGG
CATAACCAGTACGCCTACGACGGCAAGGATTACATCGCCCTGAACGAGGACCTGCGCTCCTGGACCGCCG
CGGACACGGCGGCTCAGATCTCCCAGCGCAAGTTGGAGGCGGCCCGTGTGGCGGAGCAGCTGAGAGCCTA
CCTGGAGGGCGAGTGCGTGGAGTGGCTCCGCAGATACCTGGAGAACGGGAAGGACAAGCTGGAGCGCGCT
GGTACCAGGGGCAGTGGGGAGCCTTCCCCATCTCCTATAGGTCGCCGGGGATGGCCTCCCACGAGAAGAG
GAGGAAAATGGGATCAGCGCTAGAATGTCGCCCTCCGTTGAATGGAGAATGGCATGAGTTTTCCTGAGTT
TCCTCTGAGGGCCCCCTCTTCTCTCTAGACAATTAAGGAATGACGTCTCTGAGGAAATGGAGGGGAAGAC
AGTCCCTAGAATACTGATCAGGGGTCCCCTTTGACCCCTGCAGCAGCCTTGGGAACCGTGACTTTTCCTC
TCAGGCCTTGTTCTCTGCCTCACACTCAGTGTGTTTGGGGCTCTGATTCCAGCACTTCTGAGTCACTTTA
CCTCCACTCAGATCAGGAGCAGAAGTCCCTGTTCCCCGCTCAGAGACTCGAACTTTCCAATGAATAGGAG
ATTATCCCAGGTGCCTGCGTCCAGGCTGGTGTCTGGGTTCTGTGCCCCTTCCCCACCCCAGGTGTCCTGT
CCATTCTCAGGCTGGTCACATGGGTGGTCCTAGGGTGTCCCATGAAAGATGCAAAGCGCCTGAATTTTCT
GACTCTTCCCATCAGACCCCCCAAAGACACACGTGACCCACCACCCCATCTCTGACCATGAGGCCACCCT
GAGGTGCTGGGCCCTGGGTTTCTACCCTGCGGAGATCACACTGACCTGGCAGCGGGATGGCGAGGACCAA
ACTCAGGACACTGAGCTTGTGGAGACCAGACCAGCAGGAGATAGAACCTTCCAGAAGTGGGCAGCTGTGG
TGGTGCCTTCTGGAGAAGAGCAGAGATACACATGCCATGTACAGCATGAGGGGCTGCCGAAGCCCCTCAC
CCTGAGATGGGGTAAGGAGGGGGATGAGGGGTCATATCTCTTCTCAGGGAAAGCAGGAGCCCTTCAGCAG
GGTCAGGGCCCCTCATCTTCCCCTCCTTTCCCAGAGCCGTCTTCCCAGTCCACCGTCCCCATCGTGGGCA
TTGTTGCTGGCCTGGCTGTCCTAGCAGTTGTGGTCATCGGAGCTGTGGTCGCTGCTGTGATGTGTAGGAG
GAAGAGTTCAGGTAGGGAAGGGGTGAGGGGTGGGGTCTGGGTTTTCTTGTCCCACTGGGGGTTTCAAGCC
CCAGGTAGAAGTGTTCCCTGCCTCATTACTGGGAAGCAGCATGCACACAGGGGCTAACGCAGCCTGGGAC
CCTGTGTGCCAGCACTTACTCTTTTGTGCAGCACATGTGACAATGAAGGATGGATGTATCACCTTGATGG
TTGTGGTGTTGGGGTCCTGATTCCAGCATTCATGAGTCAGGGGAAGGTCCCTGCTAAGGACAGACCTTAG
GAGGGCAGTTGGTCCAGGACCCACACTTGCTTTCCTCGTGTTTCCTGATCCTGCCCTGGGTCTGTAGTCA
TACTTCTGGAAATTCCTTTTGGGTCCAAGACTAGGAGGTTCCTCTAAGATCTCATGGCCCTGCTTCCTCC
CAGTGCCCTCACAGGACATTTTCTTCCCACAGGTGGAAAAGGAGGGAGCTACTCTCAGGCTGCGTGTAAG
TGGTGGGGGTGGGAGTGTGGAGGAGCTCACCCACCCCATAATTCCTCCTGTCCCACGTCTCCTGCGGGCT
CTGACCAGGTCCTGTTTTTGTTCTACTCCAGGCAGCGACAGTGCCCAGGGCTCTGATGTGTCTCTCACAG
CTTGAAAAGGTGAGATTCTTGGGGTCTAGAGTGGGTGGGGTGGCGGGTCTGGGGGTGGGTGGGGCAGAGG
GGAAAGGCCTGGGTAATGGGGATTCTTTGATTGGGATGTTTCGCGTGTGTGGTGGGCTGTTTAGAGTGTC
ATCGCTTACCATGACTAACCAGAATTTGTTCATGACTGTTGTTTTCTGTAGCCTGAGACAGCTGTCTTGT
GAGGGACTGAGATGCAGGATTTCTTCACGCCTCCCCTTTGTGACTTCAAGAGCCTCTGGCATCTCTTTCT
GCAAAGGCACCTGAATGTGTCTGCGTCCCTGTTAGCATAATGTGAGGAGGTGGAGAGACAGCCCACCCTT
GTGTCCACTGTGACCCCTGTTCCCATGCTGACCTGTGTTTCCTCCCCAGTCATCTTTCTTGTTCCAGAGA
GGTGGGGCTGGATGTCTCCATCTCTGTCTCAACTTTACGTGCACTGAGCTGCAACTTCTTACTTCCCTAC
TGAAAATAAGAATCTGAATATAAATTTGTTTTCTCAAATATTTGCTATGAGAGGTTGATGGATTAATTAA
ATAAGTCAATTCCTGGAATTTGAAAGAGCAAATAAAGACCTGAGAACCTTCCAGAATCTGCATGTTCGCT
GTGCTGAGTCTGTTGCAGGTGGGGTGTGGAGAAGGCTGTGGGGGGCCGAGTGTGGATGGGGCCTGTGCCC
ATTTGGTGTTGAGTCCATCATGGGCTTTATGTGGTTAGTCCTCAGCTGGGTCACCTTCACTGCTCCATTG
TCCTTGTCCCTTCAGTGGAAACTTGTCCAGCGGGAGCTGTGACCACAGAGGCTCACACATCGCCCAGGGC
GGCCCCTGCACACGGGGGTCTCTGTGCATTCTGAGACAAATTTTCAGAGCCATTCACCTCCTGCCCTGCT
TCTAGAGCTCCTTTTCTGCTCTGCTCTTCTGCCCTCTCTCCCTGCCCTGGTTCTAGTGATCTTGGTGCTG
AATCCAATCCCAACTCATGAATCTGTAAAGCAGAGTCTAATTTAGACTTACATTTGTCTGTGAAATTGGA
CCCGTCATCAAGGACTGTTCTTTCCTGAAGAGAGAA
>TMM_HLA_B_00026 
TTGTGCAGGACTCAGGCAGACAGTGTGACAAAGAGGCTTGGTGTAGGAGAAGAGGGATCAGGACGAAGTC
CCAGGCCCCGGGCGGGGCTCTCAGGGTCTCAGGCTCCGAGGGCCGCGTCTGCAATGGGGAGGCGCAGCGT
TGGGGATTCCCCACTCCCACGAGTTTCACTTCTTCTCCCAACCTATGTCGGGTCCTTCTTCCAGGATACT
CGTGACGCGTCCCCATTTCCCACTCCCATTGGGTGTCGGGTGTCTAGAGAAGCCAATCAGCGTCGCCGTG
GTCCCAGTTCTAAAGTCCCCACGCACCCACCCGGACTCAGAATCTCCTCAGACGCCGAGATGCGGGTCAC
GGCACCCCGAACCGTCCTCCTGCTGCTCTCGGCGGCCCTGGCCCTGACCGAGACCTGGGCCGGTGAGTGC
GGGTCGGCAGGGAAATGGCCTCTGTGGGGAGGAGCGAGGGGACCGCAGGCGGGGGCGCAGGACCCGGGGA
GCCGCGCCGGGAGGAGGGTCGGGCGGGTCTCAGCTCCTCCTCGCCCCCAGGCTCCCACTCCATGAGGTAT
TTCCACACCGCCATGTCCCGGCCCGGCCGCGGGGAGCCCCGCTTCATCACCGTGGGCTACGTGGACGACA
CGCTGTTCGTGAGGTTCGACAGCGACGCCACGAGTCCGAGGAAGGAGCCGCGGGCGCCATGGATAGAGCA
GGAGGGGCCGGAGTATTGGGACCGGGAGACACAGATCTCCAAGACCAACACACAGACTTACCGAGAGAGC
CTGCGGAACCTGCGCGGCTACTACAACCAGAGCGAGGCCGGTGAGTGACCCCGGCCCGGGGCGCAGGTCA
CGACTCCCCATCCCCCACGTACGGCCCGGGTCGCCCCGAGTCTCCGGGTCCGAGATCCGACCCCCTGAGG
CCGCGGGACCCGCCCAGACCCTCGACCGGCGAGAGCCCCAGGCGCGTTTACCCGGTTTCATTTTCAGTTG
AGGCCAAAATCCCCGCGGGTTGGTCGGGGCGGGGCGGGGCTCGGGGGACTGGGCTGACCGCGGGGCCGGG
GCCAGGGTCTCACACCCTCCAGAGGATGTACGGCTGCGACGTGGGGCCGGACGGGCGCCTCCTCCGCGGG
CATAACCAGTACGCCTACGACGGCAAGGATTACATCGCCCTGAACGAGGACCTGCGCTCCTGGACCGCCG
CGGACACGGCGGCTCAGATCTCCCAGCGCAAGTTGGAGGCGGCCCGTGTGGCGGAGCAGCTGAGAGCCTA
CCTGGAGGGCGAGTGCGTGGAGTGGCTCCGCAGATACCTGGAGAACGGGAAGGACAAGCTGGAGCGCGCT
GGTACCAGGGGCAGTGGGGAGCCTTCCCCATCTCCTATAGGTCGCCGGGGATGGCCTCCCACGAGAAGAG
GAGGAAAATGGGATCAGCGCTAGAATGTCGCCCTCCGTTGAATGGAGAATGGCATGAGTTTTCCTGAGTT
TCCTCTGAGGGCCCCCTCTTCTCTCTAGACAATTAAGGAATGACGTCTCTGAGGAAATGGAGGGGAAGAC
AGTCCCTAGAATACTGATCAGGGGTCCCCTTTGACCCCTGCAGCAGCCTTGGGAACCGTGACTTTTCCTC
TCAGGCCTTGTTCTCTGCCTCACACTCAGTGTGTTTGGGGCTCTGATTCCAGCACTTCTGAGTCACTTTA
CCTCCACTCAGATCAGGAGCAGAAGTCCCTGTTCCCCGCTCAGAGACTCGAACTTTCCAATGAATAGGAG
ATTATCCCAGGTGCCTGCGTCCAGGCTGGTGTCTGGGTTCTGTGCCCCTTCCCCACCCCAGGTGTCCTGT
CCATTCTCAGGCTGGTCACATGGGTGGTCCTAGGGTGTCCCATGAAAGATGCAAAGCGCCTGAATTTTCT
GACTCTTCCCATCAGACCCCCCAAAGACACACGTGACCCACCACCCCATCTCTGACCATGAGGCCACCCT
GAGGTGCTGGGCCCTGGGTTTCTACCCTGCGGAGATCACACTGACCTGGCAGCGGGATGGCGAGGACCAA
ACTCAGGACACTGAGCTTGTGGAGACCAGACCAGCAGGAGATAGAACCTTCCAGAAGTGGGCAGCTGTGG
TGGTGCCTTCTGGAGAAGAGCAGAGATACACATGCCATGTACAGCATGAGGGGCTGCCGAAGCCCCTCAC
CCTGAGATGGGGTAAGGAGGGGGATGAGGGGTCATATCTCTTCTCAGGGAAAGCAGGAGCCCTTCAGCAG
GGTCAGGGCCCCTCATCTTCCCCTCCTTTCCCAGAGCCGTCTTCCCAGTCCACCGTCCCCATCGTGGGCA
TTGTTGCTGGCCTGGCTGTCCTAGCAGTTGTGGTCATCGGAGCTGTGGTCGCTGCTGTGATGTGTAGGAG
GAAGAGTTCAGGTAGGGAAGGGGTGAGGGGTGGGGTCTGGGTTTTCTTGTCCCACTGGGGGTTTCAAGCC
CCAGGTAGAAGTGTTCCCTGCCTCATTACTGGGAAGCAGCATGCACACAGGGGCTAACGCAGCCTGGGAC
CCTGTGTGCCAGCACTTACTCTTTTGTGCAGCACATGTGACAATGAAGGATGGATGTATCACCTTGATGG
TTGTGGTGTTGGGGTCCTGATTCCAGCATTCATGAGTCAGGGGAAGGTCCCTGCTAAGGACAGACCTTAG
GAGGGCAGTTGGTCCAGGACCCACACTTGCTTTCCTCGTGTTTCCTGATCCTGCCCTGGGTCTGTAGTCA
TACTTCTGGAAATTCCTTTTGGGTCCAAGACTAGGAGGTTCCTCTAAGATCTCATGGCCCTGCTTCCTCC
CAGTGCCCTCACAGGACATTTTCTTCCCACAGGTGGAAAAGGAGGGAGCTACTCTCAGGCTGCGTGTAAG
TGGTGGGGGTGGGAGTGTGGAGGAGCTCACCCACCCCATAATTCCTCCTGTCCCACGTCTCCTGCGGGCT
CTGACCAGGTCCTGTTTTTGTTCTACTCCAGGCAGCGACAGTGCCCAGGGCTCTGATGTGTCTCTCACAG
CTTGAAAAGGTGAGATTCTTGGGGTCTAGAGTGGGTGGGGTGGCGGGTCTGGGGGTGGGTGGGGCAGAGG
GGAAAGGCCTGGGTAATGGGGATTCTTTGATTGGGATGTTTCGCGTGTGTGGTGGGCTGTTTAGAGTGTC
ATCGCTTACCATGACTAACCAGAATTTGTTCATGACTGTTGTTTTCTGTAGCCTGAGACAGCTGTCTTGT
GAGGGACTGAGATGCAGGATTTCTTCACGCCTCCCCTTTGTGACTTCAAGAGCCTCTGGCATCTCTTTCT
GCAAAGGCACCTGAATGTGTCTGCGTCCCTGTTAGCATAATGTGAGGAGGTGGAGAGACAGCCCACCCTT
GTGTCCACTGTGACCCCTGTTCCCATGCTGACCTGTGTTTCCTCCCCAGTCATCTTTCTTGTTCCAGAGA
GGTGGGGCTGGATGTCTCCATCTCTGTCTCAACTTTACGTGCACTGAGCTGCAACTTCTTACTTCCCTAC
TGAAAATAAGAATCTGAATATAAATTTGTTTTCTCAAATATTTGCTATGAGAGGTTGATGGATTAATTAA
ATAAGTCAATTCCTGGAATTTGAAAGAGCAAATAAAGACCTGAGAACCTTCCAGAATCTGCATGTTCGCT
GTGCTGAGTCTGTTGCAGGTGGGGTGTGGAGAAGGCTGTGGGGGGCCGAGTGTGGATGGGGCCTGTGCCC
ATTTGGTGTTGAGTCCATCATGGGCTTTATGTGGTTAGTCCTCAGCTGGGTCACCTTCACTGCTCCATTG
TCCTTGTCCCTTCAGTGGAAACTTGTCCAGCGGGAGCTGTGACCACAGAGGCTCACACATCGCCCAGGGC
GGCCCCTGCACACGGGGATCTCTGTGCATTCTGAGACAAATTTTCAGAGCCATTCACCTCCTGCCCTGCT
TCTAGAGCTCCTTTTCTGCTCTGCTCTTCTGCCCTCTCTCCCTGCCCTGGTTCTAGTGATCTTGGTGCTG
AATCCAATCCCAACTCCTGAATCTGTAAAGCAGAGTCTAATTTAGACTTACATTTGTCTGTGAAATTGGA
CCCGTCATCAAGGACTGTTCTTTCCTGAAGAGAGAA
>TMM_HLA_B_00027 
TTGTGCAGGACTCAGGCAGACAGTGTGACAAAGAGGCTTGGTGTAGGAGAAGAGGGATCAGGACGAAGTC
CCAGGCCCCGGGCGGGGCTCTCAGGGTCTCAGGCTCCGAGGGCCGCGTCTGCAATGGGGAGGCGCAGCGT
TGGGGATTCCCCACTCCCACGAGTTTCACTTCTTCTCCCAACCTATGTCGGGTCCTTCTTCCAGGATACT
CGTGACGCGTCCCCATTTCCCACTCCCATTGGGTGTCGGGTGTCTAGAGAAGCCAATCAGCGTCGCCGTG
GTCCCAGTTCTAAAGTCCCCACGCACCCACCCGGACTCAGAATCTCCTCAGACGCCGAGATGCGGGTCAC
GGCACCCCGAACCGTCCTCCTGCTGCTCTCGGCGGCCCTGGCCCTGACCGAGACCTGGGCCGGTGAGTGC
GGGTCGGCAGGGAAATGGCCTCTGTGGGGAGGAGCGAGGGGACCGCAGGCGGGGGCGCAGGACCCGGGGA
GCCGCGCCGGGAGGAGGGTCGGGCGGGTCTCAGCTCCTCCTCGCCCCCAGGCTCCCACTCCATGAGGTAT
TTCCACACCGCCATGTCCCGGCCCGGCCGCGGGGAGCCCCGCTTCATCACCGTGGGCTACGTGGACGACA
CGCTGTTCGTGAGGTTCGACAGCGACGCCACGAGTCCGAGGAAGGAGCCGCGGGCGCCATGGATAGAGCA
GGAGGGGCCGGAGTATTGGGACCGGGAGACACAGATCTCCAAGACCAACACACAGACTTACCGAGAGAGC
CTGCGGAACCTGCGCGGCTACTACAACCAGAGCGAGGCCGGTGAGTGACCCCGGCCCGGGGCGCAGGTCA
CGACTCCCCATCCCCCACGTACGGCCCGGGTCGCCCCGAGTCTCCGGGTCCGAGATCCGACCCCCTGAGG
CCGCGGGACCCGCCCAGACCCTCGACCGGCGAGAGCCCCAGGCGCGTTTACCCGGTTTCATTTTCAGTTG
AGGCCAAAATCCCCGCGGGTTGGTCGGGGCGGGGCGGGGCTCGGGGGACTGGGCTGACCGCGGGGCCGGG
GCCAGGGTCTCACACCCTCCAGAGGATGTACGGCTGCGACGTGGGGCCGGACGGGCGCCTCCTCCGCGGG
CATAACCAGTACGCCTACGACGGCAAGGATTACATCGCCCTGAACGAGGACCTGCGCTCCTGGACCGCCG
CGGACACGGCGGCTCAGATCTCCCAGCGCAAGTTGGAGGCGGCCCGTGTGGCGGAGCAGCTGAGAGCCTA
CCTGGAGGGCGAGTGCGTGGAGTGGCTCCGCAGATACCTGGAGAACGGGAAGGACAAGCTGGAGCGCGCT
GGTACCAGGGGCAGTGGGGAGCCTTCCCCATCTCCTATAGGTCGCCGGGGATGGCCTCCCACGAGAAGAG
GAGGAAAATGGGATCAGCGCTAGAATGTCGCCCTCCGTTGAATGGAGAATGGCATGAGTTTTCCTGAGTT
TCCTCTGAGGGCCCCCTCTTCTCTCTAGACAATTAAGGAATGACGTCTCTGAGGAAATGGAGGGGAAGAC
AGTCCCTAGAATACTGATCAGGGGTCCCCTTTGACCCCTGCAGCAGCCTTGGGAACCGTGACTTTTCCTC
TCAGGCCTTGTTCTCTGCCTCACACTCAGTGTGTTTGGGGCTCTGATTCCAGCACTTCTGAGTCACTTTA
CCTCCACTCAGATCAGGAGCAGAAGTCCCTGTTCCCCGCTCAGAGACTCGAACTTTCCAATGAATAGGAG
ATTATCCCAGGTGCCTGCGTCCAGGCTGGTGTCTGGGTTCTGTGCCCCTTCCCCACCCCAGGTGTCCTGT
CCATTCTCAGGCTGGTCACATGGGTGGTCCTAGGGTGTCCCATGAAAGATGCAAAGCGCCTGAATTTTCT
GACTCTTCCCATCAGACCCCCCAAAGACACACGTGACCCACCACCCCATCTCTGACCATGAGGCCACCCT
GAGGTGCTGGGCCCTGGGTTTCTACCCTGCGGAGATCACACTGACCTGGCAGCGGGATGGCGAGGACCAA
ACTCAGGACACTGAGCTTGTGGAGACCAGACCAGCAGGAGATAGAACCTTCCAGAAGTGGGCAGCTGTGG
TGGTGCCTTCTGGAGAAGAGCAGAGATACACATGCCATGTACAGCATGAGGGGCTGCCGAAGCCCCTCAC
CCTGAGATGGGGTAAGGAGGGGGATGAGGGGTCATATCTCTTCTCAGGGAAAGCAGGAGCCCTTCAGCAG
GGTCAGGGCCCCTCATCTTCCCCTCCTTTCCCAGAGCCGTCTTCCCAGTCCACCGTCCCCATCGTGGGCA
TTGTTGCTGGCCTGGCTGTCCTAGCAGTTGTGGTCATCGGAGCTGTGGTCGCTGCTGTGATGTGTAGGAG
GAAGAGTTCAGGTAGGGAAGGGGTGAGGGGTGGGGTCTGGGTTTTCTTGTCCCACTGGGGGTTTCAAGCC
CCAGGTAGAAGTGTTCCCTGCCTCATTACTGGGAAGCAGCATGCACACAGGGGCTAACGCAGCCTGGGAC
CCTGTGTGCCAGCACTTACTCTTTTGTGCAGCACATGTGACAATGAAGGATGGATGTATCACCTTGATGG
TTGTGGTGTTGGGGTCCTGATTCCAGCATTCATGAGTCAGGGGAAGGTCCCTGCTAAGGACAGACCTTAG
GAGGGCAGTTGGTCCAGGACCCACACTTGCTTTCCTCGTGTTTCCTGATCCTGCCCTGGGTCTGTAGTCA
TACTTCTGGAAATTCCTTTTGGGTCCAAGACTAGGAGGTTCCTCTAAGATCTCATGGCCCTGCTTCCTCC
CAGTGCCCTCACAGGACATTTTCTTCCCACAGGTGGAAAAGGAGGGAGCTACTCTCAGGCTGCGTGTAAG
TGGTGGGGGTGGGAGTGTGGAGGAGCTCACCCACCCCATAATTCCTCCTGTCCCACGTCTCCTGCGGGCT
CTGACCAGGTCCTGTTTTTGTTCTACTCCAGGCAGCGACAGTGCCCAGGGCTCTGATGTGTCTCTCACAG
CTTGAAAAGGTGAGATTCTTGGGGTCTAGAGTGGGTGGGGTGGCGGGTCTGGGGGTGGGTGGGGCAGAGG
GGAAAGGCCTGGGTAATGGGGATTCTTTGATTGGGATGTTTCGCGTGTGTGGTGGGCTGTTTAGAGTGTC
ATCGCTTACCATGACTAACCAGAATTTGTTCATGACTGTTGTTTTCTGTAGCCTGAGACAGCTGTCTTGT
GAGGGACTGAGATGCAGGATTTCTTCACGCCTCCCCTTTGTGACTTCAAGAGCCTCTGGCATCTCTTTCT
GCAAAGGCACCTGAATGTGTCTGCGTCCCTGTTAGCATAATGTGAGGAGGTGGAGAGACAGCCCACCCTT
GTGTCCACTGTGACCCCTGTTCCCATGCTGACCTGTGTTTCCTCCCCAGTCATCTTTCTTGTTCCAGAGA
GGTGGGGCTGGATGTCTCCATCTCTGTCTCAACTTTACGTGCACTGAGCTGCAACTTCTTACTTCCCTAC
TGAAAATAAGAATCTGAATATAAATTTGTTTTCTCAAATATTTGCTATGAGAGGTTGATGGATTAATTAA
ATAAGTCAATTCCTGGAATTTGAAAGAGCAAATAAAGACCTGAGAACCTTCCAGAATCTGCATGTTCGCT
GTGCTGAGTCTGTTGCAGGTGGGGTGTGGAGAAGGCTGTGGGGGGCCGAGTGTGGATGGGGCCTGTGCCC
ATTTGGTGTTGAGTCCATCATGGGCTTTATGTGGTTAGTCCTCAGCTGGGTCACCTTCACTGCTCCATTG
TCCTTGTCCCTTCAGTGGAAACTTGTCCAGCGGGAGCTGTGACCACAGAGGCTCACACATCGCCCAGGGT
GGCCCCTGCACACGGGGGTCTCTGTGCATTCTGAGACAAATTTTCAGAGCCATTCACCTCCTGCCCTGCT
TCTAGAGCTCCTTTTCTGCTCTGCTCTCCTGCCCTCTCTCCCTGCCCTGGTTCTAGTGATCTTGGTGCTG
AATCCAATCCCAACTCCTGAATCTGTAAAGCAGAGTCTAATTTAGACTTACATTTGTCTGTGAAATTGGA
CCCGTCATCAAGGACTGTTCTTTCCTGAAGAGAGAA
>TMM_HLA_B_00028 
TTGTGCAGGACTCAGGCAGACAGTGTGACAAAGAGGCTTGGTGTAGGAGAAGAGGGATCAGGACGAAGTC
CCAGGCCCCGGGCGGGGCTCTCAGGGTCTCAGGCTCCGAGGGCCGCGTCTGCAATGGGGAGGCGCAGCGT
TGGGGATTCCCCACTCCCACGAGTTTCACTTCTTCTCCCAACCTATGTCGGGTCCTTCTTCCAGGATACT
CGTGACGCGTCCCCATTTCCCACTCCCATTGGGTGTCGGGTGTCTAGAGAAGCCAATCAGCGTCGCCGTG
GTCCCAGTTCTAAAGTCCCCACGCACCCACCCGGACTCAGAATCTCCTCAGACGCCGAGATGCGGGTCAC
GGCACCCCGAACCGTCCTCCTGCTGCTCTCGGCGGCCCTGGCCCTGACCGAGACCTGGGCCGGTGAGTGC
GGGTCGGCAGGGAAATGGCCTCTGTGGGGAGGAGCGAGGGGACCGCAGGCGGGGGCGCAGGACCCGGGGA
GCCGCGCCGGGAGGAGGGTCGGGCGGGTCTCAGCTCCTCCTCGCCCCCAGGCTCCCACTCCATGAGGTAT
TTCCACACCGCCATGTCCCGGCCCGGCCGCGGGGAGCCCCGCTTCATCACCGTGGGCTACGTGGACGACA
CGCTGTTCGTGAGGTTCGACAGCGACGCCACGAGTCCGAGGAAGGAGCCGCGGGCGCCATGGATAGAGCA
GGAGGGGCCGGAGTATTGGGACCGGGAGACACAGATCTCCAAGACCAACACACAGACTTACCGAGAGAGC
CTGCGGAACCTGCGCGGCTACTACAACCAGAGCGAGGCCGGTGAGTGACCCCGGCCCGGGGCGCAGGTCA
CGACTCCCCATCCCCCACGTACGGCCCGGGTCGCCCCGAGTCTCCGGGTCCGAGATCCGACCCCCTGAGG
CCGCGGGACCCGCCCAGACCCTCGACCGGCGAGAGCCCCAGGCGCGTTTACCCGGTTTCATTTTCAGTTG
AGGCCAAAATCCCCGCGGGTTGGTCGGGGCGGGGCGGGGCTCGGGGGACTGGGCTGACCGCGGGGCCGGG
GCCAGGGTCTCACACCCTCCAGAGGATGTACGGCTGCGACGTGGGGCCGGACGGGCGCCTCCTCCGCGGG
CATAACCAGTACGCCTACGACGGCAAGGATTACATCGCCCTGAACGAGGACCTGCGCTCCTGGACCGCCG
CGGACACGGCGGCTCAGATCTCCCAGCGCAAGTTGGAGGCGGCCCGTGTGGCGGAGCAGCTGAGAGCCTA
CCTGGAGGGCGAGTGCGTGGAGTGGCTCCGCAGATACCTGGAGAACGGCAAGGACAAGCTGGAGCGCGCT
GGTACCAGGGGCAGTGGGGAGCCTTCCCCATCTCCTATAGGTCGCCGGGGATGGCCTCCCACGAGAAGAG
GAGGAAAATGGGATCAGCGCTAGAATGTCGCCCTCCGTTGAATGGAGAATGGCATGAGTTTTCCTGAGTT
TCCTCTGAGGGCCCCCTCTTCTCTCTAGACAATTAAGGAATGACGTCTCTGAGGAAATGGAGGGGAAGAC
AGTCCCTAGAATACTGATCAGGGGTCCCCTTTGACCCCTGCAGCAGCCTTGGGAACCGTGACTTTTCCTC
TCAGGCCTTGTTCTCTGCCTCACACTCAGTGTGTTTGGGGCTCTGATTCCAGCACTTCTGAGTCACTTTA
CCTCCACTCAGATCAGGAGCAGAAGTCCCTGTTCCCCGCTCAGAGACTCGAACTTTCCAATGAATAGGAG
ATTATCCCAGGTGCCTGCGTCCAGGCTGGTGTCTGGGTTCTGTGCCCCTTCCCCACCCCAGGTGTCCTGT
CCATTCTCAGGCTGGTCACATGGGTGGTCCTAGGGTGTCCCATGAAAGATGCAAAGCGCCTGAATTTTCT
GACTCTTCCCATCAGACCCCCCAAAGACACACGTGACCCACCACCCCATCTCTGACCATGAGGCCACCCT
GAGGTGCTGGGCCCTGGGTTTCTACCCTGCGGAGATCACACTGACCTGGCAGCGGGATGGCGAGGACCAA
ACTCAGGACACTGAGCTTGTGGAGACCAGACCAGCAGGAGATAGAACCTTCCAGAAGTGGGCAGCTGTGG
TGGTGCCTTCTGGAGAAGAGCAGAGATACACATGCCATGTACAGCATGAGGGGCTGCCGAAGCCCCTCAC
CCTGAGATGGGGTAAGGAGGGGGATGAGGGGTCATATCTCTTCTCAGGGAAAGCAGGAGCCCTTCAGCAG
GGTCAGGGCCCCTCATCTTCCCCTCCTTTCCCAGAGCCGTCTTCCCAGTCCACCGTCCCCATCGTGGGCA
TTGTTGCTGGCCTGGCTGTCCTAGCAGTTGTGGTCATCGGAGCTGTGGTCGCTGCTGTGATGTGTAGGAG
GAAGAGTTCAGGTAGGGAAGGGGTGAGGGGTGGGGTCTGGGTTTTCTTGTCCCACTGGGGGTTTCAAGCC
CCAGGTAGAAGTGTTCCCTGCCTCATTACTGGGAAGCAGCATGCACACAGGGGCTAACGCAGCCTGGGAC
CCTGTGTGCCAGCACTTACTCTTTTGTGCAGCACATGTGACAATGAAGGATGGATGTATCACCTTGATGG
TTGTGGTGTTGGGGTCCTGATTCCAGCATTCATGAGTCAGGGGAAGGTCCCTGCTAAGGACAGACCTTAG
GAGGGCAGTTGGTCCAGGACCCACACTTGCTTTCCTCGTGTTTCCTGATCCTGCCCTGGGTCTGTAGTCA
TACTTCTGGAAATTCCTTTTGGGTCCAAGACTAGGAGGTTCCTCTAAGATCTCATGGCCCTGCTTCCTCC
CAGTGCCCTCACAGGACATTTTCTTCCCACAGGTGGAAAAGGAGGGAGCTACTCTCAGGCTGCGTGTAAG
TGGTGGGGGTGGGAGTGTGGAGGAGCTCACCCACCCCATAATTCCTCCTGTCCCACGTCTCCTGCGGGCT
CTGACCAGGTCCTGTTTTTGTTCTACTCCAGGCAGCGACAGTGCCCAGGGCTCTGATGTGTCTCTCACAG
CTTGAAAAGGTGAGATTCTTGGGGTCTAGAGTGGGTGGGGTGGCGGGTCTGGGGGTGGGTGGGGCAGAGG
GGAAAGGCCTGGGTAATGGGGATTCTTTGATTGGGATGTTTCGCGTGTGTGGTGGGCTGTTTAGAGTGTC
ATCGCTTACCATGACTAACCAGAATTTGTTCATGACTGTTGTTTTCTGTAGCCTGAGACAGCTGTCTTGT
GAGGGACTGAGATGCAGGATTTCTTCACGCCTCCCCTTTGTGACTTCAAGAGCCTCTGGCATCTCTTTCT
GCAAAGGCACCTGAATGTGTCTGCGTCCCTGTTAGCATAATGTGAGGAGGTGGAGAGACAGCCCACCCTT
GTGTCCACTGTGACCCCTGTTCCCATGCTGACCTGTGTTTCCTCCCCAGTCATCTTTCTTGTTCCAGAGA
GGTGGGGCTGGATGTCTCCATCTCTGTCTCAACTTTACGTGCACTGAGCTGCAACTTCTTACTTCCCTAC
TGAAAATAAGAATCTGAATATAAATTTGTTTTCTCAAATATTTGCTATGAGAGGTTGATGGATTAATTAA
ATAAGTCAATTCCTGGAATTTGAAAGAGCAAATAAAGACCTGAGAACCTTCCAGAATCTGCATGTTCGCT
GTGCTGAGTCTGTTGCAGGTGGGGTGTGGAGAAGGCTGTGGGGGGCCGAGTGTGGATGGGGCCTGTGCCC
ATTTGGTGTTGAGTCCATCATGGGCTTTATGTGGTTAGTCCTCAGCTGGGTCACCTTCACTGCTCCATTG
TCCTTGTCCCTTCAGTGGAAACTTGTCCAGCGGGAGCTGTGACCACAGAGGCTCACACATCGCCCAGGGC
GGCCCCTGCACACGGGGATCTCTGTGCATTCTGAGACAAATTTTCAGAGCCATTCACCTCCTGCCCTGCT
TCTAGAGCTCCTTTTCTGCTCTGCTCTTCTGCCCTCTCTCCCTGCCCTGGTTCTAGTGATCTTGGTGCTG
AATCCAATCCCAACTCATGAATCTGTAAAGCAGAGTCTAATTTAGACTTACATTTGTCTGTGAAATTGGA
CCCGTCATCAAGGACTGTTCTTTCCTGAAGAGAGAA
>TMM_HLA_B_00029 
TTGTGCAGGACTCAGGCAGACAGTGTGACAAAGAGGCTGGTGTAGGAGAAGAGGGATCAGGACGAAGTCC
CAGGCCCCGGGCGGGGCTCTCAGGGTCTCAGGCTCCGAGAGCCTTGTCTGCATTGGGGAGGCGCAGCATT
GGGGATTCCCCACTCCCACGAGTTTCACTTCTTCTCCCAACCTATGTCGGGTCCTTCTTCCAGGATACTC
GTGACGCGTCCCCATTTCCCACTCCCATTGGGTGTCGGGTGTCTAGAGAAGCCAATCAGTGTCGCCGGGG
TCCCAGTTCTAAAGTCCCCACGCACCCACCCGGACTCAGAATCTCCTCAGACGCCGAGATGCGGGTCACG
GCGCCCCGAACCCTCCTCCTGCTGCTCTGGGGGGCAGTGGCCCTGACCGAGACCTGGGCTGGTGAGTGCG
GGGTCGGCAGGGAAATGGCCTCTGTGGGGAGGAGCGAGGGGACCGCAGGCGGGGGCGCAGGACCCGGGGA
GCCGCGCCGGGAGGAGGGTCGGGCGGGTCTCAGCCCCTCCTCGCCCCCAGGCTCCCACTCCATGAGGTAT
TTCCACACCTCCGTGTCCCGGCCCGGCCGCGGGGAGCCCCGCTTCATCACCGTGGGCTACGTGGACGACA
CGCTGTTCGTGAGGTTCGACAGCGACGCCACGAGTCCGAGGAAGGAGCCGCGGGCGCCATGGATAGAGCA
GGAGGGGCCGGAGTATTGGGACCGGGAGACACAGATCTCCAAGACCAACACACAGACTTACCGAGAGAGC
CTGCGGAACCTGCGCGGCTACTACAACCAGAGCGAGGCCGGTGAGTGACCCCGGCCCGGGGCGCAGGTCA
CGACTCCCCATCCCCCACGTACGGCCCGGGTCGCCCCGAGTCTCCGGGTCCGAGATCCGCCCCCGAGGCC
GCGGGACCCGCCCAGACCCTCGACCGGCGAGAGCCCCAGGCGCGTTTACCCGGTTTCATTTTCAGTTGAG
GCCAAAATCCCCGCGGGTTGGTCGGGGCGGGGCGGGGCTCGGGGGGACGGGGCTGACCGCGGGGGCGGGG
CCAGGGTCTCACACCCTCCAGAGCATGTACGGCTGCGACGTGGGGCCGGACGGGCGCCTCCTCCGCGGGC
ATAACCAGTACGCCTACGACGGCAAGGATTACATCGCCCTGAACGAGGACCTGCGCTCCTGGACCGCCGC
GGACACGGCGGCTCAGATCACCCAGCGCAAGTGGGAGGCGGCCCGTGTGGCGGAGCAGCTGAGAGCCTAC
CTGGAGGGCGAGTGCGTGGAGTGGCTCCGCAGATACCTGGAGAACGGGAAGGAGACGCTGCAGCGCGCGG
GTACCAGGGGCAGTGGGGAGCCTTCCCCATCTCCTATAGGTCGCCGGGGATGGCCTCCCACGAGAAGAGG
AGGAAAATGGGATCAGCGCTAGAATGTCGCCCTCCCTTGAATGGAGAATGGCATGAGTTTTCCTGAGTTT
CCTCTGAGGGCCCCCTCTTCTCTCTAGGACAATTAAGGGATGACGTCTCTGAGGAAATGGAGGGGAAGAC
AGTCCCTAGAATACTGATCAGGGGTCCCCTTTGACCCCTGCAGCAGCCTTGGGAACCGTGACTTTTCCTC
TCAGGCCTTGTTCTCTGCCTCACACTCAGTGTGTTTGGGGCTCTGATTCCAGCACTTCTGAGTCACTTTA
CCTCCACTCAGATCAGGAGCAGAAGTCCCTGTTCCCCGCTCAGAGACTCGAACTTTCCAATGAATAGGAG
ATTATCCCAGGTGCCTGCGTCCAGGCTGGTGTCTGGGTTCTGTGCCCCTTCCCCACCCCAGGTGTCCTGT
CCATTCTCAGGCTGGTCACATGGGTGGTCCTAGGGTGTCCCATGAGAGATGCAAAGCGCCTGAATTTTCT
GACTCTTCCCATCAGACCCCCCAAAGACACACGTGACCCACCACCCCATCTCTGACCATGAGGCCACCCT
GAGGTGCTGGGCCCTGGGCTTCTACCCTGCGGAGATCACACTGACCTGGCAGCGGGATGGCGAGGACCAA
ACTCAGGACACTGAGCTTGTGGAGACCAGACCAGCAGGAGATAGAACCTTCCAGAAGTGGGCAGCTGTGG
TGGTGCCTTCTGGAGAAGAGCAGAGATACACATGCCATGTACAGCATGAGGGGCTGCCGAAGCCCCTCAC
CCTGAGATGGGGTAAGGAGGGGGATGAGGGGTCATATCTCTTCTCAGGGAAAGCAGGAGCCCTTCAGCAG
GGTCAGGGCCCCTCATCTTCCCTTCCTTTCCCAGAGCCGTCTTCCCAGTCCACCGTCCCCATCGTGGGCA
TTGTTGCTGGCCTGGCTGTCCTAGCAGTTGTGGTCATCGGAGCTGTGGTCGCTGCTGTGATGTGTAGGAG
GAAGAGCTCAGGTAGGGAAGGGGTGAGGGGTGGGGTCTGAGTTTTCTTGTCCCACTGGGGGTTTCAAGCC
CCAGGTAGAAGTGTTCCCTGCCTCATTACTGGGAAGCAGCATCCACACAGGGGCTAACGCAGCCTGGGAC
CCTGTGTGCCAGAACTTACTCTTTTGTGCAGCACATGTGACAATGAAGGACGGATGTATCACCTTGGTGG
TTGTGGTGTTGGGGTCCTGATTCCAGCATTCATGAGTCAGGGGAAGGTCCCTGCTAAGGACAGACCTTAG
GAGGGCAGTTGGTCCAGGACCCACACTTGCTTTCCTCGTGTTTCCTGATCCTGCCTTGGGTCTGTAGTCA
TACTTCTGGAAATTCCTTTTGGGTCCAAGACGAGGAGGTTCCTCTAAGATCTCATGGCCCTGCTTCCTCC
CAGTCCCCTCACAGGGCATTTTCTTCCCACAGGTGGAAAAGGAGGGAGCTACTCTCAGGCTGCGTGTAAG
TGATGGGGGTGGGAGTGTGGAGGAGCTCACCCACCCCCTAATTCCTCCTGTCCCACGTCTCCTGCGGGCT
CTGACCAGGTCCTGTTTTTGTTCTACTCCAGGCAGCGACAGTGCCCAGGGCTCTGATGTGTCTCTCACAG
CTTGAAAAGGTGAGATTCTTGGGGTCTAGAGTGGGTGGGGTGGCAGGTCTGGGGGTGGGTGGGGCAGTGG
GGAAAGGCCTGGGTAATGGAGATTCTTTGATTGGGATGTTTCGCGTGTGTGGTGGGCTGTTTAGACTGTC
ATCACTTACCATGACTAACCAGAATTTGTTCATGACTGTTGTTTTCTGTAGCCTGAGACAGCTGTCTTGT
GAGGGACTGAGATGCAGGATTTCTTCACGCCTCCCCTTTGTGACTTCAAGAGCCTCTGGCATCTCTTTCT
GCAAAGGCACCTGAATGTGTCTGCGTCCCTGTTAGCATAATGTGAGGAGGTGGAGAGACCAGCCCACCCC
CGTGTCCACTGTGACCCCTGTTCCCATGCTGACCTGTGTTTCCTCCCCAGTCATCTTTCCTGTTCCAGAG
AGGTGGGGCTGGATGTCTCCATCTCTGTCTCAACTTTATGTGCACTGAGCTGCAACTTCTTACTTCCCTA
CTGAAAATAAGAATCTGAATATAAATTTGTTTTCTCAAATATTTGCTATGAGAGGTTGATGGATTAATTA
AATAAGTCAATTCCTGGAATTTGAGAGAGCAAATAAAGACCTGAGAACCTTCCAGAATCTGCATGTTCGC
TGTGCTGAGTCTGTTGCAGGTGGGGTGTGGAGAAGGCTGTGGGGGGCCGAGTGTGGACGGGGCCTGTGCC
CATTTGGTGTTGAGTCCATCATGGGCTTTATGTGGTTAGTCCTCAGCTGGGTCACCTTCACTGCTCCATT
GTCCTTGTCCCTTCAGTGGAAACTTGTCCAGTGGGAGCTGTGACCACAGAGGCTCACACATCGCCCTGGG
CGGCCCCTGCACACGGGGGTCTCTGTGCATTCTGAGACAAATTTTCAGAGCCATTCACCTCCTGCCCTGC
TTCTAGAGCTCCTTTTCTGCTCTGCTCTTCTGCCCTCTCTCCCTGCCCTGGTTCTAGTGATCTTGGTGCT
GAATCCAATCCCAACTCATGAATCTGTAAAGCAGAGTCTAATTTAGACTTACATTTGTCTGTGAAATTGG
ACCCATCATCAAGGACTGTTCTTTCCTGAAGAGAGAA
>TMM_HLA_B_00030 
TTGTGCAGGACTCAGGCAGACAGTGTGACAAAGAGGCTGGTGTAGGAGAAGAGGGATCAGGACGAAGTCC
CAGGCCCCGGGCGGGGCTCTCAGGGTCTCAGGCTCCGAGAGCCTTGTCTGCATTGGGGAGGCGCAGCATT
GGGGATTCCCCACTCCCACGAGTTTCACTTCTTCTCCCAACCTATGTCGGGTCCTTCTTCCAGGATACTC
GTGACGCGTCCCCATTTCCCACTCCCATTGGGTGTCGGGTGTCTAGAGAAGCCAATCAGTGTCGCCGGGG
TCCCAGTTCTAAAGTCCCCACGCACCCACCCGGACTCAGAATCTCCTCAGACGCCGAGATGCGGGTCACG
GCGCCCCGAACCCTCCTCCTGCTGCTCTGGGGGGCAGTGGCCCTGACCGAGACCTGGGCTGGTGAGTGCG
GGGTCGGCAGGGAAATGGCCTCTGTGGGGAGGAGCGAGGGGACCGCAGGCGGGGGCGCAGGACCCGGGGA
GCCGCGCCGGGAGGAGGGTCGGGCGGGTCTCAGCCCCTCCTCGCCCCCAGGCTCCCACTCCATGAGGTAT
TTCCACACCTCCGTGTCCCGGCCCGGCCGCGGGGAGCCCCGCTTCATCACCGTGGGCTACGTGGACGACA
CGCTGTTCGTGAGGTTCGACAGCGACGCCACGAGTCCGAGGAAGGAGCCGCGGGCGCCATGGATAGAGCA
GGAGGGGCCGGAGTATTGGGACCGGGAGACACAGATCTCCAAGACCAACACACAGACTTACCGAGAGAGC
CTGCGGAACCTGCGCGGCTACTACAACCAGAGCGAGGCCGGTGAGTGACCCCGGCCCGGGGCGCAGGTCA
CGACTCCCCATCCCCCACGTACGGCCCGGGTCGCCCCGAGTCTCCGGGTCCGAGATCCGCCCCCGAGGCC
GCGGGACCCGCCCAGACCCTCGACCGGCGAGAGCCCCAGGCGCGTTTACCCGGTTTCATTTTCAGTTGAG
GCCAAAATCCCCGCGGGTTGGTCGGGGCGGGGCGGGGCTCGGGGGGACGGGGCTGACCGCGGGGGCGGGG
CCAGGGTCTCACACCCTCCAGAGCATGTACGGCTGCGACGTGGGGCCGGACGGGCGCCTCCTCCGCGGGC
ATAACCAGTACGCCTACGACGGCAAGGATTACATCGCCCTGAACGAGGACCTGCGCTCCTGGACCGCCGC
GGACACGGCGGCTCAGATCACCCAGCGCAAGTGGGAGGCGGCCCGTGTGGCGGAGCAGCTGAGAGCCTAC
CTGGAGGGCGAGTGCGTGGAGTGGCTCCGCAGATACCTGGAGAACGGGAAGGAGACGCTGCAGCGCGCGG
GTACCAGGGGCAGTGGGGAGCCTTCCCCATCTCCTATAGGTCGCCGGGGATGGCCTCCCACGAGAAGAGG
AGGAAAATGGGATCAGCGCTAGAATGTCGCCCTCCCTTGAATGGAGAATGGCATGAGTTTTCCTGAGTTT
CCTCTGAGGGCCCCCTCTTCTCTCTAGGACAATTAAGGGATGACGTCTCTGAGGAAATGGAGGGGAAGAC
AGTCCCTAGAATACTGATCAGGGGTCCCCTTTGACCCCTGCAGCAGCCTTGGGAACCGTGACTTTTCCTC
TCAGGCCTTGTTCTCTGCCTCACACTCAGTGTGTTTGGGGCTCTGATTCCAGCACTTCTGAGTCACTTTA
CCTCCACTCAGATCAGGAGCAGAAGTCCCTGTTCCCCGCTCAGAGACTCGAACTTTCCAATGAATAGGAG
ATTATCCCAGGTGCCTGCGTCCAGGCTGGTGTCTGGGTTCTGTGCCCCTTCCCCACCCCAGGTGTCCTGT
CCATTCTCAGGCTGGTCACATGGGTGGTCCTAGGGTGTCCCATGAGAGATGCAAAGCGCCTGAATTTTCT
GACTCTTCCCATCAGACCCCCCAAAGACACACGTGACCCACCACCCCATCTCTGACCATGAGGCCACCCT
GAGGTGCTGGGCCCTGGGCTTCTACCCTGCGGAGATCACACTGACCTGGCAGCGGGATGGCGAGGACCAA
ACTCAGGACACTGAGCTTGTGGAGACCAGACCAGCAGGAGATAGAACCTTCCAGAAGTGGGCAGCTGTGG
TGGTGCCTTCTGGAGAAGAGCAGAGATACACATGCCATGTACAGCATGAGGGGCTGCCGAAGCCCCTCAC
CCTGAGATGGGGTAAGGAGGGGGATGAGGGGTCATATCTCTTCTCAGGGAAAGCAGGAGCCCTTCAGCAG
GGTCAGGGCCCCTCATCTTCCCTTCCTTTCCCAGAGCCGTCTTCCCAGTCCACCGTCCCCATCGTGGGCA
TTGTTGCTGGCCTGGCTGTCCTAGCAGTTGTGGTCATCGGAGCTGTGGTCGCTGCTGTGATGTGTAGGAG
GAAGAGCTCAGGTAGGGAAGGGGTGAGGGGTGGGGTCTGAGTTTTCTTGTCCCACTGGGGGTTTCAAGCC
CCAGGTAGAAGTGTTCCCTGCCTCATTACTGGGAAGCAGCATCCACACAGGGGCTAACGCAGCCTGGGAC
CCTGTGTGCCAGAACTTACTCTTTTGTGCAGCACATGTGACAATGAAGGACGGATGTATCACCTTGGTGG
TTGTGGTGTTGGGGTCCTGATTCCAGCATTCATGAGTCAGGGGAAGGTCCCTGCTAAGGACAGACCTTAG
GAGGGCAGTTGGTCCAGGACCCACACTTGCTTTCCTCGTGTTTCCTGATCCTGCCTTGGGTCTGTAGTCA
TACTTCTGGAAATTCCTTTTGGGTCCAAGACGAGGAGGTTCCTCTAAGATCTCATGGCCCTGCTTCCTCC
CAGTCCCCTCACAGGGCATTTTCTTCCCACAGGTGGAAAAGGAGGGAGCTACTCTCAGGCTGCGTGTAAG
TGATGGGGGTGGGAGTGTGGAGGAGCTCACCCACCCCCTAATTCCTCCTGTCCCACGTCTCCTGCGGGCT
CTGACCAGGTCCTGTTTTTGTTCTACTCCAGGCAGCGACAGTGCCCAGGGCTCTGATGTGTCTCTCACAG
CTTGAAAAGGTGAGATTCTTGGGGTCTAGAGTGGGTGGGGTGGCAGGTCTGGGGGTGGGTGGGGCAGTGG
GGAAAGGCCTGGGTAATGGAGATTCTTTGATTGGGATGTTTCGCGTGTGTGGTGGGCTGTTTAGACTGTC
ATCACTTACCATGACTAACCAGAATTTGTTCATGACTGTTGTTTTCTGTAGCCTGAGACAGCTGTCTTGT
GAGGGACTGAGATGCAGGATTTCTTCACGCCTCCCCTTTGTGACTTCAAGAGCCTCTGGCATCTCTTTCT
GCAAAGGCACCTGAATGTGTCTGCGTCCCTGTTAGCATAATGTGAGGAGGTGGAGAGACCAGCCCACCCC
CGTGTCCACTGTGACCCCTGTTCCCATGCTGACCTGTGTTTCCTCCCCAGTCATCTTTCCTGTTCCAGAG
AGGTGGGGCTGGATGTCTCCATCTCTGTCTCAACTTTATGTGCACTGAGCTGCAACTTCTTACTTCCCTA
CTGAAAATAAGAATCTGAATATAAATTTGTTTTCTCAAATATTTGCTATGAGAGGTTGATGGATTAATTA
AATAAGTCAATTCCTGGAATTTGAGAGAGCAAATAAAGACCTGAGAACCTTCCAGAATCTGCATGTTCGC
TGTGCTGAGTCTGTTGCAGGTGGGGTGTGGAGAAGGCTGTGGGGGGCCGAGTGTGGACGGGGCCTGTGCC
CATTTGGTGTTGAGTCCATCATGGGCTTTATGTGGTTAGTCCTCAGCTGGGTCACCTTCACTGCTCCATT
GTCCTTGTCCCTTCAGTGGAAACTTGTCCAGTGGGAGCTGTGACCACAGAGGCTCACACATCGCCCTGGG
CGGCCCCTGCACACGGGGGTCTCTGTGCATTCTGAGACAAATTTTCAGAGCCATTCACCTCCTGCCCTGC
TTCTAGAGCTCCTTTTCTGCTCTGCTCTTCTGCCCTCTCTCCCTGCCCTGGTTCTAGTGATCTTGGTGCT
GAATCCAATCCCAACTCATGAATCTGTAAAGCAGAGTCTAATTTAGACTTACATTTGTCTGTGAAATTGG
ACCCATCATCAAGGACTGTTCTTTCCTGAAGGGAGAA
>TMM_HLA_B_00031 
TTGTGCAGGACTCAGGCAGACAGTGTGACAAAGAGGCTGGTGTAGGAGAAGAGGGATCAGGACGAAGTCC
CAGGCCCCGGGCGGGGCTCTCAGGGTCTCAGGCTCCGAGAGCCTTGTCTGCATTGGGGAGGCGCAGCATT
GGGGATTCCCCACTCCCACGAGTTTCACTTCTTCTCCCAACCTATGTCGGGTCCTTCTTCCAGGATACTC
GTGACGCGTCCCCATTTCCCACTCCCATTGGGTGTCGGGTGTCTAGAGAAGCCAATCAGTGTCGCCGGGG
TCCCAGTTCTAAAGTCCCCACGCACCCACCCGGACTCAGAATCTCCTCAGACGCCGAGATGCGGGTCACG
GCGCCCCGAACCCTCCTCCTGCTGCTCTGGGGGGCAGTGGCCCTGACCGAGACCTGGGCTGGTGAGTGCG
GGGTCGGCAGGGAAATGGCCTCTGTGGGGAGGAGCGAGGGGACCGCAGGCGGGGGCGCAGGACCCGGGGA
GCCGCGCCGGGAGGAGGGTCGGGCGGGTCTCAGCCCCTCCTCGCCCCCAGGCTCCCACTCCATGAGGTAT
TTCCACACCTCCGTGTCCCGGCCCGGCCGCGGGGAGCCCCGCTTCATCACCGTGGGCTACGTGGACGACA
CGCTGTTCGTGAGGTTCGACAGCGACGCCACGAGTCCGAGGAAGGAGCCGCGGGCGCCATGGATAGAGCA
GGAGGGGCCGGAGTATTGGGACCGGGAGACACAGATCTCCAAGACCAACACACAGACTTACCGAGAGAGC
CTGCGGAACCTGCGCGGCTACTACAACCAGAGCGAGGCCGGTGAGTGACCCCGGCCCGGGGCGCAGGTCA
CGACTCCCCATCCCCCACGTACGGCCCGGGTCGCCCCGAGTCTCCGGGTCCGAGATCCGCCCCCGAGGCC
GCGGGACCCGCCCAGACCCTCGACCGGCGAGAGCCCCAGGCGCGTTTACCCGGTTTCATTTTCAGTTGAG
GCCAAAATCCCCGCGGGTTGGTCGGGGCGGGGCGGGGCTCGGGGGGACGGGGCTGACCGCGGGGGCGGGG
CCAGGGTCTCACACCCTCCAGAGCATGTACGGCTGCGACGTGGGGCCGGACGGGCGCCTCCTCCGCGGGC
ATAACCAGTACGCCTACGACGGCAAGGATTACATCGCCCTGAACGAGGACCTGCGCTCCTGGACCGCCGC
GGACACGGCGGCTCAGATCACCCAGCGCAAGTGGGAGGCGGCCCGTGTGGCGGAGCAGCTGAGAGCCTAC
CTGGAGGGCGAGTGCGTGGAGTGGCTCCGCAGATACCTGGAGAACGGGAAGGAGACGCTGCAGCGCGCGG
GTACCAGGGGCAGTGGGGAGCCTTCCCCATCTCCTATAGGTCGCCGGGGATGGCCTCCCACGAGAAGAGG
AGGAAAATGGGATCAGCGCTAGAATGTCGCCCTCCCTTGAATGGAGAATGGCATGAGTTTTCCTGAGTTT
CCTCTGAGGGCCCCCTCTTCTCTCTAGGACAATTAAGGGATGACGTCTCTGAGGAAATGGAGGGGAAGAC
AGTCCCTAGAATACTGATCAGGGGTCCCCTTTGACCCCTGCAGCAGCCTTGGGAACCGTGACTTTTCCTC
TCAGGCCTTGTTCTCTGCCTCACACTCAGTGTGTTTGGGGCTCTGATTCCAGCACTTCTGAGTCACTTTA
CCTCCACTCAGATCAGGAGCAGAAGTCCCTGTTCCCCGCTCAGAGACTCGAACTTTCCAATGAATAGGAG
ATTATCCCAGGTGCCTGCGTCCAGGCTGGTGTCTGGGTTCTGTGCCCCTTCCCCACCCCAGGTGTCCTGT
CCATTCTCAGGCTGGTCACATGGGTGGTCCTAGGGTGTCCCATGAGAGATGCAAAGCGCCTGAATTTTCT
GACTCTTCCCATCAGACCCCCCAAAGACACACGTGACCCACCACCCCATCTCTGACCATGAGGCCACCCT
GAGGTGCTGGGCCCTGGGCTTCTACCCTGCGGAGATCACACTGACCTGGCAGCGGGATGGCGAGGACCAA
ACTCAGGACACTGAGCTTGTGGAGACCAGACCAGCAGGAGATAGAACCTTCCAGAAGTGGGCAGCTGTGG
TGGTGCCTTCTGGAGAAGAGCAGAGATACACATGCCATGTACAGCATGAGGGGCTGCCGAAGCCCCTCAC
CCTGAGATGGGGTAAGGAGGGGGATGAGGGGTCATATCTCTTCTCAGGGAAAGCAGGAGCCCTTCAGCAG
GGTCAGGGCCCCTCATCTTCCCTTCCTTTCCCAGAGCCGTCTTCCCAGTCCACCGTCCCCATCGTGGGCA
TTGTTGCTGGCCTGGCTGTCCTAGCAGTTGTGGTCATCGGAGCTGTGGTCGCTGCTGTGATGTGTAGGAG
GAAGAGCTCAGGTAGGGAAGGGGTGAGGGGTGGGGTCTGAGTTTTCTTGTCCCACTGGGGGTTTCAAGCC
CCAGGTAGAAGTGTTCCCTGCCTCATTACTGGGAAGCAGCATCCACACAGGGGCTAACGCAGCCTGGGAC
CCTGTGTGCCAGAACTTACTCTTTTGTGCAGCACATGTGACAATGAAGGACGGATGTATCACCTTGGTGG
TTGTGGTGTTGGGGTCCTGATTCCAGCATTCATGAGTCAGGGGAAGGTCCCTGCTAAGGACAGACCTTAG
GAGGGCAGTTGGTCCAGGACCCACACTTGCTTTCCTCGTGTTTCCTGATCCTGCCTTGGGTCTGTAGTCA
TACTTCTGGAAATTCCTTTTGGGTCCAAGACGAGGAGGTTCCTCTAAGATCTCATGGCCCTGCTTCCTCC
CAGTCCCCTCACAGGGCATTTTCTTCCCACAGGTGGAAAAGGAGGGAGCTACTCTCAGGCTGCGTGTAAG
TGATGGGGGTGGGAGTGTGGAGGAGCTCACCCACCCCCTAATTCCTCCTGTCCCACGTCTCCTGCGGGCT
CTGACCAGGTCCTGTTTTTGTTCTACTCCAGGCAGCGACAGTGCCCAGGGCTCTGATGTGTCTCTCACAG
CTTGAAAAGGTGAGATTCTTGGGGTCTAGAGTGGGTGGGGTGGCAGGTCTGGGGGTGGGTGGGGCAGTGG
GGAAAGGCCTGGGTAATGGAGATTCTTTGATTGGGATGTTTCGCGTGTGTGGTGGGCTGTTTAGACTGTC
ATCACTTACCATGACTAACCAGAATTTGTTCATGACTGTTGTTTTCTGTAGCCTGAGACAGCTGTCTTGT
GAGGGACTGAGATGCAGGATTTCTTCACGCCTCCCCTTTGTGACTTCAAGAGCCTCTGGCATCTCTTTCT
GCAAAGGCACCTGAATGTGTCTGCGTCCCTGTTAGCATAATGTGAGGAGGTGGAGAGACCAGCCCACCCC
CGTGTCCACTGTGACCCCTGTTCCCATGCTGACCTGTGTTTCCTCCCCAGTCATCTTTCCTGTTCCAGAG
AGGTGGGGCTGGATGTCTCCATCTCTGTCTCAACTTTATGTGCACTGAGCTGCAACTTCTTACTTCCCTA
CTGAAAATAAGAATCTGAATATAAATTTGTTTTCTCAAATATTTGCTATGAGAGGTTGATGGATTAATTA
AATAAGTCAATTCCTGGAATTTGAGAGAGCAAATAAAGACCTGAGAACCTTCCAGAATCTGCATGTTCGC
TGTGCTGAGTCTGTTGCAGGTGGGGTGTGGAGAAGGCTGTGGGGGGCCGAGTGTGGACGGGGCCTGTGCC
CATTTGGTGTTGAGTCCATCATGGGCTTTATGTGGTTAGTCCTCAGCTGGGTCACCTTCACTGCTCCATT
GTCCTTGTCCCTTCAGTGGAAACTTGTCCAGTGGGAGCTGTGACCACAGAGGCTCACACATCGCCCTGGG
CGGCCCCTGCACACGGGGGTCTCTGTGCATTCTGAGACAAATTTTCAGAGCCATTCACCTCCTGCCCTGC
TTCTAGAGCTCCTTTTCTGCTCTGCTCTTCTGCCCTCTCTCCCTGCCCTGGTTCTAGTGATCTTGGTGCT
GAATCCAATCCCAACTCATGAATCTGTAAAGCAGAGTCTAATTTAGACTTACATTTGTCTGTGAAATTGG
ACCCGTCATCAAGGACTGTTCTTTCCTGAAGAGAGAA
>TMM_HLA_B_00032 
TTGTGCAGGACTCAGGCAGACAGTGTGACAAAGAGGCTGGTGTAGGAGAAGAGGGATCAGGACGAAGTCC
CAGGCCCCGGGCGGGGCTCTCAGGGTCTCAGGCTCCGAGAGCCTTGTCTGCATTGGGGAGGCGCAGCATT
GGGGATTCCCCACTCCCACGAGTTTCACTTCTTCTCCCAACCTATGTCGGGTCCTTCTTCCAGGATACTC
GTGACGCGTCCCCATTTCCCACTCCCATTGGGTGTCGGGTGTCTAGAGAAGCCAATCAGTGTCGCCGGGG
TCCCAGTTCTAAAGTCCCCACGCACCCACCCGGACTCAGAATCTCCTCAGACGCCGAGATGCGGGTCACG
GCGCCCCGAACCCTCCTCCTGCTGCTCTGGGGGGCAGTGGCCCTGACCGAGACCTGGGCTGGTGAGTGCG
GGGTCGGCAGGGAAATGGCCTCTGTGGGGAGGAGCGAGGGGACCGCAGGCGGGGGCGCAGGACCCGGGGA
GCCGCGCCGGGAGGAGGGTCGGGCGGGTCTCAGCCCCTCCTCGCCCCCAGGCTCCCACTCCATGAGGTAT
TTCCACACCTCCGTGTCCCGGCCCGGCCGCGGGGAGCCCCGCTTCATCACCGTGGGCTACGTGGACGACA
CGCTGTTCGTGAGGTTCGACAGCGACGCCACGAGTCCGAGGAAGGAGCCGCGGGCGCCATGGATAGAGCA
GGAGGGGCCGGAGTATTGGGACCGGGAGACACAGATCTCCAAGACCAACACACAGACTTACCGAGAGAGC
CTGCGGAACCTGCGCGGCTACTACAACCAGAGCGAGGCCGGTGAGTGACCCCGGCCCGGGGCGCAGGTCA
CGACTCCCCATCCCCCACGTACGGCCCGGGTCGCCCCGAGTCTCCGGGTCCGAGATCCGCCCCCGAGGCC
GCGGGACCCGCCCAGACCCTCGACCGGCGAGAGCCCCAGGCGCGTTTACCCGGTTTCATTTTCAGTTGAG
GCCAAAATCCCCGCGGGTTGGTCGGGGCGGGGCGGGGCTCGGGGGGACGGGGCTGACCGCGGGGGCGGGG
CCAGGGTCTCACACCCTCCAGAGCATGTACGGCTGCGACGTGGGGCCGGACGGGCGCCTCCTCCGCGGGC
ATAACCAGTACGCCTACGACGGCAAGGATTACATCGCCCTGAACGAGGACCTGCGCTCCTGGACCGCCGC
GGACACGGCGGCTCAGATCACCCAGCGCAAGTGGGAGGCGGCCCGTGTGGCGGAGCAGCTGAGAGCCTAC
CTGGAGGGCGAGTGCGTGGAGTGGCTCCGCAGATACCTGGAGAACGGGAAGGAGACGCTGCAGCGCGCGG
GTACCAGGGGCAGTGGGGAGCCTTCCCCATCTCCTATAGGTCGCCGGGGATGGCCTCCCACGAGAAGAGG
AGGAAAATGGGATCAGCGCTAGAATGTCGCCCTCCCTTGAATGGAGAATGGCATGAGTTTTCCTGAGTTT
CCTCTGAGGGCCCCCTCTTCTCTCTAGGACAATTAAGGGATGACGTCTCTGAGGAAATGGAGGGGAAGAC
AGTCCCTAGAATACTGATCAGGGGTCCCCTTTGACCCCTGCAGCAGCCTTGGGAACCGTGACTTTTCCTC
TCAGGCCTTGTTCTCTGCCTCACACTCAGTGTGTTTGGGGCTCTGATTCCAGCACTTCTGAGTCACTTTA
CCTCCACTCAGATCAGGAGCAGAAGTCCCTGTTCCCCGCTCAGAGACTCGAACTTTCCAATGAATAGGAG
ATTATCCCAGGTGCCTGCGTCCAGGCTGGTGTCTGGGTTCTGTGCCCCTTCCCCACCCCAGGTGTCCTGT
CCATTCTCAGGCTGGTCACATGGGTGGTCCTAGGGTGTCCCATGAGAGATGCAAAGCGCCTGAATTTTCT
GACTCTTCCCATCAGACCCCCCAAAGACACACGTGACCCACCACCCCATCTCTGACCATGAGGCCACCCT
GAGGTGCTGGGCCCTGGGCTTCTACCCTGCGGAGATCACACTGACCTGGCAGCGGGATGGCGAGGACCAA
ACTCAGGACACTGAGCTTGTGGAGACCAGACCAGCAGGAGATAGAACCTTCCAGAAGTGGGCAGCTGTGG
TGGTGCCTTCTGGAGAAGAGCAGAGATACACATGCCATGTACAGCATGAGGGGCTGCCGAAGCCCCTCAC
CCTGAGATGGGGTAAGGAGGGGGATGAGGGGTCATATCTCTTCTCAGGGAAAGCAGGAGCCCTTCAGCAG
GGTCAGGGCCCCTCATCTTCCCTTCCTTTCCCAGAGCCGTCTTCCCAGTCCACCGTCCCCATCGTGGGCA
TTGTTGCTGGCCTGGCTGTCCTAGCAGTTGTGGTCATCGGAGCTGTGGTCGCTGCTGTGATGTGTAGGAG
GAAGAGCTCAGGTAGGGAAGGGGTGAGGGGTGGGGTCTGAGTTTTCTTGTCCCACTGGGGGTTTCAAGCC
CCAGGTAGAAGTGTTCCCTGCCTCATTACTGGGAAGCAGCATCCACACAGGGGCTAACGCAGCCTGGGAC
CCTGTGTGCCAGAACTTACTCTTTTGTGCAGCACATGTGACAATGAAGGACGGATGTATCACCTTGGTGG
TTGTGGTGTTGGGGTCCTGATTCCAGCATTCATGAGTCAGGGGAAGGTCCCTGCTAAGGACAGACCTTAG
GAGGGCAGTTGGTCCAGGACCCACACTTGCTTTCCTCGTGTTTCCTGATCCTGCCTTGGGTCTGTAGTCA
TACTTCTGGAAATTCCTTTTGGGTCCAAGACGAGGAGGTTCCTCTAAGATCTCATGGCCCTGCTTCCTCC
CAGTCCCCTCACAGGGCATTTTCTTCCCACAGGTGGAAAAGGAGGGAGCTACTCTCAGGCTGCGTGTAAG
TGATGGGGGTGGGAGTGTGGAGGAGCTCACCCACCCCCTAATTCCTCCTGTCCCACGTCTCCTGCGGGCT
CTGACCAGGTCCTGTTTTTGTTCTACTCCAGGCAGCGACAGTGCCCAGGGCTCTGATGTGTCTCTCACAG
CTTGAAAAGGTGAGATTCTTGGGGTCTAGAGTGGGTGGGGTGGCAGGTCTGGGGGTGGGTGGGGCAGTGG
GGAAAGGCCTGGGTAATGGAGATTCTTTGATTGGGATGTTTCGCGTGTGTGGTGGGCTGTTTAGACTGTC
ATCACTTACCATGACTAACCAGAATTTGTTCATGACTGTTGTTTTCTGTAGCCTGAGACAGCTGTCTTGT
GAGGGACTGAGATGCAGGATTTCTTCACGCCTCCCCTTTGTGACTTCAAGAGCCTCTGGCATCTCTTTCT
GCAAAGGCACCTGAATGTGTCTGCGTCCCTGTTAGCATAATGTGAGGAGGTGGAGAGACCAGCCCACCCC
CGTGTCCACTGTGACCCCTGTTCCCATGCTGACCTGTGTTTCCTCCCCAGTCATCTTTCCTGTTCCAGAG
AGGTGGGGCTGGATGTCTCCATCTCTGTCTCAACTTTATGTGCACTGAGCTGCAACTTCTTACTTCCCTA
CTGAAAATAAGAATCTGAATATAAATTTGTTTTCTCAAATATTTGCTATGAGAGGTTGATGGATTAATTA
AATAAGTCAATTCCTGGAATTTGAGAGAGCAAATAAAGACCTGAGAACCTTCCAGAATCTGCATGTTCGC
TGTGCTGAGTCTGTTGCAGGTGGGGTGTGGAGAAGGCTGTGGGGGGCCGAGTGTGGACGGGGCCTGTGCC
CATTTGGTGTTGAGTCCATCATGGGCTTTATGTGGTTAGTCCTCAGCTGGGTCACCTTCACTGCTCCATT
GTCCTTGTCCCTTCAGTGGAAACTTGTCCAGTGGGAGCTGTGACCACAGAGGCTCACACATCGCCCAGGG
CGGCCCCTGCACACGGGGGTCTCTGTGCATTCTGAGACAAATTTTCAGAGCCATTCACCTCCTGCCCTGC
TTCTAGAGCTCCTTTTCTGCTCTGCTCTTCTGCCCTCTCTCCCTGCCCTGGTTCTAGTGATCTTGGTGCT
GAATCCAATCCCAACTCATGAATCTGTAAAGCAGAGTCTAATTTAGACTTACATTTGTCTGTGAAATTGG
ACCCATCATCAAGGACTGTTCTTTCCTGAAGAGAGAA
>TMM_HLA_B_00033 
TTGTGCAGGACTCAGGCAGACAGTGTGACAAAGAGGCTGGTGTAGGAGAAGAGGGATCAGGACGAAGTCC
CAGGCCCCGGGCGGGGCTCTCAGGGTCTCAGGCTCCGAGAGCCTTGTCTGCATTGGGGAGGCGCAGCATT
GGGGATTCCCCACTCCCACGAGTTTCACTTCTTCTCCCAACCTATGTCGGGTCCTTCTTCCAGGATACTC
GTGACGCGTCCCCATTTCCCACTCCCATTGGGTGTCGGGTGTCTAGAGAAGCCAATCAGTGTCGCCGGGG
TCCCAGTTCTAAAGTCCCCACGCACCCACCCGGACTCAGAATCTCCTCAGACGCCGAGATGCGGGTCACG
GCGCCCCGAACCCTCCTCCTGCTGCTCTGGGGGGCAGTGGCCCTGACCGAGACCTGGGCTGGTGAGTGCG
GGGTCGGCAGGGAAATGGCCTCTGTGGGGAGGAGCGAGGGGACCGCAGGCGGGGGCGCAGGACCCGGGGA
GCCGCGCCGGGAGGAGGGTCGGGCGGGTCTCAGCCCCTCCTCGCCCCCAGGCTCCCACTCCATGAGGTAT
TTCCACACCTCCGTGTCCCGGCCCGGCCGCGGGGAGCCCCGCTTCATCACCGTGGGCTACGTGGACGACA
CGCTGTTCGTGAGGTTCGACAGCGACGCCACGAGTCCGAGGAAGGAGCCGCGGGCGCCATGGATAGAGCA
GGAGGGGCCGGAGTATTGGGACCGGGAGACACAGATCTCCAAGACCAACACACAGACTTACCGAGAGAGC
CTGCGGAACCTGCGCGGCTACTACAACCAGAGCGAGGCCGGTGAGTGACCCCGGCCCGGGGCGCAGGTCA
CGACTCCCCATCCCCCACGTACGGCCCGGGTCGCCCCGAGTCTCCGGGTCCGAGATCCGCCCCCGAGGCC
GCGGGACCCGCCCAGACCCTCGACCGGCGAGAGCCCCAGGCGCGTTTACCCGGTTTCATTTTCAGTTGAG
GCCAAAATCCCCGCGGGTTGGTCGGGGCGGGGCGGGGCTCGGGGGGACGGGGCTGACCGCGGGGGCGGGG
CCAGGGTCTCACACCCTCCAGAGCATGTACGGCTGCGACGTGGGGCCGGACGGGCGCCTCCTCCGCGGGC
ATAACCAGTACGCCTACGACGGCAAGGATTACATCGCCCTGAACGAGGACCTGCGCTCCTGGACCGCCGC
GGACACGGCGGCTCAGATCACCCAGCGCAAGTGGGAGGCGGCCCGTGTGGCGGAGCAGCTGAGAGCCTAC
CTGGAGGGCGAGTGCGTGGAGTGGCTCCGCAGATACCTGGAGAACGGGAAGGAGACGCTGCAGCGCGCGG
GTACCAGGGGCAGTGGGGAGCCTTCCCCATCTCCTATAGGTCGCCGGGGATGGCCTCCCACGAGAAGAGG
AGGAAAATGGGATCAGCGCTAGAATGTCGCCCTCCCTTGAATGGAGAATGGCATGAGTTTTCCTGAGTTT
CCTCTGAGGGCCCCCTCTTCTCTCTAGGACAATTAAGGGATGACGTCTCTGAGGAAATGGAGGGGAAGAC
AGTCCCTAGAATACTGATCAGGGGTCCCCTTTGACCCCTGCAGCAGCCTTGGGAACCGTGACTTTTCCTC
TCAGGCCTTGTTCTCTGCCTCACACTCAGTGTGTTTGGGGCTCTGATTCCAGCACTTCTGAGTCACTTTA
CCTCCACTCAGATCAGGAGCAGAAGTCCCTGTTCCCCGCTCAGAGACTCGAACTTTCCAATGAATAGGAG
ATTATCCCAGGTGCCTGCGTCCAGGCTGGTGTCTGGGTTCTGTGCCCCTTCCCCACCCCAGGTGTCCTGT
CCATTCTCAGGCTGGTCACATGGGTGGTCCTAGGGTGTCCCATGAGAGATGCAAAGCGCCTGAATTTTCT
GACTCTTCCCATCAGACCCCCCAAAGACACACGTGACCCACCACCCCATCTCTGACCATGAGGCCACCCT
GAGGTGCTGGGCCCTGGGCTTCTACCCTGCGGAGATCACACTGACCTGGCAGCGGGATGGCGAGGACCAA
ACTCAGGACACTGAGCTTGTGGAGACCAGACCAGCAGGAGATAGAACCTTCCAGAAGTGGGCAGCTGTGG
TGGTGCCTTCTGGAGAAGAGCAGAGATACACATGCCATGTACAGCATGAGGGGCTGCCGAAGCCCCTCAC
CCTGAGATGGGGTAAGGAGGGGGATGAGGGGTCATATCTCTTCTCAGGGAAAGCAGGAGCCCTTCAGCAG
GGTCAGGGCCCCTCATCTTCCCTTCCTTTCCCAGAGCCGTCTTCCCAGTCCACCGTCCCCATCGTGGGCA
TTGTTGCTGGCCTGGCTGTCCTAGCAGTTGTGGTCATCGGAGCTGTGGTCGCTGCTGTGATGTGTAGGAG
GAAGAGCTCAGGTAGGGAAGGGGTGAGGGGTGGGGTCTGAGTTTTCTTGTCCCACTGGGGGTTTCAAGCC
CCAGGTAGAAGTGTTCCCTGCCTCATTACTGGGAAGCAGCATCCACACAGGGGCTAACGCAGCCTGGGAC
CCTGTGTGCCAGAACTTACTCTTTTGTGCAGCACATGTGACAATGAAGGACGGATGTATCACCTTGGTGG
TTGTGGTGTTGGGGTCCTGATTCCAGCATTCATGAGTCAGGGGAAGGTCCCTGCTAAGGACAGACCTTAG
GAGGGCAGTTGGTCCAGGACCCACACTTGCTTTCCTCGTGTTTCCTGATCCTGCCTTGGGTCTGTAGTCA
TACTTCTGGAAATTCCTTTTGGGTCCAAGACGAGGAGGTTCCTCTAAGATCTCATGGCCCTGCTTCCTCC
CAGTCCCCTCACAGGGCATTTTCTTCCCACAGGTGGAAAAGGAGGGAGCTACTCTCAGGCTGCGTGTAAG
TGATGGGGGTGGGAGTGTGGAGGAGCTCACCCACCCCCTAATTCCTCCTGTCCCACGTCTCCTGCGGGCT
CTGACCAGGTCCTGTTTTTGTTCTACTCCAGGCAGCGACAGTGCCCAGGGCTCTGATGTGTCTCTCACAG
CTTGAAAAGGTGAGATTCTTGGGGTCTAGAGTGGGTGGGGTGGCAGGTCTGGGGGTGGGTGGGGCAGTGG
GGAAAGGCCTGGGTAATGGAGATTCTTTGATTGGGATGTTTCGCGTGTGTGGTGGGCTGTTTAGACTGTC
ATCACTTACCATGACTAACCAGAATTTGTTCATGACTGTTGTTTTCTGTAGCCTGAGACAGCTGTCTTGT
GAGGGACTGAGATGCAGGATTTCTTCACGCCTCCCCTTTGTGACTTCAAGAGCCTCTGGCATCTCTTTCT
GCAAAGGCACCTGAATGTGTCTGCGTCCCTGTTAGCATAATGTGAGGAGGTGGAGAGACCAGCCCACCCC
CGTGTCCACTGTGACCCCTGTTCCCATGCTGACCTGTGTTTCCTCCCCAGTCATCTTTCCTGTTCCAGAG
AGGTGGGGCTGGATGTCTCCATCTCTGTCTCAACTTTATGTGCACTGAGCTGCAACTTCTTACTTCCCTA
CTGAAAATAAGAATCTGAATATAAATTTGTTTTCTCAAATATTTGCTATGAGAGGTTGATGGATTAATTA
AATAAGTCAATTCCTGGAATTTGAGAGAGCAAATAAAGACCTGAGAACCTTCCAGAATCTGCATGTTCGC
TGTGCTGAGTCTGTTGCAGGTGGGGTGTGGAGAAGGCTGTGGGGGGCCGAGTGTGGACGGGGCCTGTGCC
CATTTGGTGTTGAGTCCATCATGGGCTTTATGTGGTTAGTCCTCAGCTGGGTCACCTTCACTGCTCCATT
GTCCTTGTCCCTTCAGTGGAAACTTGTCCAGTGGGAGCTGTGACCACAGAGGCTCACACATCGCCCAGGG
TGGCCCCTGCACACGGGGGTCTCTGTGCATTCTGAGACAAATTTTCAGAGCCATTCACCTCCTGCCCTGC
TTCTAGAGCTCCTTTTCTGCTCTGCTCTCCTGCCCTCTCTCCCTGCCCTGGTTCTAGTGATCTTGGTGCT
GAATCCAATCCCAACTCCTGAATCTGTAAAGCAGAGTCTAATTTAGACTTACATTTGTCTGTGAAATTGG
ACCCGTCATCAAGGACTGTTCTTTCCTGAAGAGAGAA
>TMM_HLA_B_00034 
TTGTGCAGGACTCAGGCAGACAGTGTGACAAAGAGGCTGGTGTAGGAGAAGAGGGATCAGGACGAAGTCC
CAGGCCCCGGGCGGGGCTCTCAGGGTCTCAGGCTCCGAGAGCCTTGTCTGCATTGGGGAGGCGCAGCATT
GGGGATTCCCCACTCCCACGAGTTTCACTTCTTCTCCCAACCTATGTCGGGTCCTTCTTCCAGGATACTC
GTGACGCGTCCCCATTTCCCACTCCCATTGGGTGTCGGGTGTCTAGAGAAGCCAATCAGTGTCGCCGGGG
TCCCAGTTCTAAAGTCCCCACGCACCCACCCGGACTCAGAATCTCCTCAGACGCCGAGATGCGGGTCACG
GCGCCCCGAACCCTCCTCCTGCTGCTCTGGGGGGCAGTGGCCCTGACCGAGACCTGGGCTGGTGAGTGCG
GGGTCGGCAGGGAAATGGCCTCTGTGGGGAGGAGCGAGGGGACCGCAGGCGGGGGCGCAGGACCCGGGGA
GCCGCGCCGGGAGGAGGGTCGGGCGGGTCTCAGCCCCTCCTCGCCCCCAGGCTCCCACTCCATGAGGTAT
TTCCACACCTCCGTGTCCCGGCCCGGCCGCGGGGAGCCCCGCTTCATCACCGTGGGCTACGTGGACGACA
CGCTGTTCGTGAGGTTCGACAGCGACGCCACGAGTCCGAGGAAGGAGCCGCGGGCGCCATGGATAGAGCA
GGAGGGGCCGGAGTATTGGGACCGGGAGACACAGATCTCCAAGACCAACACACAGACTTACCGAGAGAGC
CTGCGGAACCTGCGCGGCTACTACAACCAGAGCGAGGCCGGTGAGTGACCCCGGCCCGGGGCGCAGGTCA
CGACTCCCCATCCCCCACGTACGGCCCGGGTCGCCCCGAGTCTCCGGGTCCGAGATCCGCCCCCGAGGCC
GCGGGACCCGCCCAGACCCTCGACCGGCGAGAGCCCCAGGCGCGTTTACCCGGTTTCATTTTCAGTTGAG
GCCAAAATCCCCGCGGGTTGGTCGGGGCGGGGCGGGGCTCGGGGGGACGGGGCTGACCGCGGGGGCGGGG
CCAGGGTCTCACACCCTCCAGAGCATGTACGGCTGCGACGTGGGGCCGGACGGGCGCCTCCTCCGCGGGC
ATAACCAGTACGCCTACGACGGCAAGGATTACATCGCCCTGAACGAGGACCTGCGCTCCTGGACCGCCGC
GGACACGGCGGCTCAGATCACCCAGCGCAAGTGGGAGGCGGCCCGTGTGGCGGAGCAGCTGAGAGCCTAC
CTGGAGGGCGAGTGCGTGGAGTGGCTCCGCAGATACCTGGAGAACGGGAAGGAGACGCTGCAGCGCGCGG
GTACCAGGGGCAGTGGGGAGCCTTCCCCATCTCCTATAGGTCGCCGGGGATGGCCTCCCACGAGAAGAGG
AGGAAAATGGGATCAGCGCTAGAATGTCGCCCTCCCTTGAATGGAGAATGGCATGAGTTTTCCTGAGTTT
CCTCTGAGGGCCCCCTCTTCTCTCTAGGACAATTAAGGGATGACGTCTCTGAGGAAATGGAGGGGAAGAC
AGTCCCTAGAATACTGATCAGGGGTCCCCTTTGACCCCTGCAGCAGCCTTGGGAACCGTGACTTTTCCTC
TCAGGCCTTGTTCTCTGCCTCACACTCAGTGTGTTTGGGGCTCTGATTCCAGCACTTCTGAGTCACTTTA
CCTCCACTCAGATCAGGAGCAGAAGTCCCTGTTCCCCGCTCAGAGACTCGAACTTTCCAATGAATAGGAG
ATTATCCCAGGTGCCTGCGTCCAGGCTGGTGTCTGGGTTCTGTGCCCCTTCCCCACCCCAGGTGTCCTGT
CCATTCTCAGGCTGGTCACATGGGTGGTCCTAGGGTGTCCCATGAGAGATGCAAAGCGCCTGAATTTTCT
GACTCTTCCCATCAGACCCCCCAAAGACACACGTGACCCACCACCCCATCTCTGACCATGAGGCCACCCT
GAGGTGCTGGGCCCTGGGCTTCTACCCTGCGGAGATCACACTGACCTGGCAGCGGGATGGCGAGGACCAA
ACTCAGGACACTGAGCTTGTGGAGACCAGACCAGCAGGAGATAGAACCTTCCAGAAGTGGGCAGCTGTGG
TGGTGCCTTCTGGAGAAGAGCAGAGATACACATGCCATGTACAGCATGAGGGGCTGCCGAAGCCCCTCAC
CCTGAGATGGGGTAAGGAGGGGGATGAGGGGTCATATCTCTTCTCAGGGAAAGCAGGAGCCCTTCAGCAG
GGTCAGGGCCCCTCATCTTCCCTTCCTTTCCCAGAGCCGTCTTCCCAGTCCACCGTCCCCATCGTGGGCA
TTGTTGCTGGCCTGGCTGTCCTAGCAGTTGTGGTCATCGGAGCTGTGGTCGCTGCTGTGATGTGTAGGAG
GAAGAGCTCAGGTAGGGAAGGGGTGAGGGGTGGGGTCTGAGTTTTCTTGTCCCACTGGGGGTTTCAAGCC
CCAGGTAGAAGTGTTCCCTGCCTCATTACTGGGAAGCAGCATCCACACAGGGGCTAACGCAGCCTGGGAC
CCTGTGTGCCAGAACTTACTCTTTTGTGCAGCACATGTGACAATGAAGGACGGATGTATCACCTTGGTGG
TTGTGGTGTTGGGGTCCTGATTCCAGCATTCATGAGTCAGGGGAAGGTCCCTGCTAAGGACAGACCTTAG
GAGGGCAGTTGGTCCAGGACCCACACTTGCTTTCCTCGTGTTTCCTGATCCTGCCTTGGGTCTGTAGTCA
TACTTCTGGAAATTCCTTTTGGGTCCAAGACGAGGAGGTTCCTCTAAGATCTCATGGCCCTGCTTCCTCC
CAGTCCCCTCACAGGGCATTTTCTTCCCACAGGTGGAAAAGGAGGGAGCTACTCTCAGGCTGCGTGTAAG
TGATGGGGGTGGGAGTGTGGAGGAGCTCACCCACCCCCTAATTCCTCCTGTCCCACGTCTCCTGCGGGCT
CTGACCAGGTCCTGTTTTTGTTCTACTCCAGGCAGCGACAGTGCCCAGGGCTCTGATGTGTCTCTCACAG
CTTGAAAAGGTGAGATTCTTGGGGTCTAGAGTGGGTGGGGTGGCAGGTCTGGGGGTGGGTGGGGCAGTGG
GGAAAGGCCTGGGTAATGGAGATTCTTTGATTGGGATGTTTCGCGTGTGTGGTGGGCTGTTTAGACTGTC
ATCACTTACCATGACTAACCAGAATTTGTTCATGACTGTTGTTTTCTGTAGCCTGAGACAGCTGTCTTGT
GAGGGACTGAGATGCAGGATTTCTTCACGCCTCCCCTTTGTGACTTCAAGAGCCTCTGGCATCTCTTTCT
GCAAAGGCACCTGAATGTGTCTGCGTCCCTGTTAGCATAATGTGAGGAGGTGGAGAGACCAGCCCACCCC
CGTGTCCACTGTGACCCCTGTTCCCATGCTGACCTGTGTTTCCTCCCCAGTCATCTTTCCTGTTCCAGAG
AGGTGGGGCTGGATGTCTCCATCTCTGTCTCAACTTTATGTGCACTGAGCTGCAACTTCTTACTTCCCTA
CTGAAAATAAGAATCTGAATATAAATTTGTTTTCTCAAATATTTGCTATGAGAGGTTGATGGATTAATTA
AATAAGTCAATTCCTGGAATTTGAGAGAGCAAATAAAGACCTGAGAACCTTCCAGAATCTGCATGTTCGC
TGTGCTGAGTCTGTTGCAGGTGGGGTGTGGAGAAGGCTGTGGGGGGCCGAGTGTGGACGGGGCCTGTGCC
CATTTGGTGTTGAGTCCATCATGGGCTTTATGTGGTTAGTCCTCAGCTGGGTCACCTTCACTGCTCCATT
GTCCTTGTCCCTTCAGTGGAAACTTGTCCAGTGGGAGCTGTGACCACAGAGGCTCACACATCGCCCAGGG
TGGCCCCTGCACACGGGGGTCTCTGTGCATTCTGAGACAAATTTTCAGAGCCATTCACCTCCTGCCCTGC
TTCTAGAGCTCCTTTTCTGCTCTGCTCTTCTGCCCTCTCTCCCTGCCCTGGTTCTAGTGATCTTGGTGCT
GAATCCAATCCCAACTCATGAATCTGTAAAGCAGAGTCTAATTTAGACTTACATTTGTCTGTGAAATTGG
ACCCATCATCAAGGACTGTTCTTTCCTGAAGAGAGAA
>TMM_HLA_B_00035 
TTGTGCAGGACTCAGGCAGACAGTGTGACAAAGAGGCTGGTGTAGGAGAAGAGGGATCAGGACGAAGTCC
CAGGCCCCGGGCGGGGCTCTCAGGGTCTCAGGCTCCGAGAGCCTTGTCTGCATTGGGGAGGCGCAGCATT
GGGGATTCCCCACTCCCACGAGTTTCACTTCTTCTCCCAACCTATGTCGGGTCCTTCTTCCAGGATACTC
GTGACGCGTCCCCATTTCCCACTCCCATTGGGTGTCGGGTGTCTAGAGAAGCCAATCAGTGTCGCCGGGG
TCCCAGTTCTAAAGTCCCCACGCACCCACCCGGACTCAGAATCTCCTCAGACGCCGAGATGCGGGTCACG
GCGCCCCGAACCCTCCTCCTGCTGCTCTGGGGGGCAGTGGCCCTGACCGAGACCTGGGCTGGTGAGTGCG
GGGTCGGCAGGGAAATGGCCTCTGTGGGGAGGAGCGAGGGGACCGCAGGCGGGGGCGCAGGACCCGGGGA
GCCGCGCCGGGAGGAGGGTCGGGCGGGTCTCAGCCCCTCCTCGCCCCCAGGCTCCCACTCCATGAGGTAT
TTCCACACCTCCGTGTCCCGGCCCGGCCGCGGGGAGCCCCGCTTCATCACCGTGGGCTACGTGGACGACA
CGCTGTTCGTGAGGTTCGACAGCGACGCCACGAGTCCGAGGAAGGAGCCGCGGGCGCCATGGATAGAGCA
GGAGGGGCCGGAGTATTGGGACCGGGAGACACAGATCTCCAAGACCAACACACAGACTTACCGAGAGAGC
CTGCGGAACCTGCGCGGCTACTACAACCAGAGCGAGGCCGGTGAGTGACCCCGGCCCGGGGCGCAGGTCA
CGACTCCCCATCCCCCACGTACGGCCCGGGTCGCCCCGAGTCTCCGGGTCCGAGATCCGCCCCCGAGGCC
GCGGGACCCGCCCAGACCCTCGACCGGCGAGAGCCCCAGGCGCGTTTACCCGGTTTCATTTTCAGTTGAG
GCCAAAATCCCCGCGGGTTGGTCGGGGCGGGGCGGGGCTCGGGGGGACGGGGCTGACCGCGGGGGCGGGG
CCAGGGTCTCACACCCTCCAGAGCATGTACGGCTGCGACGTGGGGCCGGACGGGCGCCTCCTCCGCGGGC
ATAACCAGTACGCCTACGACGGCAAGGATTACATCGCCCTGAACGAGGACCTGCGCTCCTGGACCGCCGC
GGACACGGCGGCTCAGATCACCCAGCGCAAGTGGGAGGCGGCCCGTGTGGCGGAGCAGCTGAGAGCCTAC
CTGGAGGGCGAGTGCGTGGAGTGGCTCCGCAGATACCTGGAGAACGGGAAGGAGACGCTGCAGCGCGCGG
GTACCAGGGGCAGTGGGGAGCCTTCCCCATCTCCTATAGGTCGCCGGGGATGGCCTCCCACGAGAAGAGG
AGGAAAATGGGATCAGCGCTAGAATGTCGCCCTCCCTTGAATGGAGAATGGCATGAGTTTTCCTGAGTTT
CCTCTGAGGGCCCCCTCTTCTCTCTAGGACAATTAAGGGATGACGTCTCTGAGGAAATGGAGGGGAAGAC
AGTCCCTAGAATACTGATCAGGGGTCCCCTTTGACCCCTGCAGCAGCCTTGGGAACCGTGACTTTTCCTC
TCAGGCCTTGTTCTCTGCCTCACACTCAGTGTGTTTGGGGCTCTGATTCCAGCACTTCTGAGTCACTTTA
CCTCCACTCAGATCAGGAGCAGAAGTCCCTGTTCCCCGCTCAGAGACTCGAACTTTCCAATGAATAGGAG
ATTATCCCAGGTGCCTGCGTCCAGGCTGGTGTCTGGGTTCTGTGCCCCTTCCCCACCCCAGGTGTCCTGT
CCATTCTCAGGCTGGTCACATGGGTGGTCCTAGGGTGTCCCATGAGAGATGCAAAGCGCCTGAATTTTCT
GACTCTTCCCATCAGACCCCCCAAAGACACACGTGACCCACCACCCCATCTCTGACCATGAGGCCACCCT
GAGGTGCTGGGCCCTGGGCTTCTACCCTGCGGAGATCACACTGACCTGGCAGCGGGATGGCGAGGACCAA
ACTCAGGACACTGAGCTTGTGGAGACCAGACCAGCAGGAGATAGAACCTTCCAGAAGTGGGCAGCTGTGG
TGGTGCCTTCTGGAGAAGAGCAGAGATACACATGCCATGTACAGCATGAGGGGCTGCCGAAGCCCCTCAC
CCTGAGATGGGGTAAGGAGGGGGATGAGGGGTCATATCTCTTCTCAGGGAAAGCAGGAGCCCTTCAGCAG
GGTCAGGGCCCCTCATCTTCCCTTCCTTTCCCAGAGCCGTCTTCCCAGTCCACCGTCCCCATCGTGGGCA
TTGTTGCTGGCCTGGCTGTCCTAGCAGTTGTGGTCATCGGAGCTGTGGTCGCTGCTGTGATGTGTAGGAG
GAAGAGCTCAGGTAGGGAAGGGGTGAGGGGTGGGGTCTGAGTTTTCTTGTCCCACTGGGGGTTTCAAGCC
CCAGGTAGAAGTGTTCCCTGCCTCATTACTGGGAAGCAGCATCCACACAGGGGCTAACGCAGCCTGGGAC
CCTGTGTGCCAGAACTTACTCTTTTGTGCAGCACATGTGACAATGAAGGACGGATGTATCACCTTGGTGG
TTGTGGTGTTGGGGTCCTGATTCCAGCATTCATGAGTCAGGGGAAGGTCCCTGCTAAGGACAGACCTTAG
GAGGGCAGTTGGTCCAGGACCCACACTTGCTTTCCTCGTGTTTCCTGATCCTGCCTTGGGTCTGTAGTCA
TACTTCTGGAAATTCCTTTTGGGTCCAAGACGAGGAGGTTCCTCTAAGATCTCATGGCCCTGCTTCCTCC
CAGTCCCCTCACAGGGCATTTTCTTCCCACAGGTGGAAAAGGAGGGAGCTACTCTCAGGCTGCGTGTAAG
TGATGGGGGTGGGAGTGTGGAGGAGCTCACCCACCCCCTAATTCCTCCTGTCCCACGTCTCCTGCGGGCT
CTGACCAGGTCCTGTTTTTGTTCTACTCCAGGCAGCGACAGTGCCCAGGGCTCTGATGTGTCTCTCACAG
CTTGAAAAGGTGAGATTCTTGGGGTCTAGAGTGGGTGGGGTGGCAGGTCTGGGGGTGGGTGGGGCAGTGG
GGAAAGGCCTGGGTAATGGAGATTCTTTGATTGGGATGTTTCGCGTGTGTGGTGGGCTGTTTAGACTGTC
ATCACTTACCATGACTAACCAGAATTTGTTCATGACTGTTGTTTTCTGTAGCCTGAGACAGCTGTCTTGT
GAGGGACTGAGATGCAGGATTTCTTCACGCCTCCCCTTTGTGACTTCAAGAGCCTCTGGCATCTCTTTCT
GCAAAGGCACCTGAATGTGTCTGCGTCCCTGTTAGCATAATGTGAGGAGGTGGAGAGACCAGCCCACCCC
CGTGTCCACTGTGACCCCTGTTCCCATGCTGACCTGTGTTTCCTCCCCAGTCATCTTTCCTGTTCCAGAG
AGGTGGGGCTGGATGTCTCCATCTCTGTCTCAACTTTATGTGCACTGAGCTGCAACTTCTTACTTCCCTA
CTGAAAATAAGAATCTGAATATAAATTTGTTTTCTCAAATATTTGCTATGAGAGGTTGATGGATTAATTA
AATAAGTCAATTCCTGGAATTTGAGAGAGCAAATAAAGACCTGAGAACCTTCCAGAATCTGCATGTTCGC
TGTGCTGAGTCTGTTGCAGGTGGGGTGTGGAGAAGGCTGTGGGGGGCCGAGTGTGGACGGGGCCTGTGCC
CATTTGGTGTTGAGTCCATCATGGGCTTTATGTGGTTAGTCCTCAGCTGGGTCACCTTCACTGCTCCATT
GTCCTTGTCCCTTCAGTGGAAACTTGTCCAGTGGGAGCTGTGACCACAGAGGCTCACACATCGCCCTGGG
CGGCCCCTGCACACGGGGGTCTCTGTGCATTCTGAGACAAATTTTCAGACCCATTCACCTCCTGCCCTGC
TTCTAGAGCTCCTTTTCTGCTCTGCTCTTCTGCCCTCTCTCCCTGCCCTGGTTCTAGTGATCTTGGTGCT
GAATCCAATCCCAACTCATGAATCTGTAAAGCAGAGTCTAATTTAGACTTACATTTGTCTGTGAAATTGG
ACCCATCATCAAGGACTGTTCTTTCCTGAAGAGAGAA
>TMM_HLA_B_00036 
TTGTGCAGGACTCAGGCAGACAGTGTGACAAAGAGGCTGGTGTAGGAGAAGAGGGATCAGGACGAAGTCC
CAGGCCCCGGGCGGGGCTCTCAGGGTCTCAGGCTCCGAGAGCCTTGTCTGCATTGGGGAGGCGCAGCATT
GGGGATTCCCCACTCCCACGAGTTTCACTTCTTCTCCCAACCTATGTCGGGTCCTTCTTCCAGGATACTC
GTGACGCGTCCCCATTTCCCACTCCCATTGGGTGTCGGGTGTCTAGAGAAGCCAATCAGTGTCGCCGGGG
TCCCAGTTCTAAAGTCCCCACGCACCCACCCGGACTCAGAATCTCCTCAGACGCCGAGATGCGGGTCACG
GCGCCCCGAACCCTCCTCCTGCTGCTCTGGGGGGCAGTGGCCCTGACCGAGACCTGGGCTGGTGAGTGCG
GGGTCGGCAGGGAAATGGCCTCTGTGGGGAGGAGCGAGGGGACCGCAGGCGGGGGCGCAGGACCCGGGGA
GCCGCGCCGGGAGGAGGGTCGGGCGGGTCTCAGCCCCTCCTCGCCCCCAGGCTCCCACTCCATGAGGTAT
TTCCACACCTCCGTGTCCCGGCCCGGCCGCGGGGAGCCCCGCTTCATCACCGTGGGCTACGTGGACGACA
CGCTGTTCGTGAGGTTCGACAGCGACGCCACGAGTCCGAGGAAGGAGCCGCGGGCGCCATGGATAGAGCA
GGAGGGGCCGGAGTATTGGGACCGGGAGACACAGATCTCCAAGACCAACACACAGACTTACCGAGAGAGC
CTGCGGAACCTGCGCGGCTACTACAACCAGAGCGAGGCCGGTGAGTGACCCCGGCCCGGGGCGCAGGTCA
CGACTCCCCATCCCCCACGTACGGCCCGGGTCGCCCCGAGTCTCCGGGTCCGAGATCCGCCCCCGAGGCC
GCGGGACCCGCCCAGACCCTCGACCGGCGAGAGCCCCAGGCGCGTTTACCCGGTTTCATTTTCAGTTGAG
GCCAAAATCCCCGCGGGTTGGTCGGGGCGGGGCGGGGCTCGGGGGGACGGGGCTGACCGCGGGGGCGGGG
CCAGGGTCTCACACCCTCCAGAGCATGTACGGCTGCGACGTGGGGCCGGACGGGCGCCTCCTCCGCGGGC
ATAACCAGTACGCCTACGACGGCAAGGATTACATCGCCCTGAACGAGGACCTGCGCTCCTGGACCGCCGC
GGACACGGCGGCTCAGATCACCCAGCGCAAGTGGGAGGCGGCCCGTGTGGCGGAGCAGCTGAGAGCCTAC
CTGGAGGGCGAGTGCGTGGAGTGGCTCCGCAGATACCTGGAGAACGGGAAGGAGACGCTGCAGCGCGCGG
GTACCAGGGGCAGTGGGGAGCCTTCCCCATCTCCTATAGGTCGCCGGGGATGGCCTCCCACGAGAAGAGG
AGGAAAATGGGATCAGCGCTAGAATGTCGCCCTCCCTTGAATGGAGAATGGCATGAGTTTTCCTGAGTTT
CCTCTGAGGGCCCCCTCTTCTCTCTAGGACAATTAAGGGATGACGTCTCTGAGGAAATGGAGGGGAAGAC
AGTCCCTAGAATACTGATCAGGGGTCCCCTTTGACCCCTGCAGCAGCCTTGGGAACCGTGACTTTTCCTC
TCAGGCCTTGTTCTCTGCCTCACACTCAGTGTGTTTGGGGCTCTGATTCCAGCACTTCTGAGTCACTTTA
CCTCCACTCAGATCAGGAGCAGAAGTCCCTGTTCCCCGCTCAGAGACTCGAACTTTCCAATGAATAGGAG
ATTATCCCAGGTGCCTGCGTCCAGGCTGGTGTCTGGGTTCTGTGCCCCTTCCCCACCCCAGGTGTCCTGT
CCATTCTCAGGCTGGTCACATGGGTGGTCCTAGGGTGTCCCATGAGAGATGCAAAGCGCCTGAATTTTCT
GACTCTTCCCATCAGACCCCCCAAAGACACACGTGACCCACCACCCCATCTCTGACCATGAGGCCACCCT
GAGGTGCTGGGCCCTGGGCTTCTACCCTGCGGAGATCACACTGACCTGGCAGCGGGATGGCGAGGACCAA
ACTCAGGACACTGAGCTTGTGGAGACCAGACCAGCAGGAGATAGAACCTTCCAGAAGTGGGCAGCTGTGG
TGGTGCCTTCTGGAGAAGAGCAGAGATACACATGCCATGTACAGCATGAGGGGCTGCCGAAGCCCCTCAC
CCTGAGATGGGGTAAGGAGGGGGATGAGGGGTCATATCTCTTCTCAGGGAAAGCAGGAGCCCTTCAGCAG
GGTCAGGGCCCCTCATCTTCCCTTCCTTTCCCAGAGCCGTCTTCCCAGTCCACCGTCCCCATCGTGGGCA
TTGTTGCTGGCCTGGCTGTCCTAGCAGTTGTGGTCATCGGAGCTGTGGTCGCTGCTGTGATGTGTAGGAG
GAAGAGCTCAGGTAGGGAAGGGGTGAGGGGTGGGGTCTGAGTTTTCTTGTCCCACTGGGGGTTTCAAGCC
CCAGGTAGAAGTGTTCCCTGCCTCATTACTGGGAAGCAGCATCCACACAGGGGCTAACGCAGCCTGGGAC
CCTGTGTGCCAGAACTTACTCTTTTGTGCAGCACATGTGACAATGAAGGACGGATGTATCACCTTGGTGG
TTGTGGTGTTGGGGTCCTGATTCCAGCATTCATGAGTCAGGGGAAGGTCCCTGCTAAGGACAGACCTTAG
GAGGGCAGTTGGTCCAGGACCCACACTTGCTTTCCTCGTGTTTCCTGATCCTGCCTTGGGTCTGTAGTCA
TACTTCTGGAAATTCCTTTTGGGTCCAAGACGAGGAGGTTCCTCTAAGATCTCATGGCCCTGCTTCCTCC
CAGTCCCCTCACAGGGCATTTTCTTCCCACAGGTGGAAAAGGAGGGAGCTACTCTCAGGCTGCGTGTAAG
TGATGGGGGTGGGAGTGTGGAGGAGCTCACCCACCCCCTAATTCCTCCTGTCCCACGTCTCCTGCGGGCT
CTGACCAGGTCCTGTTTTTGTTCTACTCCAGGCAGCGACAGTGCCCAGGGCTCTGATGTGTCTCTCACAG
CTTGAAAAGGTGAGATTCTTGGGGTCTAGAGTGGGTGGGGTGGCAGGTCTGGGGGTGGGTGGGGCAGTGG
GGAAAGGCCTGGGTAATGGAGATTCTTTGATTGGGATGTTTCGCGTGTGTGGTGGGCTGTTTAGACTGTC
ATCACTTACCATGACTAACCAGAATTTGTTCATGACTGTTGTTTTCTGTAGCCTGAGACAGCTGTCTTGT
GAGGGACTGAGATGCAGGATTTCTTCACGCCTCCCCTTTGTGACTTCAAGAGCCTCTGGCATCTCTTTCT
GCAAAGGCACCTGAATGTGTCTGCGTCCCTGTTAGCATAATGTGAGGAGGTGGAGAGACCAGCCCACCCC
CGTGTCCACTGTGACCCCTGTTCCCATGCTGACCTGTGTTTCCTCCCCAGTCATCTTTCTTGTTCCAGAG
AGGTGGGGCTGGATGTCTCCATCTCTGTCTCAACTTTATGTGCACTGAGCTGCAACTTCTTACTTCCCTA
CTGAAAATAAGAATCTGAATATAAATTTGTTTTCTCAAATATTTGCTATGAGAGGTTGATGGATTAATTA
AATAAGTCAATTCCTGGAATTTGAAAGAGCAAATAAAGACCTGAGAACCTTCCAGAATCTGCATGTTCGC
TGTGCTGAGTCTGTTGCAGGTGGGGTGTGGAGAAGGCTGTGGGGGGCCGAGTGTGGATGGGGCCTGTGCC
CATTTGGTGTTGAGTCCATCATGGGCTTTATGTGGTTAGTCGTCAGCTGGGTCACCTTCACTGCTCCATT
GTCCTTGTCCCTTCAGTGGAAACTTGTCCAGTGGGAGCTGTGACCACAGAGGCTCACACATCGCCCAGGG
TGGCCCCTGCACACGGGGGTCTCTGTGCATTCTGAGACAAATTTTCAGAGCCATTCACCTCCTGCCCTGC
TTCTAGAGCTCCTTTTCTGCTCTGCTCTCCTGCCCTCTCTCCCTGCCCTGGTTCTAGTGATCTTGGTGCT
GAATCCAATCCCAACTCCTGAATCTGTAAAGCAGAGTCTAATTTAGACTTACATTTGTCTGTGAAATTGG
ACCCGTCATCAAGGACTGTTCTTTCCTGAAGAGAGAA
>TMM_HLA_B_00037 
TTGTGCAGGACTCAGGCAGACAGTGTGACAAAGAGGCTGGTGTAGGAGAAGAGGGATCAGGACGAAGTCC
CAGGCCCCGGGCGGGGCTCTCAGGGTCTCAGGCTCCGAGAGCCTTGTCTGCATTGGGGAGGCGCAGCATT
GGGGATTCCCCACTCCCACGAGTTTCACTTCTTCTCCCAACCTATGTCGGGTCCTTCTTCCAGGATACTC
GTGACGCGTCCCCATTTCCCACTCCCATTGGGTGTCGGGTGTCTAGAGAAGCCAATCAGTGTCGCCGGGG
TCCCAGTTCTAAAGTCCCCACGCACCCACCCGGACTCAGAATCTCCTCAGACGCCGAGATGCGGGTCACG
GCGCCCCGAACCCTCCTCCTGCTGCTCTGGGGGGCAGTGGCCCTGACCGAGACCTGGGCTGGTGAGTGCG
GGGTCGGCAGGGAAATGGCCTCTGTGGGGAGGAGCGAGGGGACCGCAGGCGGGGGCGCAGGACCCGGGGA
GCCGCGCCGGGAGGAGGGTCGGGCGGGTCTCAGCCCCTCCTCGCCCCCAGGCTCCCACTCCATGAGGTAT
TTCCACACCTCCGTGTCCCGGCCCGGCCGCGGGGAGCCCCGCTTCATCACCGTGGGCTACGTGGACGACA
CGCTGTTCGTGAGGTTCGACAGCGACGCCACGAGTCCGAGGAAGGAGCCGCGGGCGCCATGGATAGAGCA
GGAGGGGCCGGAGTATTGGGACCGGGAGACACAGATCTCCAAGACCAACACACAGACTTACCGAGAGAGC
CTGCGGAACCTGCGCGGCTACTACAACCAGAGCGAGGCCGGTGAGTGACCCCGGCCCGGGGCGCAGGTCA
CGACTCCCCATCCCCCACGTACGGCCCGGGTCGCCCCGAGTCTCCGGGTCCGAGATCCGCCCCCGAGGCC
GCGGGACCCGCCCAGACCCTCGACCGGCGAGAGCCCCAGGCGCGTTTACCCGGTTTCATTTTCAGTTGAG
GCCAAAATCCCCGCGGGTTGGTCGGGGCGGGGCGGGGCTCGGGGGGACGGGGCTGACCGCGGGGGCGGGG
CCAGGGTCTCACACCCTCCAGAGCATGTACGGCTGCGACGTGGGGCCGGACGGGCGCCTCCTCCGCGGGC
ATAACCAGTACGCCTACGACGGCAAGGATTACATCGCCCTGAACGAGGACCTGCGCTCCTGGACCGCCGC
GGACACGGCGGCTCAGATCACCCAGCGCAAGTGGGAGGCGGCCCGTGTGGCGGAGCAGCTGAGAGCCTAC
CTGGAGGGCGAGTGCGTGGAGTGGCTCCGCAGATACCTGGAGAACGGGAAGGAGACGCTGCAGCGCGCGG
GTACCAGGGGCAGTGGGGAGCCTTCCCCATCTCCTATAGGTCGCCGGGGATGGCCTCCCACGAGAAGAGG
AGGAAAATGGGATCAGCGCTAGAATGTCGCCCTCCCTTGAATGGAGAATGGCATGAGTTTTCCTGAGTTT
CCTCTGAGGGCCCCCTCTTCTCTCTAGGACAATTAAGGGATGACGTCTCTGAGGAAATGGAGGGGAAGAC
AGTCCCTAGAATACTGATCAGGGGTCCCCTTTGACCCCTGCAGCAGCCTTGGGAACCGTGACTTTTCCTC
TCAGGCCTTGTTCTCTGCCTCACACTCAGTGTGTTTGGGGCTCTGATTCCAGCACTTCTGAGTCACTTTA
CCTCCACTCAGATCAGGAGCAGAAGTCCCTGTTCCCGGCTCAGAGACTCGAACTTTCCAATGAATAGGAG
ATTATCCCAGGTGCCTGCGTCCAGGCTGGTGTCTGGGTTCTGTGCCCCTTCCCCACCCCAGGTGTCCTGT
CCATTCTCAGGCTGGTCACATGGGTGGTCCTAGGGTGTCCCATGAGAGATGCAAAGCGCCTGAATTTTCT
GACTCTTCCCATCAGACCCCCCAAAGACACACGTGACCCACCACCCCATCTCTGACCATGAGGCCACCCT
GAGGTGCTGGGCCCTGGGCTTCTACCCTGCGGAGATCACACTGACCTGGCAGCGGGATGGCGAGGACCAA
ACTCAGGACACTGAGCTTGTGGAGACCAGACCAGCAGGAGATAGAACCTTCCAGAAGTGGGCAGCTGTGG
TGGTGCCTTCTGGAGAAGAGCAGAGATACACATGCCATGTACAGCATGAGGGGCTGCCGAAGCCCCTCAC
CCTGAGATGGGGTAAGGAGGGGGATGAGGGGTCATATCTCTTCTCAGGGAAAGCAGGAGCCCTTCAGCAG
GGTCAGGGCCCCTCATCTTCCCTTCCTTTCCCAGAGCCGTCTTCCCAGTCCACCGTCCCCATCGTGGGCA
TTGTTGCTGGCCTGGCTGTCCTAGCAGTTGTGGTCATCGGAGCTGTGGTCGCTGCTGTGATGTGTAGGAG
GAAGAGCTCAGGTAGGGAAGGGGTGAGGGGTGGGGTCTGAGTTTTCTTGTCCCACTGGGGGTTTCAAGCC
CCAGGTAGAAGTGTTCCCTGCCTCATTACTGGGAAGCAGCATCCACACAGGGGCTAACGCAGCCTGGGAC
CCTGTGTGCCAGAACTTACTCTTTTGTGCAGCACATGTGACAATGAAGGACGGATGTATCACCTTGGTGG
TTGTGGTGTTGGGGTCCTGATTCCAGCATTCATGAGTCAGGGGAAGGTCCCTGCTAAGGACAGACCTTAG
GAGGGCAGTTGGTCCAGGACCCACACTTGCTTTCCTCGTGTTTCCTGATCCTGCCTTGGGTCTGTAGTCA
TACTTCTGGAAATTCCTTTTGGGTCCAAGACGAGGAGGTTCCTCTAAGATCTCATGGCCCTGCTTCCTCC
CAGTCCCCTCACAGGGCATTTTCTTCCCACAGGTGGAAAAGGAGGGAGCTACTCTCAGGCTGCGTGTAAG
TGATGGGGGTGGGAGTGTGGAGGAGCTCACCCACCCCCTAATTCCTCCTGTCCCACGTCTCCTGCGGGCT
CTGACCAGGTCCTGTTTTTGTTCTACTCCAGGCAGCGACAGTGCCCAGGGCTCTGATGTGTCTCTCACAG
CTTGAAAAGGTGAGATTCTTGGGGTCTAGAGTGGGTGGGGTGGCAGGTCTGGGGGTGGGTGGGGCAGTGG
GGAAAGGCCTGGGTAATGGAGATTCTTTGATTGGGATGTTTCGCGTGTGTGGTGGGCTGTTTAGACTGTC
ATCACTTACCATGACTAACCAGAATTTGTTCATGACTGTTGTTTTCTGTAGCCTGAGACAGCTGTCTTGT
GAGGGACTGAGATGCAGGATTTCTTCACGCCTCCCCTTTGTGACTTCAAGAGCCTCTGGCATCTCTTTCT
GCAAAGGCACCTGAATGTGTCTGCGTCCCTGTTAGCATAATGTGAGGAGGTGGAGAGACCAGCCCACCCC
CGTGTCCACTGTGACCCCTGTTCCCATGCTGACCTGTGTTTCCTCCCCAGTCATCTTTCCTGTTCCAGAG
AGGTGGGGCTGGATGTCTCCATCTCTGTCTCAACTTTATGTGCACTGAGCTGCAACTTCTTACTTCCCTA
CTGAAAATAAGAATCTGAATATAAATTTGTTTTCTCAAATATTTGCTATGAGAGGTTGATGGATTAATTA
AATAAGTCAATTCCTGGAATTTGAGAGAGCAAATAAAGACCTGAGAACCTTCCAGAATCTGCATGTTCGC
TGTGCTGAGTCTGTTGCAGGTGGGGTGTGGAGAAGGCTGTGGGGGGCCGAGTGTGGACGGGGCCTGTGCC
CATTTGGTGTTGAGTCCATCATGGGCTTTATGTGGTTAGTCCTCAGCTGGGTCACCTTCACTGCTCCATT
GTCCTTGTCCCTTCAGTGGAAACTTGTCCAGTGGGAGCTGTGACCACAGAGGCTCACACATCGCCCTGGG
CGGCCCCTGCACACGGGGGTCTCTGTGCATTCTGAGACAAATTTTCAGAGCCATTCACCTCCTGCCCTGC
TTCTAGAGCTCCTTTTCTGCTCTGCTCTTCTGCCCTCTCTCCCTGCCCTGGTTCTAGTGATCTTGGTGCT
GAATCCAATCCCAACTCATGAATCTGTAAAGCAGAGTCTAATTTAGACTTACATTTGTCTGTGAAATTGG
ACCCATCATCAAGGACTGTTCTTTCCTGAAGAGAGAA
>TMM_HLA_B_00038 
TTGTGCAGGACTCAGGCAGACAGTGTGACAAAGAGGCTGGTGTAGGAGAAGAGGGATCAGGACGAAGTCC
CAGGCCCCGGGCGGGGCTCTCAGGGTCTCAGGCTCCGAGAGCCTTGTCTGCATTGGGGAGGCGCAGCATT
GGGGATTCCCCACTCCCACGAGTTTCACTTCTTCTCCCAACCTATGTCGGGTCCTTCTTCCAGGATACTC
GTGACGCGTCCCCATTTCCCACTCCCATTGGGTGTCGGGTGTCTAGAGAAGCCAATCAGTGTCGCCGGGG
TCCCAGTTCTAAAGTCCCCACGCACCCACCCGGACTCAGAATCTCCTCAGACGCCGAGATGCGGGTCACG
GCGCCCCGAACCCTCCTCCTGCTGCTCTGGGGGGCAGTGGCCCTGACCGAGACCTGGGCTGGTGAGTGCG
GGGTCGGCAGGGAAATGGCCTCTGTGGGGAGGAGCGAGGGGACCGCAGGCGGGGGCGCAGGACCCGGGGA
GCCGCGCCGGGAGGAGGGTCGGGCGGGTCTCAGCCCCTCCTCGCCCCCAGGCTCCCACTCCATGAGGTAT
TTCCACACCTCCGTGTCCCGGCCCGGCCGCGGGGAGCCCCGCTTCATCACCGTGGGCTACGTGGACGACA
CGCTGTTCGTGAGGTTCGACAGCGACGCCACGAGTCCGAGGAAGGAGCCGCGGGCGCCATGGATAGAGCA
GGAGGGGCCGGAGTATTGGGACCGGGAGACACAGATCTCCAAGACCAACACACAGACTTACCGAGAGAGC
CTGCGGAACCTGCGCGGCTACTACAACCAGAGCGAGGCCGGTGAGTGACCCCGGCCCGGGGCGCAGGTCA
CGACTCCCCATCCCCCACGTACGGCCCGGGTCGCCCCGAGTCTCCGGGTCCGAGATCCGCCCCCGAGGCC
GCGGGACCCGCCCAGACCCTCGACCGGCGAGAGCCCCAGGCGCGTTTACCCGGTTTCATTTTCAGTTGAG
GCCAAAATCCCCGCGGGTTGGTCGGGGCGGGGCGGGGCTCGGGGGGACGGGGCTGACCGCGGGGGCGGGG
CCAGGGTCTCACACCCTCCAGAGCATGTACGGCTGCGACGTGGGGCCGGACGGGCGCCTCCTCCGCGGGC
ATGACCAGTCCGCCTACGACGGCAAGGATTACATCGCCCTGAACGAGGACCTGCGCTCCTGGACCGCCGC
GGACACGGCGGCTCAGATCACCCAGCGCAAGTGGGAGGCGGCCCGTGTGGCGGAGCAGCTGAGAGCCTAC
CTGGAGGGCGAGTGCGTGGAGTGGCTCCGCAGATACCTGGAGAACGGGAAGGAGACGCTGCAGCGCGCGG
GTACCAGGGGCAGTGGGGAGCCTTCCCCATCTCCTATAGGTCGCCGGGGATGGCCTCCCACGAGAAGAGG
AGGAAAATGGGATCAGCGCTAGAATGTCGCCCTCCCTTGAATGGAGAATGGCATGAGTTTTCCTGAGTTT
CCTCTGAGGGCCCCCTCTTCTCTCTAGGACAATTAAGGGATGACGTCTCTGAGGAAATGGAGGGGAAGAC
AGTCCCTAGAATACTGATCAGGGGTCCCCTTTGACCCCTGCAGCAGCCTTGGGAACCGTGACTTTTCCTC
TCAGGCCTTGTTCTCTGCCTCACACTCAGTGTGTTTGGGGCTCTGATTCCAGCACTTCTGAGTCACTTTA
CCTCCACTCAGATCAGGAGCAGAAGTCCCTGTTCCCCGCTCAGAGACTCGAACTTTCCAATGAATAGGAG
ATTATCCCAGGTGCCTGCGTCCAGGCTGGTGTCTGGGTTCTGTGCCCCTTCCCCACCCCAGGTGTCCTGT
CCATTCTCAGGCTGGTCACATGGGTGGTCCTAGGGTGTCCCATGAGAGATGCAAAGCGCCTGAATTTTCT
GACTCTTCCCATCAGACCCCCCAAAGACACACGTGACCCACCACCCCATCTCTGACCATGAGGCCACCCT
GAGGTGCTGGGCCCTGGGCTTCTACCCTGCGGAGATCACACTGACCTGGCAGCGGGATGGCGAGGACCAA
ACTCAGGACACTGAGCTTGTGGAGACCAGACCAGCAGGAGATAGAACCTTCCAGAAGTGGGCAGCTGTGG
TGGTGCCTTCTGGAGAAGAGCAGAGATACACATGCCATGTACAGCATGAGGGGCTGCCGAAGCCCCTCAC
CCTGAGATGGGGTAAGGAGGGGGATGAGGGGTCATATCTCTTCTCAGGGAAAGCAGGAGCCCTTCAGCAG
GGTCAGGGCCCCTCATCTTCCCTTCCTTTCCCAGAGCCGTCTTCCCAGTCCACCGTCCCCATCGTGGGCA
TTGTTGCTGGCCTGGCTGTCCTAGCAGTTGTGGTCATCGGAGCTGTGGTCGCTGCTGTGATGTGTAGGAG
GAAGAGCTCAGGTAGGGAAGGGGTGAGGGGTGGGGTCTGAGTTTTCTTGTCCCACTGGGGGTTTCAAGCC
CCAGGTAGAAGTGTTCCCTGCCTCATTACTGGGAAGCAGCATCCACACAGGGGCTAACGCAGCCTGGGAC
CCTGTGTGCCAGAACTTACTCTTTTGTGCAGCACATGTGACAATGAAGGACGGATGTATCACCTTGGTGG
TTGTGGTGTTGGGGTCCTGATTCCAGCATTCATGAGTCAGGGGAAGGTCCCTGCTAAGGACAGACCTTAG
GAGGGCAGTTGGTCCAGGACCCACACTTGCTTTCCTCGTGTTTCCTGATCCTGCCTTGGGTCTGTAGTCA
TACTTCTGGAAATTCCTTTTGGGTCCAAGACGAGGAGGTTCCTCTAAGATCTCATGGCCCTGCTTCCTCC
CAGTCCCCTCACAGGGCATTTTCTTCCCACAGGTGGAAAAGGAGGGAGCTACTCTCAGGCTGCGTGTAAG
TGATGGGGGTGGGAGTGTGGAGGAGCTCACCCACCCCCTAATTCCTCCTGTCCCACGTCTCCTGCGGGCT
CTGACCAGGTCCTGTTTTTGTTCTACTCCAGGCAGCGACAGTGCCCAGGGCTCTGATGTGTCTCTCACAG
CTTGAAAAGGTGAGATTCTTGGGGTCTAGAGTGGGTGGGGTGGCAGGTCTGGGGGTGGGTGGGGCAGTGG
GGAAAGGCCTGGGTAATGGAGATTCTTTGATTGGGATGTTTCGCGTGTGTGGTGGGCTGTTTAGACTGTC
ATCACTTACCATGACTAACCAGAATTTGTTCATGACTGTTGTTTTCTGTAGCCTGAGACAGCTGTCTTGT
GAGGGACTGAGATGCAGGATTTCTTCACGCCTCCCCTTTGTGACTTCAAGAGCCTCTGGCATCTCTTTCT
GCAAAGGCACCTGAATGTGTCTGCGTCCCTGTTAGCATAATGTGAGGAGGTGGAGAGACCAGCCCACCCC
CGTGTCCACTGTGACCCCTGTTCCCATGCTGACCTGTGTTTCCTCCCCAGTCATCTTTCCTGTTCCAGAG
AGGTGGGGCTGGATGTCTCCATCTCTGTCTCAACTTTATGTGCACTGAGCTGCAACTTCTTACTTCCCTA
CTGAAAATAAGAATCTGAATATAAATTTGTTTTCTCAAATATTTGCTATGAGAGGTTGATGGATTAATTA
AATAAGTCAATTCCTGGAATTTGAGAGAGCAAATAAAGACCTGAGAACCTTCCAGAATCTGCATGTTCGC
TGTGCTGAGTCTGTTGCAGGTGGGGTGTGGAGAAGGCTGTGGGGGGCCGAGTGTGGACGGGGCCTGTGCC
CATTTGGTGTTGAGTCCATCATGGGCTTTATGTGGTTAGTCCTCAGCTGGGTCACCTTCACTGCTCCATT
GTCCTTGTCCCTTCAGTGGAAACTTGTCCAGTGGGAGCTGTGACCACAGAGGCTCACACATCGCCCTGGG
CGGCCCCTGCACACGGGGGTCTCTGTGCATTCTGAGACAAATTTTCAGAGCCATTCACCTCCTGCCCTGC
TTCTAGAGCTCCTTTTCTGCTCTGCTCTTCTGCCCTCTCTCCCTGCCCTGGTTCTAGTGATCTTGGTGCT
GAATCCAATCCCAACTCATGAATCTGTAAAGCAGAGTCTAATTTAGACTTACATTTGTCTGTGAAATTGG
ACCCATCATCAAGGACTGTTCTTTCCTGAAGAGAGAA
>TMM_HLA_B_00039 
TTGTGCAGGACTCAGGCAGACAGTGTGACAAAGAGGCTGGTGTAGGAGAAGAGGGATCAGGACGAAGTCC
CAGGCCCCGGGCGGGGCTCTCAGGGTCTCAGGCTCCGAGAGCCTTGTCTGCATTGGGGAGGCGCAGCATT
GGGGATTCCCCACTCCCACGAGTTTCACTTCTTCTCCCAACCTATGTCGGGTCCTTCTTCCAGGATACTC
GTGACGCGTCCCCATTTCCCACTCCCATTGGGTGTCGGGTGTCTAGAGAAGCCAATCAGTGTCGCCGGGG
TCCCAGTTCTAAAGTCCCCACGCACCCACCCGGACTCAGAATCTCCTCAGACGCCGAGATGCGGGTCACG
GCGCCCCGAACCCTCCTCCTGCTGCTCTGGGGGGCAGTGGCCCTGACCGAGACCTGGGCTGGTGAGTGCG
GGGTCGGCAGGGAAATGGCCTCTGTGGGGAGGAGCGAGGGGACCGCAGGCGGGGGCGCAGGACCCGGGGA
GCCGCGCCGGGAGGAGGGTCGGGCGGGTCTCAGCCCCTCCTCGCCCCCAGGCTCCCACTCCATGAGGTAT
TTCCACACCTCCGTGTCCCGGCCCGGCCGCGGGGAGCCCCGCTTCATCACCGTGGGCTACGTGGACGACA
CGCTGTTCGTGAGGTTCGACAGCGACGCCACGAGTCCGAGGAAGGAGCCGCGGGCGCCATGGATAGAGCA
GGAGGGGCCGGAGTATTGGGACCGGGAGACACAGATCTCCAAGACCAACACACAGACTTACCGAGAGAGC
CTGCGGAACCTGCGCGGCTACTACAACCAGAGCGAGGCCGGTGAGTGACCCCGGCCCGGGGCGCAGGTCA
CGACTCCCCATCCCCCACGTACGGCCCGGGTCGCCCCGAGTCTCCGGGTCCGAGATCCGCCCCCGAGGCC
GCGGGACCCGCCCAGACCCTCGACCGGCGAGAGCCCCAGGCGCGTTTACCCGGTTTCATTTTCAGTTGAG
GCCAAAATCCCCGCGGGTTGGTCGGGGCGGGGCGGGGCTCGGGGGGACGGGGCTGACCGCGGGGGCGGGG
CCAGGGTCTCACACCCTCCAGAGCATGTACGGCTGCGACGTGGGGCCGGACGGGCGCCTCCTCCGCGGGC
ATGACCAGTCCGCCTACGACGGCAAGGATTACATCGCCCTGAACGAGGACCTGCGCTCCTGGACCGCCGC
GGACACGGCGGCTCAGATCACCCAGCGCAAGTGGGAGGCGGCCCGTGTGGCGGAGCAGCTGAGAGCCTAC
CTGGAGGGCGAGTGCGTGGAGTGGCTCCGCAGATACCTGGAGAACGGGAAGGAGACGCTGCAGCGCGCGG
GTACCAGGGGCAGTGGGGAGCCTTCCCCATCTCCTATAGGTCGCCGGGGATGGCCTCCCACGAGAAGAGG
AGGAAAATGGGATCAGCGCTAGAATGTCGCCCTCCCTTGAATGGAGAATGGCATGAGTTTTCCTGAGTTT
CCTCTGAGGGCCCCCTCTTCTCTCTAGGACAATTAAGGGATGACGTCTCTGAGGAAATGGAGGGGAAGAC
AGTCCCTAGAATACTGATCAGGGGTCCCCTTTGACCCCTGCAGCAGCCTTGGGAACCGTGACTTTTCCTC
TCAGGCCTTGTTCTCTGCCTCACACTCAGTGTGTTTGGGGCTCTGATTCCAGCACTTCTGAGTCACTTTA
CCTCCACTCAGATCAGGAGCAGAAGTCCCTGTTCCCCGCTCAGAGACTCGAACTTTCCAATGAATAGGAG
ATTATCCCAGGTGCCTGCGTCCAGGCTGGTGTCTGGGTTCTGTGCCCCTTCCCCACCCCAGGTGTCCTGT
CCATTCTCAGGCTGGTCACATGGGTGGTCCTAGGGTGTCCCATGAGAGATGCAAAGCGCCTGAATTTTCT
GACTCTTCCCATCAGACCCCCCAAAGACACACGTGACCCACCACCCCATCTCTGACCATGAGGCCACCCT
GAGGTGCTGGGCCCTGGGCTTCTACCCTGCGGAGATCACACTGACCTGGCAGCGGGATGGCGAGGACCAA
ACTCAGGACACTGAGCTTGTGGAGACCAGACCAGCAGGAGATAGAACCTTCCAGAAGTGGGCAGCTGTGG
TGGTGCCTTCTGGAGAAGAGCAGAGATACACATGCCATGTACAGCATGAGGGGCTGCCGAAGCCCCTCAC
CCTGAGATGGGGTAAGGAGGGGGATGAGGGGTCATATCTCTTCTCAGGGAAAGCAGGAGCCCTTCAGCAG
GGTCAGGGCCCCTCATCTTCCCTTCCTTTCCCAGAGCCGTCTTCCCAGTCCACCGTCCCCATCGTGGGCA
TTGTTGCTGGCCTGGCTGTCCTAGCAGTTGTGGTCATCGGAGCTGTGGTCGCTGCTGTGATGTGTAGGAG
GAAGAGCTCAGGTAGGGAAGGGGTGAGGGGTGGGGTCTGAGTTTTCTTGTCCCACTGGGGGTTTCAAGCC
CCAGGTAGAAGTGTTCCCTGCCTCATTACTGGGAAGCAGCATCCACACAGGGGCTAACGCAGCCTGGGAC
CCTGTGTGCCAGAACTTACTCTTTTGTGCAGCACATGTGACAATGAAGGACGGATGTATCACCTTGGTGG
TTGTGGTGTTGGGGTCCTGATTCCAGCATTCATGAGTCAGGGGAAGGTCCCTGCTAAGGACAGACCTTAG
GAGGGCAGTTGGTCCAGGACCCACACTTGCTTTCCTCGTGTTTCCTGATCCTGCCTTGGGTCTGTAGTCA
TACTTCTGGAAATTCCTTTTGGGTCCAAGACGAGGAGGTTCCTCTAAGATCTCATGGCCCTGCTTCCTCC
CAGTCCCCTCACAGGGCATTTTCTTCCCACAGGTGGAAAAGGAGGGAGCTACTCTCAGGCTGCGTGTAAG
TGATGGGGGTGGGAGTGTGGAGGAGCTCACCCACCCCCTAATTCCTCCTGTCCCACGTCTCCTGCGGGCT
CTGACCAGGTCCTGTTTTTGTTCTACTCCAGGCAGCGACAGTGCCCAGGGCTCTGATGTGTCTCTCACAG
CTTGAAAAGGTGAGATTCTTGGGGTCTAGAGTGGGTGGGGTGGCAGGTCTGGGGGTGGGTGGGGCAGTGG
GGAAAGGCCTGGGTAATGGAGATTCTTTGATTGGGATGTTTCGCGTGTGTGGTGGGCTGTTTAGACTGTC
ATCACTTACCATGACTAACCAGAATTTGTTCATGACTGTTGTTTTCTGTAGCCTGAGACAGCTGTCTTGT
GAGGGACTGAGATGCAGGATTTCTTCACGCCTCCCCTTTGTGACTTCAAGAGCCTCTGGCATCTCTTTCT
GCAAAGGCACCTGAATGTGTCTGCGTCCCTGTTAGCATAATGTGAGGAGGTGGAGAGACCAGCCCACCCC
CGTGTCCACTGTGACCCCTGTTCCCATGCTGACCTGTGTTTCCTCCCCAGTCATCTTTCCTGTTCCAGAG
AGGTGGGGCTGGATGTCTCCATCTCTGTCTCAACTTTATGTGCACTGAGCTGCAACTTCTTACTTCCCTA
CTGAAAATAAGAATCTGAATATAAATTTGTTTTCTCAAATATTTGCTATGAGAGGTTGATGGATTAATTA
AATAAGTCAATTCCTGGAATTTGAGAGAGCAAATAAAGACCTGAGAACCTTCCAGAATCTGCATGTTCGC
TGTGCTGAGTCTGTTGCAGGTGGGGTGTGGAGAAGGCTGTGGGGGGCCGAGTGTGGACGGGGCCTGTGCC
CATTTGGTGTTGAGTCCATCATGGGCTTTATGTGGTTAGTCCTCAGCTGGGTCACCTTCACTGCTCCATT
GTCCTTGTCCCTTCAGTGGAAACTTGTCCAGTGGGAGCTGTGACCACAGAGGCTCACACATCGCCCTGGG
CGGCCCCTGCACACGGGGGTCTCTGTGCATTCTGAGACAAATTTTCAGAGCCATTCACCTCCTGCCCTGC
TTCTAGAGCTCCTTTTCTGCTCTGCTCTTCTGCCCTCTCTCCCTGCCCTGGTTCTAGTGATCTTGGTGCT
GAATCCAATCCCAACTCATGAATCTGTAAAGCAGAGACTAATTTAGACTTACATTTGTCTGTGAAATTGG
ACCCATCATCAAGGACTGTTCTTTCCTGAAGGGAGAA
>TMM_HLA_B_00040 
TTGTGCAGGACTCAGGCAGACAGTGTGACAAAGAGGCTGGTGTAGGAGAAGAGGGATCAGGACGAAGTCC
CAGGCCCCGGGCGGGGCTCTCAGGGTCTCAGGCTCCGAGAGCCTTGTCTGCATTGGGGAGGCGCAGCATT
GGGGATTCCCCACTCCCACGAGTTTCACTTCTTCTCCCAACCTATGTCGGGTCCTTCTTCCAGGATACTC
GTGACGCGTCCCCATTTCCCACTCCCATTGGGTGTCGGGTGTCTAGAGAAGCCAATCAGTGTCGCCGGGG
TCCCAGTTCTAAAGTCCCCACGCACCCACCCGGACTCAGAATCTCCTCAGACGCCGAGATGCGGGTCACG
GCGCCCCGAACCCTCCTCCTGCTGCTCTGGGGGGCAGTGGCCCTGACCGAGACCTGGGCTGGTGAGTGCG
GGGTCGGCAGGGAAATGGCCTCTGTGGGGAGGAGCGAGGGGACCGCAGGCGGGGGCGCAGGACCCGGGGA
GCCGCGCCGGGAGGAGGGTCGGGCGGGTCTCAGCCCCTCCTCGCCCCCAGGCTCCCACTCCATGAGGTAT
TTCCACACCTCCGTGTCCCGGCCCGGCCGCGGGGAGCCCCGCTTCATCACCGTGGGCTACGTGGACGACA
CGCTGTTCGTGAGGTTCGACAGCGACGCCACGAGTCCGAGGAAGGAGCCGCGGGCGCCATGGATAGAGCA
GGAGGGGCCGGAGTATTGGGACCGGGAGACACAGATCTCCAAGACCAACACACAGACTTACCGAGAGAGC
CTGCGGAACCTGCGCGGCTACTACAACCAGAGCGAGGCCGGTGAGTGACCCCGGCCCGGGGCGCAGGTCA
CGACTCCCCATCCCCCACGTACGGCCCGGGTCGCCCCGAGTCTCCGGGTCCGAGATCCGCCCCCGAGGCC
GCGGGACCCGCCCAGACCCTCGACCGGCGAGAGCCCCAGGCGCGTTTACCCGGTTTCATTTTCAGTTGAG
GCCAAAATCCCCGCGGGTTGGTCGGGGCGGGGCGGGGCTCGGGGGGACGGGGCTGACCGCGGGGGCGGGG
CCAGGGTCTCACACTTGGCAGACGATGTATGGCTGCGACGTGGGGCCGGACGGGCGCCTCCTCCGCGGGC
ATAACCAGTACGCCTACGACGGCAAGGATTACATCGCCCTGAACGAGGACCTGCGCTCCTGGACCGCCGC
GGACACGGCGGCTCAGATCACCCAGCGCAAGTGGGAGGCGGCCCGTGTGGCGGAGCAGCTGAGAGCCTAC
CTGGAGGGCGAGTGCGTGGAGTGGCTCCGCAGATACCTGGAGAACGGGAAGGAGACGCTGCAGCGCGCGG
GTACCAGGGGCAGTGGGGAGCCTTCCCCATCTCCTATAGGTCGCCGGGGATGGCCTCCCACGAGAAGAGG
AGGAAAATGGGATCAGCGCTAGAATGTCGCCCTCCCTTGAATGGAGAATGGCATGAGTTTTCCTGAGTTT
CCTCTGAGGGCCCCCTCTTCTCTCTAGGACAATTAAGGGATGACGTCTCTGAGGAAATGGAGGGGAAGAC
AGTCCCTAGAATACTGATCAGGGGTCCCCTTTGACCCCTGCAGCAGCCTTGGGAACCGTGACTTTTCCTC
TCAGGCCTTGTTCTCTGCCTCACACTCAGTGTGTTTGGGGCTCTGATTCCAGCACTTCTGAGTCACTTTA
CCTCCACTCAGATCAGGAGCAGAAGTCCCTGTTCCCCGCTCAGAGACTCGAACTTTCCAATGAATAGGAG
ATTATCCCAGGTGCCTGCGTCCAGGCTGGTGTCTGGGTTCTGTGCCCCTTCCCCACCCCAGGTGTCCTGT
CCATTCTCAGGCTGGTCACATGGGTGGTCCTAGGGTGTCCCATGAGAGATGCAAAGCGCCTGAATTTTCT
GACTCTTCCCATCAGACCCCCCAAAGACACACGTGACCCACCACCCCATCTCTGACCATGAGGCCACCCT
GAGGTGCTGGGCCCTGGGCTTCTACCCTGCGGAGATCACACTGACCTGGCAGCGGGATGGCGAGGACCAA
ACTCAGGACACTGAGCTTGTGGAGACCAGACCAGCAGGAGATAGAACCTTCCAGAAGTGGGCAGCTGTGG
TGGTGCCTTCTGGAGAAGAGCAGAGATACACATGCCATGTACAGCATGAGGGGCTGCCGAAGCCCCTCAC
CCTGAGATGGGGTAAGGAGGGGGATGAGGGGTCATATCTCTTCTCAGGGAAAGCAGGAGCCCTTCAGCAG
GGTCAGGGCCCCTCATCTTCCCTTCCTTTCCCAGAGCCGTCTTCCCAGTCCACCGTCCCCATCGTGGGCA
TTGTTGCTGGCCTGGCTGTCCTAGCAGTTGTGGTCATCGGAGCTGTGGTCGCTGCTGTGATGTGTAGGAG
GAAGAGCTCAGGTAGGGAAGGGGTGAGGGGTGGGGTCTGAGTTTTCTTGTCCCACTGGGGGTTTCAAGCC
CCAGGTAGAAGTGTTCCCTGCCTCATTACTGGGAAGCAGCATCCACACAGGGGCTAACGCAGCCTGGGAC
CCTGTGTGCCAGAACTTACTCTTTTGTGCAGCACATGTGACAATGAAGGACGGATGTATCACCTTGGTGG
TTGTGGTGTTGGGGTCCTGATTCCAGCATTCATGAGTCAGGGGAAGGTCCCTGCTAAGGACAGACCTTAG
GAGGGCAGTTGGTCCAGGACCCACACTTGCTTTCCTCGTGTTTCCTGATCCTGCCTTGGGTCTGTAGTCA
TACTTCTGGAAATTCCTTTTGGGTCCAAGACGAGGAGGTTCCTCTAAGATCTCATGGCCCTGCTTCCTCC
CAGTCCCCTCACAGGGCATTTTCTTCCCACAGGTGGAAAAGGAGGGAGCTACTCTCAGGCTGCGTGTAAG
TGATGGGGGTGGGAGTGTGGAGGAGCTCACCCACCCCCTAATTCCTCCTGTCCCACGTCTCCTGCGGGCT
CTGACCAGGTCCTGTTTTTGTTCTACTCCAGGCAGCGACAGTGCCCAGGGCTCTGATGTGTCTCTCACAG
CTTGAAAAGGTGAGATTCTTGGGGTCTAGAGTGGGTGGGGTGGCAGGTCTGGGGGTGGGTGGGGCAGTGG
GGAAAGGCCTGGGTAATGGAGATTCTTTGATTGGGATGTTTCGCGTGTGTGGTGGGCTGTTTAGACTGTC
ATCACTTACCATGACTAACCAGAATTTGTTCATGACTGTTGTTTTCTGTAGCCTGAGACAGCTGTCTTGT
GAGGGACTGAGATGCAGGATTTCTTCACGCCTCCCCTTTGTGACTTCAAGAGCCTCTGGCATCTCTTTCT
GCAAAGGCACCTGAATGTGTCTGCGTCCCTGTTAGCATAATGTGAGGAGGTGGAGAGACCAGCCCACCCC
CGTGTCCACTGTGACCCCTGTTCCCATGCTGACCTGTGTTTCCTCCCCAGTCATCTTTCCTGTTCCAGAG
AGGTGGGGCTGGATGTCTCCATCTCTGTCTCAACTTTATGTGCACTGAGCTGCAACTTCTTACTTCCCTA
CTGAAAATAAGAATCTGAATATAAATTTGTTTTCTCAAATATTTGCTATGAGAGGTTGATGGATTAATTA
AATAAGTCAATTCCTGGAATTTGAGAGAGCAAATAAAGACCTGAGAACCTTCCAGAATCTGCATGTTCGC
TGTGCTGAGTCTGTTGCAGGTGGGGTGTGGAGAAGGCTGTGGGGGGCCGAGTGTGGACGGGGCCTGTGCC
CATTTGGTGTTGAGTCCATCATGGGCTTTATGTGGTTAGTCCTCAGCTGGGTCACCTTCACTGCTCCATT
GTCCTTGTCCCTTCAGTGGAAACTTGTCCAGTGGGAGCTGTGACCACAGAGGCTCACACATCGCCCTGGG
CGGCCCCTGCACACGGGGGTCTCTGTGCATTCTGAGACAAATTTTCAGAGCCATTCACCTCCTGCCCTGC
TTCTAGAGCTCCTTTTCTGCTCTGCTCTTCTGCCCTCTCTCCCTGCCCTGGTTCTAGTGATCTTGGTGCT
GAATCCAATCCCAACTCATGAATCTGTAAAGCAGAGTCTAATTTAGACTTACATTTGTCTGTGAAATTGG
ACCCATCATCAAGGACTGTTCTTTCCTGAAGAGAGAA
>TMM_HLA_B_00041 
TTGTCCAGGACTCAGGCAGACAGTGTGACAAAGAGGCTGGTGTAGGAGAAGAGGGATCAGGACGAAGTCC
CAGGTCCCGGACGGGGCTCTCAGGGTCTCAGGCTCCGAGGGCCGCGTCTGCAATGGGGAGGCGCAGCGTT
GGGGATTCCCCACTCCCACGAGTTTCACTTCTTCTCCCAACCTATGTCGGGTCCTTCTTCCAGGATACTC
GTGACGCGTCCCCATTTCCCACTCCCATTGGGTGTCGGGTGTCTAGAGAAGCCAATCAGTGTCGCCGGGG
TCCCAGTTCTAAAGTCCCCACGCACCCACCCGGACTCAGAATCTCCTCAGACGCCGAGATGCGGGTCACG
GCGCCCCGAACCCTCCTCCTGCTGCTCTGGGGGGCAGTGGCCCTGACCGAGACCTGGGCCGGTGAGTGCG
GGGTCGGGAGGGAAATGGCCTCTGTGGGGAGGAGAGAGGGGACCGCAGGCGGGGGCGCAGGACCCGGGGA
GCCGCGCCGGGAGGAGGGTCGGGCGGGTCTCAGCCCCTCCTCGCCCCCAGGCTCCCACTCCATGAGGTAT
TTCTACACCGCCATGTCCCGGCCCGGCCGCGGGGAGCCCCGCTTCATCACCGTGGGCTACGTGGACGACA
CGCTGTTCGTGAGGTTCGACAGCGACGCCACGAGTCCGAGGAAGGAGCCGCGGGCGCCATGGATAGAGCA
GGAGGGGCCGGAGTATTGGGACCGGGAGACACAGATCTCCAAGACCAACACACAGACTTACCGAGAGAAC
CTGCGCACCGCGCTCCGCTACTACAACCAGAGCGAGGCCGGTGAGTGACCCCGGCCCGGGGCGCAGGTCA
CGACTCCCCATCCCCCACGTACGGCCCGGGTCGCCCCGAGTCTCCGGGTCCGAGATCCGCCCCCGAGGCC
GCGGGACCCGCCCAGACCCTCGACCGGCGAGAGCCCCAGGCGCGTTTACCCGGTTTCATTTTCAGTTGAG
GCCAAAATCCCCGCGGGTTGGTCGGGGCGGGGCGGGGCTCGGGGGACGGGGCTGACCGCGGGGCCGGGGC
CAGGGTCTCACATCATCCAGAGGATGTACGGCTGCGACGTGGGGCCGGACGGGCGCCTCCTCCGCGGGTA
TGACCAGGACGCCTACGACGGCAAGGATTACATCGCCCTGAACGAGGACCTGAGCTCCTGGACCGCGGCG
GACACCGCGGCTCAGATCACCCAGCGCAAGTGGGAGGCGGCCCGTGTGGCGGAGCAGGACAGAGCCTACC
TGGAGGGCCTGTGCGTGGAGTCGCTCCGCAGATACCTGGAGAACGGGAAGGAGACGCTGCAGCGCGCGGG
TACCAGGGGCAGTGGGGAGCCTTCCCCATCTCCTATAGGTCGCCGGGGATGGCCTCCCACGAGAAGAGGA
GGAAAATGGGATCAGCGCTAGAATGTCGCCCTCCCTTGAATGGAGAATGGCATGAGTTTTCCTGAGTTTC
CTCTGAGGGCCCCCTCTTCTCTCTAGGACAATTAAGGGATGACGTCTCTGAGGAAATGGAGGGGAAGACA
GTCCCTAGAATACTGATCAGGGGTCCCCTTTGACCCCTGCAGCAGCCTTGGGAACCGTGACTTTTCCTCT
CAGGCCTTGTTCTCTGCCTCACACTCAGTGTGTTTGGGGCTCTGATTCCAGCACTTCTGAGTCACTTTAC
CTCCACTCAGATCAGGAGCAGAAGTCCCTGTTCCCCGCTCAGAGACTCGAACTTTCCAATGAATAGGAGA
TTATCCCAGGTGCCTGCGTCCAGGCTGGTGTCTGGGTTCTGTGCCCCTTCCCCACCCCAGGTGTCCTGTC
CATTCTCAGGCTGGTCACATGGGTGGTCCTAGGGTGTCCCATGAGAGATGCAAAGCGCCTGAATTTTCTG
ACTCTTCCCATCAGACCCCCCAAAGACACATGTGACCCACCACCCCATCTCTGACCATGAGGTCACCCTG
AGGTGCTGGGCCCTGGGCTTCTACCCTGCGGAGATCACACTGACCTGGCAGCGGGATGGCGAGGACCAAA
CTCAGGACACCGAGCTTGTGGAGACCAGACCAGCAGGAGATAGAACCTTCCAGAAGTGGGCAGCTGTGGT
GGTGCCTTCTGGAGAAGAGCAGAGATACACATGCCATGTACAGCATGAGGGGCTGCCGAAGCCCCTCACC
CTGAGATGGGGTAAGGAGGGGGATGAGGGGTCATATCTCTTCTCAGGGAAAGCAGGAGCCCTTCAGCAGG
GTCAGGGCCCCTCATCTTCCCTTCCTTTCCCAGAGCCGTCTTCCCAGTCCACCGTCCCCATCGTGGGCAT
TGTTGCTGGCCTGGCTGTCCTAGCAGTTGTGGTCATCGGAGCTGTGGTCGCTGCTGTGATGTGTAGGAGG
AAGAGCTCAGGTAGGGAAGGGGTGAGGGGTGGGGTCTGGGTTTTCTTGTCCCACTGGGGGTTTCAAGCCC
CAGGTAGAAGTGTTCCCTGCCTCATTACTGGGAAGCAGCATCCACACAGGGGCTAACGCAGCCTGGGACC
CTGTGTGCCAGCACTTACTCTTTTGTGCAGCACATGTGACAATGAAGGACGGATGTATCACCTTGGTGGT
TGTGGTGTTGGGGTCCTGATTCCAGCATTCATGAGTCAGGGGAAGGTCCCTGCTAAGGACAGACCTTAGG
AGGGCAGTTGGTCCAGGACCCACACTTGCTTTCCTCGTGTTTCCTGATCCTGCCTTGGGTCTGTAGTCAT
ACTTCTGGAAATTCCTTTTGGGTCCAAGACGAGGAGGTTCCTCTAAGATCTCATGGCCCTGCTTCCTCCC
AGTCCCCTCACAGGGCATTTTCTTCCCACAGGTGGAAAAGGAGGGAGCTACTCTCAGGCTGCGTGTAAGT
GATGGGGGCGGGAGTGTGGAGGAGCTCACCCACCCCATAATTCCTCCTGTCCCACGTCTCCTGCGGGCTC
TGACCAGGTCCTGTTTTTGTTCTACTCCAGGCAGCGACAGTGCCCAGGGCTCTGATGTGTCTCTCACAGC
TTGAAAAGGTGAGATTCTTGGGGTCTAGAGTGGGTGGGGTGGCAGGTCTGGGGGTGGGTGGGGCAGTGGG
GAAAGGCCTGGGTAATGGAGATTCTTTGATTGGGATGTTTCGCGTGTGTGGTGGGCTGTTTAGAGTGTCA
TCACTTACCATGACTAACCAGAATTTGTTCATGACTGTTGTTTTCTGTAGCCTGAGACAGCTGTCTTGTG
AGGGACTGAGATGCAGGATTTCTTCACGCCTCCCCTTTGTGACTTCAAGAGCCTCTGGCATCTCTTTCTG
CAAAGGCACCTGAATGTGTCTGCGTCCCTGTTAGCATAATGTGAGGAGGTGGAGAGACAGCCCACCCCCG
TGTCCACCGTGACCCCTGTTCCCATGCTGACTTGTGTTTCCTCCCCAGTCATCTTTCCTGTTCCAGAGAG
GTGGGGCTGGATGTCTCCATCTCTGTCTCAACTTTATGTGCACTGAGCTGCAACTTCTTACTTCCCTACT
GAAAATAAGAATCTGAATATAAATTTGTTTTCTCAAATATTTGCTATGAGAGGTTGATGGATTAATTAAA
TAAGTCAATTCCTGGAATTTGAGAGAGCAAATAAAGACCTGAGAACCTTCCAGAATCTGCATGTTCGCTG
TGCTGAGTCTGTTGCAGGTGGGGTGTGGAGAAGGCTGTGGGGGGCCGAGTGTGGACGGGGCCTGTGCCCA
TTTGGTGTTGAGTCCATCATGGGCTTTATGTGGTTAGTCTTCAGCTGGGTCACCTTCACTGCTCCATTGT
CCTTGTCCCTTCAGTGGAAACTTGTCCAGTGGGAGCTGTGACCACAGAGGCTCACACATCGCCCTGGGCG
GCCCCTGCACGCGGGGGTCTCTGTGCATTCTGAGACAAATTTTCAGAGCCATTCACCTCCTGCCCTGCTT
CTAGAGCTCCTTTTCTGCTCTGCTCTTCTGCCCTCTCTCCCTGCCCTGGTTCTAGTGATCTTGGTGCTGA
ATCCAATCCCAACTCATGAATCTGTAAAGCAGAGTCTAATTTAGACTTACATTTGTCTGTGAAATTGGAC
CCATCATCAAGGACTGTTCTTTCCTGAAGAGAGAA
>TMM_HLA_B_00042 
TTGTCCAGGACTCAGGCAGACAGTGTGACAAAGAGGCTGGTGTAGGAGAAGAGGGATCAGGACGAAGTCC
CAGGTCCCGGACGGGGCTCTCAGGGTCTCAGGCTCCGAGGGCCGCGTCTGCAATGGGGAGGCGCAGCGTT
GGGGATTCCCCACTCCCACGAGTTTCACTTCTTCTCCCAACCTATGTCGGGTCCTTCTTCCAGGATACTC
GTGACGCGTCCCCATTTCCCACTCCCATTGGGTGTCGGGTGTCTAGAGAAGCCAATCAGTGTCGCCGGGG
TCCCAGTTCTAAAGTCCCCACGCACCCACCCGGACTCAGAATCTCCTCAGACGCCGAGATGCGGGTCACG
GCGCCCCGAACCCTCCTCCTGCTGCTCTGGGGGGCAGTGGCCCTGACCGAGACCTGGGCCGGTGAGTGCG
GGGTCGGGAGGGAAATGGCCTCTGTGGGGAGGAGAGAGGGGACCGCAGGCGGGGGCGCAGGACCCGGGGA
GCCGCGCCGGGAGGAGGGTCGGGCGGGTCTCAGCCCCTCCTCGCCCCCAGGCTCCCACTCCATGAGGTAT
TTCTACACCGCCATGTCCCGGCCCGGCCGCGGGGAGCCCCGCTTCATCACCGTGGGCTACGTGGACGACA
CGCTGTTCGTGAGGTTCGACAGCGACGCCACGAGTCCGAGGAAGGAGCCGCGGGCGCCATGGATAGAGCA
GGAGGGGCCGGAGTATTGGGACCGGGAGACACAGATCTCCAAGACCAACACACAGACTTACCGAGAGAAC
CTGCGCACCGCGCTCCGCTACTACAACCAGAGCGAGGCCGGTGAGTGACCCCGGCCCGGGGCGCAGGTCA
CGACTCCCCATCCCCCACGTACGGCCCGGGTCGCCCCGAGTCTCCGGGTCCGAGATCCGCCCCCGAGGCC
GCGGGACCCGCCCAGACCCTCGACCGGCGAGAGCCCCAGGCGCGTTTACCCGGTTTCATTTTCAGTTGAG
GCCAAAATCCCCGCGGGTTGGTCGGGGCGGGGCGGGGCTCGGGGGACGGGGCTGACCGCGGGGCCGGGGC
CAGGGTCTCACATCATCCAGAGGATGTACGGCTGCGACGTGGGGCCGGACGGGCGCCTCCTCCGCGGGTA
TGACCAGGACGCCTACGACGGCAAGGATTACATCGCCCTGAACGAGGACCTGAGCTCCTGGACCGCGGCG
GACACCGCGGCTCAGATCACCCAGCGCAAGTGGGAGGCGGCCCGTGTGGCGGAGCAGCTGAGAGCCTACC
TGGAGGGCCTGTGCGTGGAGTCGCTCCGCAGATACCTGGAGAACGGGAAGGAGACGCTGCAGCGCGCGGG
TACCAGGGGCAGTGGGGAGCCTTCCCCATCTCCTATAGGTCGCCGGGGATGGCCTCCCACGAGAAGAGGA
GGAAAATGGGATCAGCGCTAGAATGTCGCCCTCCCTTGAATGGAGAATGGCATGAGTTTTCCTGAGTTTC
CTCTGAGGGCCCCCTCTTCTCTCTAGGACAATTAAGGGATGACGTCTCTGAGGAAATGGAGGGGAAGACA
GTCCCTAGAATACTGATCAGGGGTCCCCTTTGACCCCTGCAGCAGCCTTGGGAACCGTGACTTTTCCTCT
CAGGCCTTGTTCTCTGCCTCACACTCAGTGTGTTTGGGGCTCTGATTCCAGCACTTCTGAGTCACTTTAC
CTCCACTCAGATCAGGAGCAGAAGTCCCTGTTCCCCGCTCAGAGACTCGAACTTTCCAATGAATAGGAGA
TTATCCCAGGTGCCTGCGTCCAGGCTGGTGTCTGGGTTCTGTGCCCCTTCCCCACCCCAGGTGTCCTGTC
CATTCTCAGGCTGGTCACATGGGTGGTCCTAGGGTGTCCCATGAGAGATGCAAAGCGCCTGAATTTTCTG
ACTCTTCCCATCAGACCCCCCAAAGACACATGTGACCCACCACCCCATCTCTGACCATGAGGTCACCCTG
AGGTGCTGGGCCCTGGGCTTCTACCCTGCGGAGATCACACTGACCTGGCAGCGGGATGGCGAGGACCAAA
CTCAGGACACCGAGCTTGTGGAGACCAGACCAGCAGGAGATAGAACCTTCCAGAAGTGGGCAGCTGTGGT
GGTGCCTTCTGGAGAAGAGCAGAGATACACATGCCATGTACAGCATGAGGGGCTGCCGAAGCCCCTCACC
CTGAGATGGGGTAAGGAGGGGGATGAGGGGTCATATCTCTTCTCAGGGAAAGCAGGAGCCCTTCAGCAGG
GTCAGGGCCCCTCATCTTCCCTTCCTTTCCCAGAGCCGTCTTCCCAGTCCACCGTCCCCATCGTGGGCAT
TGTTGCTGGCCTGGCTGTCCTAGCAGTTGTGGTCATCGGAGCTGTGGTCGCTGCTGTGATGTGTAGGAGG
AAGAGCTCAGGTAGGGAAGGGGTGAGGGGTGGGGTCTGGGTTTTCTTGTCCCACTGGGGGTTTCAAGCCC
CAGGTAGAAGTGTTCCCTGCCTCATTACTGGGAAGCAGCATCCACACAGGGGCTAACGCAGCCTGGGACC
CTGTGTGCCAGCACTTACTCTTTTGTGCAGCACATGTGACAATGAAGGACGGATGTATCACCTTGGTGGT
TGTGGTGTTGGGGTCCTGATTCCAGCATTCATGAGTCAGGGGAAGGTCCCTGCTAAGGACAGACCTTAGG
AGGGCAGTTGGTCCAGGACCCACACTTGCTTTCCTCGTGTTTCCTGATCCTGCCTTGGGTCTGTAGTCAT
ACTTCTGGAAATTCCTTTTGGGTCCAAGACGAGGAGGTTCCTCTAAGATCTCATGGCCCTGCTTCCTCCC
AGTCCCCTCACAGGGCATTTTCTTCCCACAGGTGGAAAAGGAGGGAGCTACTCTCAGGCTGCGTGTAAGT
GATGGGGGCGGGAGTGTGGAGGAGCTCACCCACCCCATAATTCCTCCTGTCCCACGTCTCCTGCGGGCTC
TGACCAGGTCCTGTTTTTGTTCTACTCCAGGCAGCGACAGTGCCCAGGGCTCTGATGTGTCTCTCACAGC
TTGAAAAGGTGAGATTCTTGGGGTCTAGAGTGGGTGGGGTGGCAGGTCTGGGGGTGGGTGGGGCAGTGGG
GAAAGGCCTGGGTAATGGAGATTCTTTGATTGGGATGTTTCGCGTGTGTGGTGGGCTGTTTAGAGTGTCA
TCACTTACCATGACTAACCAGAATTTGTTCATGACTGTTGTTTTCTGTAGCCTGAGACAGCTGTCTTGTG
AGGGACTGAGATGCAGGATTTCTTCACGCCTCCCCTTTGTGACTTCAAGAGCCTCTGGCATCTCTTTCTG
CAAAGGCACCTGAATGTGTCTGCGTCCCTGTTAGCATAATGTGAGGAGGTGGAGAGACAGCCCACCCCCG
TGTCCACCGTGACCCCTGTTCCCATGCTGACTTGTGTTTCCTCCCCAGTCATCTTTCCTGTTCCAGAGAG
GTGGGGCTGGATGTCTCCATCTCTGTCTCAACTTTATGTGCACTGAGCTGCAACTTCTTACTTCCCTACT
GAAAATAAGAATCTGAATATAAATTTGTTTTCTCAAATATTTGCTATGAGAGGTTGATGGATTAATTAAA
TAAGTCAATTCCTGGAATTTGAGAGAGCAAATAAAGACCTGAGAACCTTCCAGAATCTGCATGTTCGCTG
TGCTGAGTCTGTTGCAGGTGGGGTGTGGAGAAGGCTGTGGGGGGCCGAGTGTGGACGGGGCCTGTGCCCA
TTTGGTGTTGAGTCCATCATGGGCTTTATGTGGTTAGTCTTCAGCTGGGTCACCTTCACTGCTCCATTGT
CCTTGTCCCTTCAGTGGAAACTTGTCCAGTGGGAGCTGTGACCACAGAGGCTCACACATCGCCCTGGGCG
GCCCCTGCACACGGGGGTCTCTGTGCATTCTGAGACAAATTTTCAGAGCCATTCACCTCTTGCCCTGCTT
CTAGAGCTCCTTTTCTGCTCTGCTCTTCTGCCCTCTCTCCCTGCCCTGGTTCTAGTGATCTTGGTGCTGA
ATCCAATCCCAACTCATGAATCTGTAAAGCAGAGTCTAATTTAGACTTACATTTGTCTGTGAAATTGGAC
CCATCATCAAGGACTGTTCTTTCCTGAAGAGAGAA
>TMM_HLA_B_00043 
TTGTGCAGGACTCAGGCAGACAGTGTGACAAAGAGGCTGGTGTAGGAGAAGAGGGATCAGGACGAAGTCC
CAGGTCCCGGACGGGGCTCTCAGGGTCTCAGGCTCCGAGAGCCTTGTCTGCATTGGGGAGGCGCAGCGTT
GGGGATTCCCCACTCCCACGAGTTTCACTTCTTCTCCCAACCTATGTCGGGTCCTTCTTCCAGGATACTC
GTGACGCGTCCCCATTTCCCACTCCCATTGGGTGTCGGGTGTCTAGAGAAGCCAATCAGTGTCGCCGGGG
TCCCAGTTCTAAAGTCCCCACGCACCCACCCGGACTCAAAATCTCCTCAGACGCCGAGATGCGGGTCACG
GCGCCCCGAACCGTCCTCCTGCTGCTCTCGGGAGCCCTGGCCCTGACCGAGACCTGGGCCGGTGAGTGCG
GGGTCGGCAGGGAAATGGCCTCTGTGGGGAGGAGCGAGGGGACCGCAGGCGGGGGCGCAGGACCCGGGGA
GCCGCGCCGGGAGGAGGGTCGGGCGGGTCTCAGCCCCTCCTCGCCCCCAGGCTCCCACTCCATGAGGTAT
TTCTACACCGCCATGTCCCGGCCCGGCCGCGGGGAGCCCCGCTTCATCGCAGTGGGCTACGTGGACGACA
CCCAGTTCGTGAGGTTCGACAGCGACGCCGCGAGTCCGAGGATGGCGCCCCGGGCGCCATGGATAGAGCA
GGAGGGGCCGGAGTATTGGGACCGGGAGACACAGAAGTACAAGCGCCAGGCACAGACTGACCGAGTGAGC
CTGCGGAACCTGCGCGGCTACTACAACCAGAGCGAGGCCGGTGAGTGACCCCGGCCTGGGGCGCAGGTCA
CGACTCCCCATCCCCCACGTACGGCCCGGGTCGCCCCGAGTCTCCGGGTCCGAGATCCGCCCCCCTGAGG
CCGCGGGACCCGCCCAAACCCTCGACCGGCGAGAGCCCCAGGCGCGTTTACCCGGTTTCATTTTCAGTTG
AGGCCAAAATCCCCGCGGGTTGGTCGGGGCGGGGCGGGGCTCGGGGGACGGGGCTGACCGCGGGGCCTGG
GCCAGGGTCTCACACCCTCCAGAGGATGTACGGCTGCGACGTGGGGCCGGACGGGCGCCTCCTCCGCGGG
CATGACCAGTCCGCCTACGACGGCAAGGATTACATCGCCCTGAACGAGGACCTGAGCTCCTGGACCGCGG
CGGACACGGCGGCTCAGATCACCCAGCGCAAGTGGGAGGCGGCCCGTGAGGCGGAGCAGTGGAGAGCCTA
CCTGGAGGGCCTGTGCGTGGAGTGGCTCCGCAGATACCTGGAGAACGGGAAGGAGACGCTGCAGCGCGCG
GGTACCAGGGGCAGTGGGGAGCCTTCCCCATCTCCTATAGGTCGCCGGGGATGGCCTCCCACGAGAAGAG
GAGGAAAATGGGATCAGCGCTAGAATGTCGCCCTCCCTTGAATGGAGAATGGCATGAGTTTTCCTGAGTT
TCCTCTGAGGGCCCCCTCTTCTCTCTAGGACAATTAAGGGATGACGTCTCTGAGGAAATGGAGGGGAAGA
CAGTCCCTAGGATAGTGATCAGGGGTCCCCTTTGACCCCTGCAGCAGCCTTGGGAACCGTGACTTTTCCT
CTCAGGCCTTGTTCTCTGCCTCACACTCAGTGTGTTTGGGGCTCTGATTCCAGCACTTCTGAGTCACTTT
ACCTCCACTCAGATCAGGAGCAGAAGTCCCTGTTCCCCGCTCAGAGACTCGAACTTTCCAATGAATAGGA
GATTATCCCAGGTGCCTGCGTCCAGGCTGGTGTCTGGGTTCTGTGCCCCTTCCCCACCCCAGGTGTCCTG
TCCATTCTCAGGCTGGTCACATGGGTGGTCCTAGGGTGTCCCATGAGAGATGCAAAGCGCCTGAATTTTC
TGACTCTTCCCATCAGACCCCCCAAAGACACATGTGACCCACCACCCCATCTCTGACCATGAGGCCACCC
TGAGGTGCTGGGCCCTGGGCTTCTACCCTGCGGAGATCACACTGACCTGGCAGCGGGATGGCGAGGACCA
AACTCAGGACACCGAGCTTGTGGAGACCAGACCAGCAGGAGATAGAACCTTCCAGAAGTGGGCAGCTGTG
GTGGTGCCTTCTGGAGAAGAGCAGAGATACACATGCCATGTACAGCATGAGGGGCTGCCGAAGCCCCTCA
CCCTGAGATGGGGTAAGGAGGGGGATGAGGGGTCATATCTGTTCTCAGGGAAAGCAGGAGCCCTTCTGGA
GCCCTTCAGCAGGGTCAGGGCCCCTCATCTTCCCCTCCTTTCCCAGAGCCATCTTCCCAGTCCACCATCC
CCATCGTGGGCATTGTTGCTGGCCTGGCTGTCCTAGCAGTTGTGGTCATCGGAGCTGTGGTCGCTACTGT
GATGTGTAGGAGGAAGAGCTCAGGTAGGGAAGGGGTGAGGGGTGGGGTCTGGGTTTTCTTGTCCCACTGG
GGGTTTCAAGCCCCAGGTAGAAGTGTTCCCTGCCTCATTACTGGGAAGCAGCATCCACACAGGGGCTAAC
GCAGCCTGGGACCCTGTGTGCCAGCACTTACTCTTTTGTGCAGCACATGTGACAATGAAGGACAGATGTA
TCGCCTTGATGGTTGTGGTGTTGGGGTCCTGATTCCAGCATTCATGAGTCAGGGGAAGGTCCCTGCTAAG
GACAGACCTTAGGAGGGCAGTTGGTCCAGGACCCACACTTGCTTTCCTCGTGTTTCCTGATCCTGCCCTG
GGTCTGTAGTCATACTTCTGGAAATTCCTTTTGGTTCCAAGACGAGGAGGTTCCTCTAAGATCTCATGGT
CCTGCTTCCTCCCAGTCCCCTCACAGGACATTTTCTTCCCACAGGTGGAAAAGGAGGGAGCTACTCTCAG
GCTGCGTGTAAGTGGTGGGGGTGGGAGTGTGGAGGAGCTCACCCACCCCATAATTCCTCCTGTCCCACGT
CTCCTGCGGGCTCTGACCAGGTCCTGTTTTTGTTCTACTCCAGCCAGCGACAGTGCCCAGGGCTCTGATG
TGTCTCTCACAGCTTGAAAAGGTGAGATTCTTGGGGTCTAGAGTGGGTGGGGTGGCGGGTCTGGGGGTGG
GTGGGGCAGTGGGGAAAGGCCTGGGTAATGGAGATTCTTTGATTGGGATGTTTCGCGTGTGTCGTGGGCT
GTTCAGAGTGTCATCACTTACCATGACTAACCAGAATTTGTTCATGACTGTTGTTTTCTGTAGCCTGAGA
CAGCTGTCTTGTGAGGGACCGAGATGCAGGATTTCTTCACGCCTCCCCTTTGTGACTTCAAGAGCCTCTG
GCATCTCTTTCTGCAAAGGCACCTGAATGTGTCTGCGTCCCTGTTAGCATAATGTGAGGAGGTGGAGAGA
CAGCCCACCCTTGTGTCCACTGTGACCCCTGTTCCCATGCTGATCTGTGTTTCCTCCCCAGTCATCTTTC
TTGTTCCAGAGAGGTGGGGCTGGATGTCTCCATCTCTGTCTCAACTTTATGTGCACTGAGCTGCAACTTC
TTACTTCCCTACTGAAAATAAGAATCTGAATATAAATTTGTTTTCTCAAATATTTGCTATGAGAGGTTGA
TGGATTAATTAAATAAGTCAATTCCTGGAATTTGAAAGAGCAAATAAAGACCTGAGAACCTTCCAGAATC
TGCATGTTCGCTGTGCTGAGTCTGTTGCAGGTGGGGTGTGGAGAAGGCTGTGGGGGGCCGAGTGTGGATG
GGGCCTGTGCCCATTTGGTGTTGAGTCCATCATGGGCTTTATGTGGTTAGTCGTCAGCTGGGTCACCTTC
ACTGCTCCATTGTCCTTGTCCCTTCAGTGGAAACTTGTCCAGTGGGAGCTGTGACCACAGAGGCTCACAC
ATCGCCCAGGGTGGCCCCTGCACACGGGGGTCTCTGTGCATTCTGAGACAAATTTTCAGAGCCATTCACC
TCCTGCCCTGCTTCTAGAGCTCCTTTTCTGCTCTGCTCTCCTGCCCTCTCTCCCTGCCCTGGTTCTAGTG
ATCTTGGTGCTGAATCCAATCCCAACTCCTGAATCTGTAAAGCAGAGTCTAATTTAGACTTACATTTGTC
TGTGAAATTGGACCCGTCATCAAGGACTGTTCTTTCCTGAAGAGAGAA
>TMM_HLA_B_00044 
TTGTGCAGGACTCAGGCAGACAGTGTGACAAAGAGGCTGGTGTAGGAGAAGAGGGATCAGGACGAAGTCC
CAGGTCCCGGACGGGGCTCTCAGGGTCTCAGGCTCCGAGAGCCTTGTCTGCATTGGGGAGGCGCAGCGTT
GGGGATTCCCCACTCCCACGAGTTTCACTTCTTCTCCCAACCTATGTCGGGTCCTTCTTCCAGGATACTC
GTGACGCGTCCCCATTTCCCACTCCCATTGGGTGTCGGGTGTCTAGAGAAGCCAATCAGTGTCGCCGGGG
TCCCAGTTCTAAAGTCCCCACGCACCCACCCGGACTCAAAATCTCCTCAGACGCCGAGATGCGGGTCACG
GCGCCCCGAACCGTCCTCCTGCTGCTCTCGGGAGCCCTGGCCCTGACCGAGACCTGGGCCGGTGAGTGCG
GGGTCGGCAGGGAAATGGCCTCTGTGGGGAGGAGCGAGGGGACCGCAGGCGGGGGCGCAGGACCCGGGGA
GCCGCGCCGGGAGGAGGGTCGGGCGGGTCTCAGCCCCTCCTCGCCCCCAGGCTCCCACTCCATGAGGTAT
TTCTACACCGCCATGTCCCGGCCCGGCCGCGGGGAGCCCCGCTTCATCGCAGTGGGCTACGTGGACGACA
CCCAGTTCGTGAGGTTCGACAGCGACGCCGCGAGTCCGAGGATGGCGCCCCGGGCGCCATGGATAGAGCA
GGAGGGGCCGGAGTATTGGGACCGGGAGACACAGAAGTACAAGCGCCAGGCACAGACTGACCGAGTGAGC
CTGCGGAACCTGCGCGGCTACTACAACCAGAGCGAGGCCGGTGAGTGACCCCGGCCTGGGGCGCAGGTCA
CGACTCCCCATCCCCCACGTACGGCCCGGGTCGCCCCGAGTCTCCGGGTCCGAGATCCGCCCCCCTGAGG
CCGCGGGACCCGCCCAAACCCTCGACCGGCGAGAGCCCCAGGCGCGTTTACCCGGTTTCATTTTCAGTTG
AGGCCAAAATCCCCGCGGGTTGGTCGGGGCGGGGCGGGGCTCGGGGGACGGGGCTGACCGCGGGGCCTGG
GCCAGGGTCTCACACCCTCCAGAGGATGTACGGCTGCGACGTGGGGCCGGACGGGCGCCTCCTCCGCGGG
CATGACCAGTCCGCCTACGACGGCAAGGATTACATCGCCCTGAACGAGGACCTGAGCTCCTGGACCGCGG
CGGACACGGCGGCTCAGATCACCCAGCGCAAGTGGGAGGCGGCCCGTGAGGCGGAGCAGTGGAGAGCCTA
CCTGGAGGGCCTGTGCGTGGAGTGGCTCCGCAGATACCTGGAGAACGGGAAGGAGACGCTGCAGCGCGCG
GGTACCAGGGGCAGTGGGGAGCCTTCCCCATCTCCTATAGGTCGCCGGGGATGGCCTCCCACGAGAAGAG
GAGGAAAATGGGATCAGCGCTAGAATGTCGCCCTCCCTTGAATGGAGAATGGCATGAGTTTTCCTGAGTT
TCCTCTGAGGGCCCCCTCTTCTCTCTAGGACAATTAAGGGATGACGTCTCTGAGGAAATGGAGGGGAAGA
CAGTCCCTAGGATAGTGATCAGGGGTCCCCTTTGACCCCTGCAGCAGCCTTGGGAACCGTGACTTTTCCT
CTCAGGCCTTGTTCTCTGCCTCACACTCAGTGTGTTTGGGGCTCTGATTCCAGCACTTCTGAGTCACTTT
ACCTCCACTCAGATCAGGAGCAGAAGTCCCTGTTCCCCGCTCAGAGACTCGAACTTTCCAATGAATAGGA
GATTATCCCAGGTGCCTGCGTCCAGGCTGGTGTCTGGGTTCTGTGCCCCTTCCCCACCCCAGGTGTCCTG
TCCATTCTCAGGCTGGTCACATGGGTGGTCCTAGGGTGTCCCATGAGAGATGCAAAGCGCCTGAATTTTC
TGACTCTTCCCATCAGACCCCCCAAAGACACATGTGACCCACCACCCCATCTCTGACCATGAGGCCACCC
TGAGGTGCTGGGCCCTGGGCTTCTACCCTGCGGAGATCACACTGACCTGGCAGCGGGATGGCGAGGACCA
AACTCAGGACACCGAGCTTGTGGAGACCAGACCAGCAGGAGATAGAACCTTCCAGAAGTGGGCAGCTGTG
GTGGTGCCTTCTGGAGAAGAGCAGAGATACACATGCCATGTACAGCATGAGGGGCTGCCGAAGCCCCTCA
CCCTGAGATGGGGTAAGGAGGGGGATGAGGGGTCATATCTGTTCTCAGGGAAAGCAGGAGCCCTTCTGGA
GCCCTTCAGCAGGGTCAGGGCCCCTCATCTTCCCCTCCTTTCCCAGAGCCATCTTCCCAGTCCACCATCC
CCATCGTGGGCATTGTTGCTGGCCTGGCTGTCCTAGCAGTTGTGGTCATCGGAGCTGTGGTCGCTACTGT
GATGTGTAGGAGGAAGAGCTCAGGTAGGGAAGGGGTGAGGGGTGGGGTCTGGGTTTTCTTGTCCCACTGG
GGGTTTCAAGCCCCAGGTAGAAGTGTTCCCTGCCTCATTACTGGGAAGCAGCATCCACACAGGGGCTAAC
GCAGCCTGGGACCCTGTGTGCCAGCACTTACTCTTTTGTGCAGCACATGTGACAATGAAGGACAGATGTA
TCGCCTTGATGGTTGTGGTGTTGGGGTCCTGATTCCAGCATTCATGAGTCAGGGGAAGGTCCCTGCTAAG
GACAGACCTTAGGAGGGCAGTTGGTCCAGGACCCACACTTGCTTTCCTCGTGTTTCCTGATCCTGCCCTG
GGTCTGTAGTCATACTTCTGGAAATTCCTTTTGGTTCCAAGACGAGGAGGTTCCTCTAAGATCTCATGGT
CCTGCTTCCTCCCAGTCCCCTCACAGGACATTTTCTTCCCACAGGTGGAAAAGGAGGGAGCTACTCTCAG
GCTGCGTGTAAGTGGTGGGGGTGGGAGTGTGGAGGAGCTCACCCACCCCATAATTCCTCCTGTCCCACGT
CTCCTGCGGGCTCTGACCAGGTCCTGTTTTTGTTCTACTCCAGCCAGCGACAGTGCCCAGGGCTCTGATG
TGTCTCTCACAGCTTGAAAAGGTGAGATTCTTGGGGTCTAGAGTGGGTGGGGTGGCGGGTCTGGGGGTGG
GTGGGGCAGTGGGGAAAGGCCTGGGTAATGGAGATTCTTTGATTGGGATGTTTCGCGTGTGTCGTGGGCT
GTTCAGAGTGTCATCACTTACCATGACTAACCAGAATTTGTTCATGACTGTTGTTTTCTGTAGCCTGAGA
CAGCTGTCTTGTGAGGGACCGAGATGCAGGATTTCTTCACGCCTCCCCTTTGTGACTTCAAGAGCCTCTG
GCATCTCTTTCTGCAAAGGCACCTGAATGTGTCTGCGTCCCTGTTAGCATAATGTGAGGAGGTGGAGAGA
CAGCCCACCCTTGTGTCCACTGTGACCCCTGTTCCCATGCTGATCTGTGTTTCCTCCCCAGTCATCTTTC
TTGTTCCAGAGAGGTGGGGCTGGATGTCTCCATCTCTGTCTCAACTTTATGTGCACTGAGCTGCAACTTC
TTACTTCCCTACTGAAAATAAGAATCTGAATATAAATTTGTTTTCTCAAATATTTGCTATGAGAGGTTGA
TGGATTAATTAAATAAGTCAATTCCTGGAATTTGAAAGAGCAAATAAAGACCTGAGAACCTTCCAGAATC
TGCATGTTCGCTGTGCTGAGTCTGTTGCAGGTGGGGTGTGGAGAAGGCTGTGGGGGGCCGAGTGTGGATG
GGGCCTGTGCCCATTTGGTGTTGAGTCCATCATGGGCTTTATGTGGTTAGTCGTCAGCTGGGTCACCTTC
ACTGCTCCATTGTCCTTGTCCCTTCAGTGGAAACTTGTCCAGTGGGAGCTGTGACCACAGAGGCTCACAC
ATCGCCCAGGGTGGCCCCTGCACACGGGGGTCTCTGTGCATTCTGAGACAAATTTTCAGAGCCATTCACC
TCCTGCCCTGCTTCTAGAGCTCCTTTTCTGCTCTGCTCTCCTGCCCTCTCTCCCTGCCCTGGTTCTAGTG
ATCTTGGTGCTGAATCCAATCCCAACTCATGAATCTGTAAAGCAGAGTCTAATTTAGACTTACATTTGTC
TGTGAAATTGGACCCGTCATCAAGGACTGTTCTTTCCTGAAGAGAGAA
>TMM_HLA_B_00045 
TTGTCCAGGACTCAGGCAGACAGTGTGACAAAGAGGCTTGGTGTAGGAGAAGAGGGATCAGGACGAAGTC
CCAGGTCCCGGACGGGGCTCTCAGGGTCTCAGGCTCCGAGGGCCGCGTCTGCAATGGGGAGGCGCAGCGT
TGGGGATTCCCCACTCCCCTGAGTTTCACTTCTTCTCCCAACTTGTGTCGGGTCCTTCTTCCAGGATACT
CGTGACGCGTCCCCACTTCCCACTCCCATTGGGTATTGGATATCTAGAGAAGCCAATCAGCGTCGCCGCG
GTCCCAGTTCTAAAGTCCCCACGCACCCACCCGGACTCAGAGTCTCCTCAGACGCCGAGATGCTGGTCAT
GGCGCCCCGAACCGTCCTCCTGCTGCTCTCGGCGGCCCTGGCCCTGACCGAGACCTGGGCCGGTGAGTGC
GGGTCGGGAGGGAAATGGCCTCTGCCGGGAGGAGCGAGGGGACCGCAGGCGGGGGCGCAGGACCTGAGGA
GCCGCGCCGGGAGGAGGGTCGGGCGGGTCTCAGCCCCTCCTCACCCCCAGGCTCCCACTCCATGAGGTAT
TTCTACACCTCCGTGTCCCGGCCCGGCCGCGGGGAGCCCCGCTTCATCTCAGTGGGCTACGTGGACGACA
CCCAGTTCGTGAGGTTCGACAGCGACGCCGCGAGTCCGAGAGAGGAGCCGCGGGCGCCGTGGATAGAGCA
GGAGGGGCCGGAGTATTGGGACCGGGAGACACAGATCTCCAAGACCAACACACAGACTTACCGAGAGAGC
CTGCGGAACCTGCGCGGCTACTACAACCAGAGCGAGGCCGGTGAGTGACCCCGGCCCGGGGCGCAGGTCA
CGACTCCCCATCCCCCACGTACGGCCCGGGTCGCCCCGAGTCTCCGGGTCCGAGATCCGCCTCCCTGAGG
CCGCGGGACCCGCCCAGACCCTCGACCGGCGAGAGCCCCAGGCGCGTTTACCCGGTTTCATTTTCAGTTG
AGGCCAAAATCCCCGCGGGTTGGTCGGGGCGGGGCGGGGCTCGGGGGACTGGGCTGACCGCGGGGCCGGG
GCCAGGGTCTCACACCCTCCAGAGCATGTACGGCTGCGACGTGGGGCCGGACGGGCGCCTCCTCCGCGGG
CATAACCAGTACGCCTACGACGGCAAGGATTACATCGCCCTGAACGAGGACCTGCGCTCCTGGACCGCCG
CGGACACGGCGGCTCAGATCTCCCAGCGCAAGTTGGAGGCGGCCCGTGTGGCGGAGCAGCTGAGAGCCTA
CCTGGAGGGCGAGTGCGTGGAGTGGCTCCGCAGATACCTGGAGAACGGGAAGGACAAGCTGGAGCGCGCT
GGTACCAGGGGCAGTGGGGAGCCTTCCCCATCTCCTATAGGTCGCCGGGGATGGCCTCCCACGAGAAGAG
GAGGAAAATGGGATCAGCGCTAGAATGTCGCCCTCCGTTGAATGGAGAATGGCATGAGTTTTCCTGAGTT
TCCTCTGAGGGCCCCCTCTTCTCTCTAGACAATTAAGGAATGACGTCTCTGAGGAAATGGAGGGGAAGAC
AGTCCCTAGAATACTGATCAGGGGTCCCCTTTGACCCCTGCAGCAGCCTTGGGAACCGTGACTTTTCCTC
TCAGGCCTTGTTCTCTGCCTCACACTCAGTGTGTTTGGGGCTCTGATTCCAGCACTTCTGAGTCACTTTA
CCTCCACTCAGATCAGGAGCAGAAGTCCCTGTTCCCCGCTCAGAGACTCGAACTTTCCAATGAATAGGAG
ATTATCCCAGGTGCCTGCGTCCAGGCTGGTGTCTGGGTTCTGTGCCCCTTCCCCACCCCAGGTGTCCTGT
CCATTCTCAGGCTGGTCACATGGGTGGTCCTAGGGTGTCCCATGAAAGATGCAAAGCGCCTGAATTTTCT
GACTCTTCCCATCAGACCCCCCAAAGACACACGTGACCCACCACCCCATCTCTGACCATGAGGCCACCCT
GAGGTGCTGGGCCCTGGGTTTCTACCCTGCGGAGATCACACTGACCTGGCAGCGGGATGGCGAGGACCAA
ACTCAGGACACTGAGCTTGTGGAGACCAGACCAGCAGGAGATAGAACCTTCCAGAAGTGGACAGCTGTGG
TGGTGCCTTCTGGAGAAGAGCAGAGATACACATGCCATGTACAGCATGAGGGGCTGCCGAAGCCCCTCAC
CCTGAGATGGGGTAAGGAGGGGGATGAGGGGTCATATCTCTTCTCAGGGAAAGCAGGAGCCCTTCAGCAG
GGTCAGGGCCCCTCATCTTCCCCTCCTTTCCCAGAGCCGTCTTCCCAGTCCACCGTCCCCATCGTGGGCA
TTGTTGCTGGCCTGGCTGTCCTAGCAGTTGTGGTCATCGGAGCTGTGGTCGCTGCTGTGATGTGTAGGAG
GAAGAGTTCAGGTAGGGAAGGGGTGAGGGGTGGGGTCTGGGTTTTCTTGTCCCACTGGGGGTTTCAAGCC
CCAGGTAGAAGTGTTCCCTGCCTCATTACTGGGAAGCAGCATGCACACAGGGGCTAACGCAGCCTGGGAC
CCTGTGTGCCAGCACTTACTCTTTTGTGCAGCACATGTGACAATGAAGGATGGATGTATCACCTTGATGG
TTGTGGTGTTGGGGTCCTGATTCCAGCATTCATGAGTCAGGGGAAGGTCCCTGCTAAGGACAGACCTTAG
GAGGGCAGTTGGTCCAGGACCCACACTTGCTTTCCTCGTGTTTCCTGATCCTGCCCTGGGTCTGTAGTCA
TACTTCTGGAAATTCCTTTTGGGTCCAAGACTAGGAGGTTCCTCTAAGATCTCATGGCCCTGCTTCCTCC
CAGTGCCCTCACAGGACATTTTCTTCCCACAGGTGGAAAAGGAGGGAGCTACTCTCAGGCTGCGTGTAAG
TGGTGGGGGTGGGAGTGTGGAGGAGCTCACCCACCCCATAATTCCTCCTGTCCCACGTCTCCTGCGGGCT
CTGACCAGGTCCTGTTTTTGTTCTACTCCAGGCAGCGACAGTGCCCAGGGCTCTGATGTGTCTCTCACAG
CTTGAAAAGGTGAGATTCTTGGGGTCTAGAGTGGGTGGGGTGGCGGGTCTGGGGGTGGGTGGGGCAGAGG
GGAAAGGCCTGGGTAATGGGGATTCTTTGATTGGGATGTTTCGCGTGTGTGGTGGGCTGTTTAGAGTGTC
ATCGCTTACCATGACTAACCAGAATTTGTTCATGACTGTTGTTTTCTGTAGCCTGAGACAGCTGTCTTGT
GAGGGACTGAGATGCAGGATTTCTTCACGCCTCCCCTTTGTGACTTCAAGAGCCTCTGGCATCTCTTTCT
GCAAAGGCACCTGAATGTGTCTGCGTCCCTGTTAGCATAATGTGAGGAGGTGGAGAGACAGCCCACCCTT
GTGTCCACTGTGACCCCTGTTCCCATGCTGACCTGTGTTTCCTCCCCAGTCATCTTTCTTGTTCCAGAGA
GGTGGGGCTGGATGTCTCCATCTCTGTCTCAACTTTACGTGCACTGAGCTGCAACTTCTTACTTCCCTAC
TGAAAATAAGAATCTGAATATAAATTTGTTTTCTCAAATATTTGCTATGAGAGGTTGATGGATTAATTAA
ATAAGTCAATTCCTGGAATTTGAGAGAGCAAATAAAGACCTGAGAACCTTCCAGAATCTGCATGTTCGCT
GTGCTGAGTCTGTTGCAGGTGGGGTGTGGAGAAGGCTGTGGGGGGCCGAGTGTGGACGGGGCCTGTGCCC
ATTTGGTGTTGAGTCCATCATGGGCTTTATGTGGTTAGTCCTCAGCTGGGTCACCTTCACTGCTCCATTG
TCCTTGTCCCTTCAGTGGAAACTTGTCCAGTGGGAGCTGTGACCACAGAGGCTCACACATCGCCCAGGGC
GGCCCCTGCACACGGGGGTCTCTGTGCATTCTGAGACAAATTTTCAGAGCCATTCACCTCCTGCTCTGCT
TCTAGAGCTCCTTTTCTGCTCTGCTCTTCTGCCCTCTCTCCCTGCCCTGGTTCTAGTGATCTTGGTGCTG
AATCCAATCCCAACTCATGAATCTGTAAAGCAGAGTCTAATTTAGACTTACATTTGTCTGTGAAATTGGA
CCCATCATCAAGGACTGTTCTTTCCTGAAGAGAGAA
>TMM_HLA_B_00046 
TTGTCCAGGACTCAGGCAGACAGTGTGACAAAGAGGCTTGGTGTAGGAGAAGAGGGATCAGGACGAAGTC
CCAGGTCCCGGACGGGGCTCTCAGGGTCTCAGGCTCCGAGGGCCGCGTCTGCAATGGGGAGGCGCAGCGT
TGGGGATTCCCCACTCCCCTGAGTTTCACTTCTTCTCCCAACTTGTGTCGGGTCCTTCTTCCAGGATACT
CGTGACGCGTCCCCACTTCCCACTCCCATTGGGTATTGGATATCTAGAGAAGCCAATCAGCGTCGCCGCG
GTCCCAGTTCTAAAGTCCCCACGCACCCACCCGGACTCAGAGTCTCCTCAGACGCCGAGATGCTGGTCAT
GGCGCCCCGAACCGTCCTCCTGCTGCTCTCGGCGGCCCTGGCCCTGACCGAGACCTGGGCCGGTGAGTGC
GGGTCGGGAGGGAAATGGCCTCTGCCGGGAGGAGCGAGGGGACCGCAGGCGGGGGCGCAGGACCTGAGGA
GCCGCGCCGGGAGGAGGGTCGGGCGGGTCTCAGCCCCTCCTCACCCCCAGGCTCCCACTCCATGAGGTAT
TTCTACACCTCCGTGTCCCGGCCCGGCCGCGGGGAGCCCCGCTTCATCTCAGTGGGCTACGTGGACGACA
CCCAGTTCGTGAGGTTCGACAGCGACGCCGCGAGTCCGAGAGAGGAGCCGCGGGCGCCGTGGATAGAGCA
GGAGGGGCCGGAGTATTGGGACCGGGAGACACAGATCTCCAAGACCAACACACAGACTTACCGAGAGAGC
CTGCGGAACCTGCGCGGCTACTACAACCAGAGCGAGGCCGGTGAGTGACCCCGGCCCGGGGCGCAGGTCA
CGACTCCCCATCCCCCACGTACGGCCCGGGTCGCCCCGAGTCTCCGGGTCCGAGATCCGCCTCCCTGAGG
CCGCGGGACCCGCCCAGACCCTCGACCGGCGAGAGCCCCAGGCGCGTTTACCCGGTTTCATTTTCAGTTG
AGGCCAAAATCCCCGCGGGTTGGTCGGGGCGGGGCGGGGCTCGGGGGACTGGGCTGACCGCGGGGCCGGG
GCCAGGGTCTCACACCCTCCAGAGCATGTACGGCTGCGACGTGGGGCCGGACGGGCGCCTCCTCCGCGGG
CATAACCAGTACGCCTACGACGGCAAGGATTACATCGCCCTGAACGAGGACCTGCGCTCCTGGACCGCCG
CGGACACGGCGGCTCAGATCTCCCAGCGCAAGTTGGAGGCGGCCCGTGTGGCGGAGCAGCTGAGAGCCTA
CCTGGAGGGCGAGTGCGTGGAGTGGCTCCGCAGATACCTGGAGAACGGGAAGGACAAGCTGGAGCGCGCT
GGTACCAGGGGCAGTGGGGAGCCTTCCCCATCTCCTATAGGTCGCCGGGGATGGCCTCCCACGAGAAGAG
GAGGAAAATGGGATCAGCGCTAGAATGTCGCCCTCCGTTGAATGGAGAATGGCATGAGTTTTCCTGAGTT
TCCTCTGAGGGCCCCCTCTTCTCTCTAGACAATTAAGGAATGACGTCTCTGAGGAAATGGAGGGGAAGAC
AGTCCCTAGAATACTGATCAGGGGTCCCCTTTGACCCCTGCAGCAGCCTTGGGAACCGTGACTTTTCCTC
TCAGGCCTTGTTCTCTGCCTCACACTCAGTGTGTTTGGGGCTCTGATTCCAGCACTTCTGAGTCACTTTA
CCTCCACTCAGATCAGGAGCAGAAGTCCCTGTTCCCCGCTCAGAGACTCGAACTTTCCAATGAATAGGAG
ATTATCCCAGGTGCCTGCGTCCAGGCTGGTGTCTGGGTTCTGTGCCCCTTCCCCACCCCAGGTGTCCTGT
CCATTCTCAGGCTGGTCACATGGGTGGTCCTAGGGTGTCCCATGAAAGATGCAAAGCGCCTGAATTTTCT
GACTCTTCCCATCAGACCCCCCAAAGACACACGTGACCCACCACCCCATCTCTGACCATGAGGCCACCCT
GAGGTGCTGGGCCCTGGGTTTCTACCCTGCGGAGATCACACTGACCTGGCAGCGGGATGGCGAGGACCAA
ACTCAGGACACTGAGCTTGTGGAGACCAGACCAGCAGGAGATAGAACCTTCCAGAAGTGGACAGCTGTGG
TGGTGCCTTCTGGAGAAGAGCAGAGATACACATGCCATGTACAGCATGAGGGGCTGCCGAAGCCCCTCAC
CCTGAGATGGGGTAAGGAGGGGGATGAGGGGTCATATCTCTTCTCAGGGAAAGCAGGAGCCCTTCAGCAG
GGTCAGGGCCCCTCATCTTCCCCTCCTTTCCCAGAGCCGTCTTCCCAGTCCACCGTCCCCATCGTGGGCA
TTGTTGCTGGCCTGGCTGTCCTAGCAGTTGTGGTCATCGGAGCTGTGGTCGCTGCTGTGATGTGTAGGAG
GAAGAGTTCAGGTAGGGAAGGGGTGAGGGGTGGGGTCTGGGTTTTCTTGTCCCACTGGGGGTTTCAAGCC
CCAGGTAGAAGTGTTCCCTGCCTCATTACTGGGAAGCAGCATGCACACAGGGGCTAACGCAGCCTGGGAC
CCTGTGTGCCAGCACTTACTCTTTTGTGCAGCACATGTGACAATGAAGGATGGATGTATCACCTTGATGG
TTGTGGTGTTGGGGTCCTGATTCCAGCATTCATGAGTCAGGGGAAGGTCCCTGCTAAGGACAGACCTTAG
GAGGGCAGTTGGTCCAGGACCCACACTTGCTTTCCTCGTGTTTCCTGATCCTGCCCTGGGTCTGTAGTCA
TACTTCTGGAAATTCCTTTTGGGTCCAAGACTAGGAGGTTCCTCTAAGATCTCATGGCCCTGCTTCCTCC
CAGTGCCCTCACAGGACATTTTCTTCCCACAGGTGGAAAAGGAGGGAGCTACTCTCAGGCTGCGTGTAAG
TGGTGGGGGTGGGAGTGTGGAGGAGCTCACCCACCCCATAATTCCTCCTGTCCCACGTCTCCTGCGGGCT
CTGACCAGGTCCTGTTTTTGTTCTACTCCAGGCAGCGACAGTGCCCAGGGCTCTGATGTGTCTCTCACAG
CTTGAAAAGGTGAGATTCTTGGGGTCTAGAGTGGGTGGGGTGGCGGGTCTGGGGGTGGGTGGGGCAGAGG
GGAAAGGCCTGGGTAATGGGGATTCTTTGATTGGGATGTTTCGCGTGTGTGGTGGGCTGTTTAGAGTGTC
ATCGCTTACCATGACTAACCAGAATTTGTTCATGACTGTTGTTTTCTGTAGCCTGAGACAGCTGTCTTGT
GAGGGACTGAGATGCAGGATTTCTTCACGCCTCCCCTTTGTGACTTCAAGAGCCTCTGGCATCTCTTTCT
GCAAAGGCACCTGAATGTGTCTGCGTCCCTGTTAGCATAATGTGAGGAGGTGGAGAGACAGCCCACCCTT
GTGTCCACTGTGACCCCTGTTCCCATGCTGACCTGTGTTTCCTCCCCAGTCATCTTTCTTGTTCCAGAGA
GGTGGGGCTGGATGTCTCCATCTCTGTCTCAACTTTACGTGCACTGAGCTGCAACTTCTTACTTCCCTAC
TGAAAATAAGAATCTGAATATAAATTTGTTTTCTCAAATATTTGCTATGAGAGGTTGATGGATTAATTAA
ATAAGTCAATTCCTGGAATTTGAGAGAGCAAATAAAGACCTGAGAACCTTCCAGAATCTGCATGTTCGCT
GTGCTGAGTCTGTTGCAGGTGGGGTGTGGAGAAGGCTGTGGGGGGCCGAGTGTGGACGGGGCCTGTGCCC
ATTTGGTGTTGAGTCCATCATGGGCTTTATGTGGTTAGTCCTCAGCTGGGTCACCTTCACTGCTCCATTG
TCCTTGTCCCTTCAGTGGAAACTTGTCCAGTGGGAGCTGTGACCACAGAGGCTCACACATCGCCCTGGGC
GGCCCCTGCACACGGGGGTCTCTGTGCATTCTGAGACAAATTTTCAGAGCCATTCACCTCCTGCTCTGCT
TCTAGAGCTCCTTTTCTGCTCTGCTCTTCTGCCCTCTCTCCCTGCCCTGGTTCTAGTGATCTTGGTGCTG
AATCCAATCCCAACTCATGAATCTGTAAAGCAGAGTCTAATTTAGACTTACATTTGTCTGTGAAATTGGA
CCCATCATCAAGGACTGTTCTTTCCTGAAGAGAGAA
>TMM_HLA_B_00047 
TTGTGCAGGACTCAGGCAGACAGTGTGACAAAGAGGCTGGTGTAGGAGAAGAGGGATCAGGACGAAGTCC
CAGGCCCCGGGCGGGGCTCTCAGGGTCTCAGGCTCCGAGAGCCTTGTCTGCATTGGGGAGGCGCAGCGTT
GGGGATTCCCCACTCCCACGAGTTTCACTTCTTCTCCCAACCTATGTCGGGTCCTTCTTCCAGGATACTC
GTGACGCGTCCCCATTTCCCACTCCCATTGGGTGTCGGATATCTAGAGAAGCCAATCAGTGTCGCCGGGG
TCCCAGTTCTAAAGTCCCCACGCACCCACCCGGACTCAGAATCTCCTCAGACGCCGAGATGCGGGTCACG
GCGCCCCGAACCGTCCTCCTGCTGCTCTGGGGGGCAGTGGCCCTGACCGAGACCTGGGCCGGTGAGTGCG
GGGTCGGGAGGGAAATGGCCTCTGTGGGGAGGAGCGAGGGGACCGCAGGCGGGGGCGCAGGACCTGAGGA
GCCGCGCCGGGAGGAGGGTCGGGCGGGTCTCAGCCCCTCCTCGCCCCCAGGCTCCCACTCCATGAGGTAT
TTCTACACCGCCATGTCCCGGCCCGGCCGCGGGGAGCCCCGCTTCATTGCAGTGGGCTACGTGGACGACA
CCCAGTTCGTGAGGTTCGACAGCGACGCCGCGAGTCCGAGGACGGAGCCCCGGGCGCCATGGATAGAGCA
GGAGGGGCCGGAGTATTGGGACCGGAACACACAGATCTTCAAGACCAACACACAGACTTACCGAGAGAAC
CTGCGGATCGCGCTCCGCTACTACAACCAGAGCGAGGCCGGTGAGTGACCCCGGCCCGGGGCGCAGGTCA
CGACTCCCCATCCCCCACGTACGGCCCGGGTCGCCCCGAGTCTCCGGGTCCGAGATCCGCCTCCCTGAGG
CCGCGGGACCCGCCCAGACCCTCGACCGGCGAGAGCCCCAGGCGCGTTTACCCGGTTTCATTTTCAGTTG
AGGCCAAAATCCCCGCGGGTTGGTCGGGGCGGGGCGGGGCTCGGGGGACGGTGCTGACCGCGGGGCCGGG
GCCAGGGTCTCACACTTGGCAGACGATGTATGGCTGCGACGTGGGGCCGGACGGGCGCCTCCTCCGCGGG
CATAACCAGTACGCCTACGACGGCAAAGATTACATCGCCCTGAACGAGGACCTGAGCTCCTGGACCGCGG
CGGACACCGCGGCTCAGATCACCCAGCGCAAGTGGGAGGCGGCCCGTGAGGCGGAGCAGCTGAGAGCCTA
CCTGGAGGGCCTGTGCGTGGAGTGGCTCCGCAGACACCTGGAGAACGGGAAGGAGACGCTGCAGCGCGCG
GGTACCAGGGGCAGTGGGGAGCCTTCCCCATCTCCTATAGGTCGCCGGGGATGGCCTCCCACGAGAAGAG
GAGGAAAATGGGATCAGCGCTAGAATGTCGCCCTCCCTTGAATGGAGAATGGCATGAGTTTTCCTGAGTT
TCCTCTGAGGGCCCCCTCTTCTCTCTAGGACAATTAAGGGATGACGTCTCTGAGGAAATGGAGGGGAAGA
CAGTCCCTAGAATACTGATCAGGGGTCCCCTTTGACCCCTGCAGCAGCCTTGGGAACCGTGACTTTTCCT
CTCAGGCCTTGTTCTCTGCCTCACACTCAGTGTGTTTGGGGCTCTGATTCCAGCACTTCTGAGTCACTTT
ACCTCCACTCAGATCAGGAGCAGAAGTCCCTGTTCCCCGCTCAGAGACTCGAACTTTCCAATGAATAGGA
GATTATCCCAGGTGCCTGCGTCCAGGCTGGTGTCTGGGTTCTGTGCCCCTTCCCCACACCAGGTGTCCTG
TCCATTCTCAGGCTGGTCACATGGGTGGTCCTAGGGTGTCCCATGAGAGATGCAAAGCGCCTGAATTTTC
TGACTCTTCCCATCAGACCCCCCAAAGACACACGTGACCCACCACCCCGTCTCTGACCATGAGGCCACCC
TGAGGTGCTGGGCCCTGGGCTTCTACCCTGCGGAGATCACACTGACCTGGCAGCGGGATGGCGAGGACCA
AACTCAGGACACTGAGCTTGTGGAGACCAGACCAGCAGGAGATAGAACCTTCCAGAAGTGGGCAGCTGTG
GTGGTGCCTTCTGGAGAAGAGCAGAGATACACATGCCATGTACAGCATGAGGGGCTGCCGAAGCCCCTCA
CCCTGAGATGGGGTAAGGAGGGGGATGAGGGGTCATATCTCTTCTCAGGGAAAGCAGGAGCCCTTCTGGA
GCCCTTCAGCAGGGTCAGGGCCCCTCGTCTTCCCCTCCTTTCCCAGAGCCATCTTCCCAGTCCACCATCC
CCATCGTGGGCATTGTTGCTGGCCTGGCTGTCCTAGCAGTTGTGGTCATCGGAGCTGTGGTCGCTACTGT
GATGTGTAGGAGGAAGAGCTCAGGTAGGGAAGGGGTGAGGGGTGGGGTCTGGGTTTTCTTGTCCCACTGG
GGGTTTCAAGCCCCAGGTAGAAGTGTTCCCTGCCTCATTACTGGGAAGCAGCATCCACACAGGGGCTAAC
GCAGCCTGGGACCCTGTGTGCCAGCACTTACTCTTTTGTGCAGCACATGTGACAATGAAGGACGGATGTA
TCACCTTGATGGTTGTGGTGTTGGGGTCCTGATTTCAGCATTCATGAGTCAGGGGAAGGTCCCTGCTAAG
GACAGACCTTAGGAGGGCAGTTGGTCCAGGACCCACACTTGCTTTCCTCGTGTTTCCTGATCCTGCCTTG
GGTCTGTAGTCATACTTCTGGAAATTCCTTTTGGGTCCAAGACGAGGAGGTTCCTCTAAGATCTCATGGC
CCTGCTTCCTCCCAGTCCCCTCACAGGACATTTTCTTCCCACAGGTGGAAAAGGAGGGAGCTACTCTCAG
GCTGCGTGTAAGTGGTGGGGGTGGGAGTGTGGAGGAGCTCACCCACCCCATAATTCCTCCTGTCCCACGT
CTCCTGCGGGCTCTGACCAGGTCCTGTTTTTGTTCTACTCCAGCCAGCGACAGTGCCCAGGGCTCTGATG
TGTCTCTCACAGCTTGAAAAGGTGAGATTCTTGGGGTCTAGAGTGGGCGGGGGGGGCGGGGAGGGGGCAG
AGGGGAAAGGCCTGGGTAATGGAGATTCTTTGATTGGGATGTTTCGCGTGTGTCGTGGGCTGTTCAGAGT
GTCATCACTTACCATGACTAACCAGAATTTGTTCATGACTGTTGTTTTCTGTAGCCTGAGACAGCTGTCT
TGTGAGGGACTGAGATGCAGGATTTCTTCACTCCTCCCCTTTGTGACTTCAAGAGCCTCTGGCATCTCTT
TCTGCAAAGGCACCTGAATGTGTCTGCGTTCCTGTTAGCATAATGTGAGGAGGTGGAGAGACAGCCCACC
CTTGTGTCCACTGTGACCCCTGTTCCCATGCTGACCTGTGTTTCCTCCCCAGTCATCTTTCTTGTTCCAG
AGAGGTGGGGCTGGATGTCTCCATCTCTGTCTCAACTTTATGTGCACTGAGCTGCAACTTCTTACTTCCC
TACTGAAAATAAGAATCTGAATATACATTTGTTTTCTCAAATATTTGCTATGAGAGGTTGATGGATTAAT
TAAATAAGTCAATTCCTGGAATGTGAGAGAGCAAATAAAGACCTGAGAACCTTCCAGAATCTGCATGTTC
GCTGTGCTGAGTCTATTGCAGGTGGGGTGTGGAGAAGGCTGTGGGGGGCCGAGTGTGGACAGGGCCTGTG
CCCAGTTGTTGTTGAGCCCATCATGGGCTTTATGTGGTTAGTCCTCAGCTGGGTCACCTTCACTGCCCCA
TTGTCCTTGTCCCTTCAGCGGAAACTTGTCCAGTGGGAGCTGTGACCACAGAGGCTCACACATCGCCCAG
GGTGGCCCCTGCACACGGGGGTCTCTGTGCATTCTGAGACAAATTTTCAGAGCCATTCACCTCCTGCCCT
GCTTCTAGAGCTCCTTTTCTGCTCTGCTCTCCTGCCCTCTCTCCCTGCCCTGGTTCTAGTGATCTTGGTG
CTGAATCCAATCCCAACTCATGAATCTGTAAAGCAGAGTCTAATTTAGAGTTACATTTGTCTGTGAAATT
GGACCCATCATCAAGGACTGTTCTTTCCTGAAGAGAGAA
>TMM_HLA_B_00048 
TTGTGCAGGACTCAGGCAGACAGTGTGACAAAGAGGCTGGTGTAGGAGAAGAGGGATCAGGACGAAGTCC
CAGGCCCCGGGCGGGGCTCTCAGGGTCTCAGGCTCCGAGAGCCTTGTCTGCATTGGGGAGGCGCAGCGTT
GGGGATTCCCCACTCCCACGAGTTTCACTTCTTCTCCCAACCTATGTCGGGTCCTTCTTCCAGGATACTC
GTGACGCGTCCCCATTTCCCACTCCCATTGGGTGTCGGATATCTAGAGAAGCCAATCAGTGTCGCCGGGG
TCCCAGTTCTAAAGTCCCCACGCACCCACCCGGACTCAGAATCTCCTCAGACGCCGAGATGCGGGTCACG
GCGCCCCGAACCGTCCTCCTGCTGCTCTGGGGGGCAGTGGCCCTGACCGAGACCTGGGCCGGTGAGTGCG
GGGTCGGGAGGGAAATGGCCTCTGTGGGGAGGAGCGAGGGGACCGCAGGCGGGGGCGCAGGACCTGAGGA
GCCGCGCCGGGAGGAGGGTCGGGCGGGTCTCAGCCCCTCCTCGCCCCCAGGCTCCCACTCCATGAGGTAT
TTCTACACCGCCATGTCCCGGCCCGGCCGCGGGGAGCCCCGCTTCATTGCAGTGGGCTACGTGGACGACA
CCCAGTTCGTGAGGTTCGACAGCGACGCCGCGAGTCCGAGGACGGAGCCCCGGGCGCCATGGATAGAGCA
GGAGGGGCCGGAGTATTGGGACCGGAACACACAGATCTTCAAGACCAACACACAGACTTACCGAGAGAAC
CTGCGGATCGCGCTCCGCTACTACAACCAGAGCGAGGCCGGTGAGTGACCCCGGCCCGGGGCGCAGGTCA
CGACTCCCCATCCCCCACGTACGGCCCGGGTCGCCCCGAGTCTCCGGGTCCGAGATCCGCCTCCCTGAGG
CCGCGGGACCCGCCCAGACCCTCGACCGGCGAGAGCCCCAGGCGCGTTTACCCGGTTTCATTTTCAGTTG
AGGCCAAAATCCCCGCGGGTTGGTCGGGGCGGGGCGGGGCTCGGGGGACGGTGCTGACCGCGGGGCCGGG
GCCAGGGTCTCACACTTGGCAGACGATGTATGGCTGCGACGTGGGGCCGGACGGGCGCCTCCTCCGCGGG
CATAACCAGTACGCCTACGACGGCAAAGATTACATCGCCCTGAACGAGGACCTGAGCTCCTGGACCGCGG
CGGACACCGCGGCTCAGATCACCCAGCGCAAGTGGGAGGCGGCCCGTGAGGCGGAGCAGCTGAGAGCCTA
CCTGGAGGGCCTGTGCGTGGAGTGGCTCCGCAGACACCTGGAGAACGGGAAGGAGACGCTGCAGCGCGCG
GGTACCAGGGGCAGTGGGGAGCCTTCCCCATCTCCTATAGGTCGCCGGGGATGGCCTCCCACGAGAAGAG
GAGGAAAATGGGATCAGCGCTAGAATGTCGCCCTCCCTTGAATGGAGAATGGCATGAGTTTTCCTGAGTT
TCCTCTGAGGGCCCCCTCTTCTCTCTAGGACAATTAAGGGATGACGTCTCTGAGGAAATGGAGGGGAAGA
CAGTCCCTAGAATACTGATCAGGGGTCCCCTTTGACCCCTGCAGCAGCCTTGGGAACCGTGACTTTTCCT
CTCAGGCCTTGTTCTCTGCCTCACACTCAGTGTGTTTGGGGCTCTGATTCCAGCACTTCTGAGTCACTTT
ACCTCCACTCAGATCAGGAGCAGAAGTCCCTGTTCCCCGCTCAGAGACTCGAACTTTCCAATGAATAGGA
GATTATCCCAGGTGCCTGCGTCCAGGCTGGTGTCTGGGTTCTGTGCCCCTTCCCCACACCAGGTGTCCTG
TCCATTCTCAGGCTGGTCACATGGGTGGTCCTAGGGTGTCCCATGAGAGATGCAAAGCGCCTGAATTTTC
TGACTCTTCCCATCAGACCCCCCAAAGACACACGTGACCCACCACCCCGTCTCTGACCATGAGGCCACCC
TGAGGTGCTGGGCCCTGGGCTTCTACCCTGCGGAGATCACACTGACCTGGCAGCGGGATGGCGAGGACCA
AACTCAGGACACTGAGCTTGTGGAGACCAGACCAGCAGGAGATAGAACCTTCCAGAAGTGGGCAGCTGTG
GTGGTGCCTTCTGGAGAAGAGCAGAGATACACATGCCATGTACAGCATGAGGGGCTGCCGAAGCCCCTCA
CCCTGAGATGGGGTAAGGAGGGGGATGAGGGGTCATATCTCTTCTCAGGGAAAGCAGGAGCCCTTCTGGA
GCCCTTCAGCAGGGTCAGGGCCCCTCGTCTTCCCCTCCTTTCCCAGAGCCATCTTCCCAGTCCACCATCC
CCATCGTGGGCATTGTTGCTGGCCTGGCTGTCCTAGCAGTTGTGGTCATCGGAGCTGTGGTCGCTACTGT
GATGTGTAGGAGGAAGAGCTCAGGTAGGGAAGGGGTGAGGGGTGGGGTCTGGGTTTTCTTGTCCCACTGG
GGGTTTCAAGCCCCAGGTAGAAGTGTTCCCTGCCTCATTACTGGGAAGCAGCATCCACACAGGGGCTAAC
GCAGCCTGGGACCCTGTGTGCCAGCACTTACTCTTTTGTGCAGCACATGTGACAATGAAGGACGGATGTA
TCACCTTGATGGTTGTGGTGTTGGGGTCCTGATTTCAGCATTCATGAGTCAGGGGAAGGTCCCTGCTAAG
GACAGACCTTAGGAGGGCAGTTGGTCCAGGACCCACACTTGCTTTCCTCGTGTTTCCTGATCCTGCCTTG
GGTCTGTAGTCATACTTCTGGAAATTCCTTTTGGGTCCAAGACGAGGAGGTTCCTCTAAGATCTCATGGC
CCTGCTTCCTCCCAGTCCCCTCACAGGACATTTTCTTCCCACAGGTGGAAAAGGAGGGAGCTACTCTCAG
GCTGCGTGTAAGTGGTGGGGGTGGGAGTGTGGAGGAGCTCACCCACCCCATAATTCCTCCTGTCCCACGT
CTCCTGCGGGCTCTGACCAGGTCCTGTTTTTGTTCTACTCCAGCCAGCGACAGTGCCCAGGGCTCTGATG
TGTCTCTCACAGCTTGAAAAGGTGAGATTCTTGGGGTCTAGAGTGGGCGGGGGGGGCGGGGAGGGGGCAG
AGGGGAAAGGCCTGGGTAATGGAGATTCTTTGATTGGGATGTTTCGCGTGTGTCGTGGGCTGTTCAGAGT
GTCATCACTTACCATGACTAACCAGAATTTGTTCATGACTGTTGTTTTCTGTAGCCTGAGACAGCTGTCT
TGTGAGGGACTGAGATGCAGGATTTCTTCACTCCTCCCCTTTGTGACTTCAAGAGCCTCTGGCATCTCTT
TCTGCAAAGGCACCTGAATGTGTCTGCGTTCCTGTTAGCATAATGTGAGGAGGTGGAGAGACAGCCCACC
CTTGTGTCCACTGTGACCCCTGTTCCCATGCTGACCTGTGTTTCCTCCCCAGTCATCTTTCTTGTTCCAG
AGAGGTGGGGCTGGATGTCTCCATCTCTGTCTCAACTTTATGTGCACTGAGCTGCAACTTCTTACTTCCC
TACTGAAAATAAGAATCTGAATATACATTTGTTTTCTCAAATATTTGCTATGAGAGGTTGATGGATTAAT
TAAATAAGTCAATTCCTGGAATGTGAGAGAGCAAATAAAGACCTGAGAACCTTCCAGAATCTGCATGTTC
GCTGTGCTGAGTCTATTGCAGGTGGGGTGTGGAGAAGGCTGTGGGGGGCCGAGTGTGGACAGGGCCTGTG
CCCAGTTGTTGTTGAGCCCATCATGGGCTTTATGTGGTTAGTCCTCAGCTGGGTCACCTTCACTGCTCCA
TTGTCCTTGTCCCTTCAGTGGAAACTTGTCCAGTGGGAGCTGTGACCACAGAGGCTCACACATCGCCCAG
GGTGGCCCCTGCACACGGGGGTCTCTGTGCATTCTGAGACAAATTTTCAGAGCCATTCACCTCCTGCCCT
GCTTCTAGAGCTCCTTTTCTGCTCTGCTCTTCTGCCCTCTCTCCCTGCCCTGGTTCTAGTGATCTTGGTG
CTGAATCCAATCCCAACTCATGAATCTGTAAAGCAGAGTCTAATTTAGACTTACATTTGTCTGTGAAATT
GGACCCATCATCAAGGACTGTTCTTTCCTGAAGAGAGAA
>TMM_HLA_B_00049 
TTGTGCAGGACTCAGGCAGACAGTGTGACAAAGAGGCTGGTGTAGGAGAAGAGGGATCAGGACGAAGTCC
CAGGCCCCGGGCGGGGCTCTCAGGGTCTCAGGCTCCGAGAGCCTTGTCTGCATTGGGGAGGCGCAGCGTT
GGGGATTCCCCACTCCCACGAGTTTCACTTCTTCTCCCAACCTATGTCGGGTCCTTCTTCCAGGATACTC
GTGACGCGTCCCCATTTCCCACTCCCATTGGGTGTCGGATATCTAGAGAAGCCAATCAGTGTCGCCGGGG
TCCCAGTTCTAAAGTCCCCACGCACCCACCCGGACTCAGAATCTCCTCAGACGCCGAGATGCGGGTCACG
GCGCCCCGAACCGTCCTCCTGCTGCTCTGGGGGGCAGTGGCCCTGACCGAGACCTGGGCCGGTGAGTGCG
GGGTCGGGAGGGAAATGGCCTCTGTGGGGAGGAGCGAGGGGACCGCAGGCGGGGGCGCAGGACCTGAGGA
GCCGCGCCGGGAGGAGGGTCGGGCGGGTCTCAGCCCCTCCTCGCCCCCAGGCTCCCACTCCATGAGGTAT
TTCTACACCGCCATGTCCCGGCCCGGCCGCGGGGAGCCCCGCTTCATTGCAGTGGGCTACGTGGACGACA
CCCAGTTCGTGAGGTTCGACAGCGACGCCGCGAGTCCGAGGACGGAGCCCCGGGCGCCATGGATAGAGCA
GGAGGGGCCGGAGTATTGGGACCGGAACACACAGATCTTCAAGACCAACACACAGACTTACCGAGAGAAC
CTGCGGATCGCGCTCCGCTACTACAACCAGAGCGAGGCCGGTGAGTGACCCCGGCCCGGGGCGCAGGTCA
CGACTCCCCATCCCCCACGTACGGCCCGGGTCGCCCCGAGTCTCCGGGTCCGAGATCCGCCTCCCTGAGG
CCGCGGGACCCGCCCAGACCCTCGACCGGCGAGAGCCCCAGGCGCGTTTACCCGGTTTCATTTTCAGTTG
AGGCCAAAATCCCCGCGGGTTGGTCGGGGCGGGGCGGGGCTCGGGGGACGGTGCTGACCGCGGGGCCGGG
GCCAGGGTCTCACACTTGGCAGACGATGTATGGCTGCGACGTGGGGCCGGACGGGCGCCTCCTCCGCGGG
CATAACCAGTACGCCTACGACGGCAAAGATTACATCGCCCTGAACGAGGACCTGAGCTCCTGGACCGCGG
CGGACACCGCGGCTCAGATCACCCAGCGCAAGTGGGAGGCGGCCCGTGAGGCGGAGCAGCTGAGAGCCTA
CCTGGAGGGCCTGTGCGTGGAGTGGCTCCGCAGACACCTGGAGAACGGGAAGGAGACGCTGCAGCGCGCG
GGTACCAGGGGCAGTGGGGAGCCTTCCCCATCTCCTATAGGTCGCCGGGGATGGCCTCCCACGAGAAGAG
GAGGAAAATGGGATCAGCGCTAGAATGTCGCCCTCCCTTGAATGGAGAATGGCATGAGTTTTCCTGAGTT
TCCTCTGAGGGCCCCCTCTTCTCTCTAGGACAATTAAGGGATGACGTCTCTGAGGAAATGGAGGGGAAGA
CAGTCCCTAGAATACTGATCAGGGGTCCCCTTTGACCCCTGCAGCAGCCTTGGGAACCGTGACTTTTCCT
CTCAGGCCTTGTTCTCTGCCTCACACTCAGTGTGTTTGGGGCTCTGATTCCAGCACTTCTGAGTCACTTT
ACCTCCACTCAGATCAGGAGCAGAAGTCCCTGTTCCCCGCTCAGAGACTCGAACTTTCCAATGAATAGGA
GATTATCCCAGGTGCCTGCGTCCAGGCTGGTGTCTGGGTTCTGTGCCCCTTCCCCACACCAGGTGTCCTG
TCCATTCTCAGGCTGGTCACATGGGTGGTCCTAGGGTGTCCCATGAGAGATGCAAAGCGCCTGAATTTTC
TGACTCTTCCCATCAGACCCCCCAAAGACACACGTGACCCACCACCCCGTCTCTGACCATGAGGCCACCC
TGAGGTGCTGGGCCCTGGGCTTCTACCCTGCGGAGATCACACTGACCTGGCAGCGGGATGGCGAGGACCA
AACTCAGGACACTGAGCTTGTGGAGACCAGACCAGCAGGAGATAGAACCTTCCAGAAGTGGGCAGCTGTG
GTGGTGCCTTCTGGAGAAGAGCAGAGATACACATGCCATGTACAGCATGAGGGGCTGCCGAAGCCCCTCA
CCCTGAGATGGGGTAAGGAGGGGGATGAGGGGTCATATCTCTTCTCAGGGAAAGCAGGAGCCCTTCTGGA
GCCCTTCAGCAGGGTCAGGGCCCCTCGTCTTCCCCTCCTTTCCCAGAGCCATCTTCCCAGTCCACCATCC
CCATCGTGGGCATTGTTGCTGGCCTGGCTGTCCTAGCAGTTGTGGTCATCGGAGCTGTGGTCGCTACTGT
GATGTGTAGGAGGAAGAGCTCAGGTAGGGAAGGGGTGAGGGGTGGGGTCTGGGTTTTCTTGTCCCACTGG
GGGTTTCAAGCCCCAGGTAGAAGTGTTCCCTGCCTCATTACTGGGAAGCAGCATCCACACAGGGGCTAAC
GCAGCCTGGGACCCTGTGTGCCAGCACTTACTCTTTTGTGCAGCACATGTGACAATGAAGGACGGATGTA
TCACCTTGATGGTTGTGGTGTTGGGGTCCTGATTTCAGCATTCATGAGTCAGGGGAAGGTCCCTGCTAAG
GACAGACCTTAGGAGGGCAGTTGGTCCAGGACCCACACTTGCTTTCCTCGTGTTTCCTGATCCTGCCTTG
GGTCTGTAGTCATACTTCTGGAAATTCCTTTTGGGTCCAAGACGAGGAGGTTCCTCTAAGATCTCATGGC
CCTGCTTCCTCCCAGTCCCCTCACAGGACATTTTCTTCCCACAGGTGGAAAAGGAGGGAGCTACTCTCAG
GCTGCGTGTAAGTGGTGGGGGTGGGAGTGTGGAGGAGCTCACCCACCCCATAATTCCTCCTGTCCCACGT
CTCCTGCGGGCTCTGACCAGGTCCTGTTTTTGTTCTACTCCAGCCAGCGACAGTGCCCAGGGCTCTGATG
TGTCTCTCACAGCTTGAAAAGGTGAGATTCTTGGGGTCTAGAGTGGGCGGGGGGGGCGGGGAGGGGGCAG
AGGGGAAAGGCCTGGGTAATGGAGATTCTTTGATTGGGATGTTTCGCGTGTGTCGTGGGCTGTTCAGAGT
GTCATCACTTACCATGACTAACCAGAATTTGTTCATGACTGTTGTTTTCTGTAGCCTGAGACAGCTGTCT
TGTGAGGGACTGAGATGCAGGATTTCTTCACTCCTCCCCTTTGTGACTTCAAGAGCCTCTGGCATCTCTT
TCTGCAAAGGCACCTGAATGTGTCTGCGTTCCTGTTAGCATAATGTGAGGAGGTGGAGAGACAGCCCACC
CTTGTGTCCACTGTGACCCCTGTTCCCATGCTGACCTGTGTTTCCTCCCCAGTCATCTTTCTTGTTCCAG
AGAGGTGGGGCTGGATGTCTCCATCTCTGTCTCAACTTTATGTGCACTGAGCTGCAACTTCTTACTTCCC
TACTGAAAATAAGAATCTGAATATACATTTGTTTTCTCAAATATTTGCTATGAGAGGTTGATGGATTAAT
TAAATAAGTCAATTCCTGGAATGTGAGAGAGCAAATAAAGACCTGAGAACCTTCCAGAATCTGCATGTTC
GCTGTGCTGAGTCTATTGCAGGTGGGGTGTGGAGAAGGCTGTGGGGGGCCGAGTGTGGACAGGGCCTGTG
CCCAGTTGTTGTTGAGCCCATCATGGGCTTTATGTGGTTAGTCCTCAGCTGGGTCACCTTCACTGCTCCA
TTGTCCTTGTCCCTTCAGTGGAAACTTGTCCAGTGGGAGCTGTGACCACAGAGGCTCACACATCGCCCAG
GGTGGCCCCTGCACACGGGGGTCTCTGTGCATTCTGAGACAAATTTTCAGAGCCATTCACCTCCTGCCCT
GCTTCTAGAGCTCCTTTTCTGCTCTGCTCTTCTGCCCTCTCTCCCTGCCCTGGTTCTAGTGATCTTGGTG
CTGAATCCAATCCCAACTCATGAATCTGTAAAGCAGAGTCTAATTTAGACTTACATTTGTCTGTGAAATT
GGACCCATCATCAAGGACTGTTCTTTCCTGAAGGGAGAA
>TMM_HLA_B_00050 
TTGTGCAGGACTCAGGCAGACAGTGTGACAAAGAGGCTGGTGTAGGAGAAGAGGGATCAGGACGAAGTCC
CAGGCCCCGGGCGGGGCTCTCAGGGTCTCAGGCTCCGAGAGCCTTGTCTGCATTGGGGAGGCGCAGCGTT
GGGGATTCCCCACTCCCACGAGTTTCACTTCTTCTCCCAACCTATGTCGGGTCCTTCTTCCAGGATACTC
GTGACGCGTCCCCATTTCCCACTCCCATTGGGTGTCGGATATCTAGAGAAGCCAATCAGTGTCGCCGGGG
TCCCAGTTCTAAAGTCCCCACGCACCCACCCGGACTCAGAATCTCCTCAGACGCCGAGATGCGGGTCACG
GCGCCCCGAACCGTCCTCCTGCTGCTCTGGGGGGCAGTGGCCCTGACCGAGACCTGGGCCGGTGAGTGCG
GGGTCGGGAGGGAAATGGCCTCTGTGGGGAGGAGCGAGGGGACCGCAGGCGGGGGCGCAGGACCTGAGGA
GCCGCGCCGGGAGGAGGGTCGGGCGGGTCTCAGCCCCTCCTCGCCCCCAGGCTCCCACTCCATGAGGTAT
TTCTACACCGCCATGTCCCGGCCCGGCCGCGGGGAGCCCCGCTTCATCGCAGTGGGCTACGTGGACGACA
CCCAGTTCGTGAGGTTCGACAGCGACGCCGCGAGTCCGAGGACGGAGCCCCGGGCGCCATGGATAGAGCA
GGAGGGGCCGGAGTATTGGGACCGGGAGACACAGATCTCCAAGACCAACACACAGACTTACCGAGAGAAC
CTGCGGATCGCGCTCCGCTACTACAACCAGAGCGAGGCCGGTGAGTGACCCCGGCCCGGGGCGCAGGTCA
CGACTCCCCATCCCCCACGTACGGCCCGGGTCGCCCCGAGTCTCCGGGTCCGAGATCCGCCTCCCTGAGG
CCGCGGGACCCGCCCAGACCCTCGACCGGCGAGAGCCCCAGGCGCGTTTACCCGGTTTCATTTTCAGTTG
AGGCCAAAATCCCCGCGGGTTGGTCGGGGCGGGGCGGGGCTCGGGGGACGGTGCTGACCGCGGGGCCGGG
GCCAGGGTCTCACACTTGGCAGACGATGTATGGCTGCGACGTGGGGCCGGACGGGCGCCTCCTCCGCGGG
CATAACCAGTACGCCTACGACGGCAAAGATTACATCGCCCTGAACGAGGACCTGAGCTCCTGGACCGCGG
CGGACACCGCGGCTCAGATCACCCAGCGCAAGTGGGAGGCGGCCCGTGAGGCGGAGCAGCTGAGAGCCTA
CCTGGAGGGCCTGTGCGTGGAGTGGCTCCGCAGACACCTGGAGAACGGGAAGGAGACGCTGCAGCGCGCG
GGTACCAGGGGCAGTGGGGAGCCTTCCCCATCTCCTATAGGTCGCCGGGGATGGCCTCCCACGAGAAGAG
GAGGAAAATGGGATCAGCGCTAGAATGTCGCCCTCCCTTGAATGGAGAATGGCATGAGTTTTCCTGAGTT
TCCTCTGAGGGCCCCCTCTTCTCTCTAGGACAATTAAGGGATGACGTCTCTGAGGAAATGGAGGGGAAGA
CAGTCCCTAGAATACTGATCAGGGGTCCCCTTTGACCCCTGCAGCAGCCTTGGGAACCGTGACTTTTCCT
CTCAGGCCTTGTTCTCTGCCTCACACTCAGTGTGTTTGGGGCTCTGATTCCAGCACTTCTGAGTCACTTT
ACCTCCACTCAGATCAGGAGCAGAAGTCCCTGTTCCCCGCTCAGAGACTCGAACTTTCCAATGAATAGGA
GATTATCCCAGGTGCCTGCGTCCAGGCTGGTGTCTGGGTTCTGTGCCCCTTCCCCACACCAGGTGTCCTG
TCCATTCTCAGGCTGGTCACATGGGTGGTCCTAGGGTGTCCCATGAGAGATGCAAAGCGCCTGAATTTTC
TGACTCTTCCCATCAGACCCCCCAAAGACACACGTGACCCACCACCCCGTCTCTGACCATGAGGCCACCC
TGAGGTGCTGGGCCCTGGGCTTCTACCCTGCGGAGATCACACTGACCTGGCAGCGGGATGGCGAGGACCA
AACTCAGGACACTGAGCTTGTGGAGACCAGACCAGCAGGAGATAGAACCTTCCAGAAGTGGGCAGCTGTG
GTGGTGCCTTCTGGAGAAGAGCAGAGATACACATGCCATGTACAGCATGAGGGGCTGCCGAAGCCCCTCA
CCCTGAGATGGGGTAAGGAGGGGGATGAGGGGTCATATCTCTTCTCAGGGAAAGCAGGAGCCCTTCTGGA
GCCCTTCAGCAGGGTCAGGGCCCCTCGTCTTCCCCTCCTTTCCCAGAGCCATCTTCCCAGTCCACCATCC
CCATCGTGGGCATTGTTGCTGGCCTGGCTGTCCTAGCAGTTGTGGTCATCGGAGCTGTGGTCGCTACTGT
GATGTGTAGGAGGAAGAGCTCAGGTAGGGAAGGGGTGAGGGGTGGGGTCTGGGTTTTCTTGTCCCACTGG
GGGTTTCAAGCCCCAGGTAGAAGTGTTCCCTGCCTCATTACTGGGAAGCAGCATCCACACAGGGGCTAAC
GCAGCCTGGGACCCTGTGTGCCAGCACTTACTCTTTTGTGCAGCACATGTGACAATGAAGGACGGATGTA
TCACCTTGATGGTTGTGGTGTTGGGGTCCTGATTTCAGCATTCATGAGTCAGGGGAAGGTCCCTGCTAAG
GACAGACCTTAGGAGGGCAGTTGGTCCAGGACCCACACTTGCTTTCCTCGTGTTTCCTGATCCTGCCTTG
GGTCTGTAGTCATACTTCTGGAAATTCCTTTTGGGTCCAAGACGAGGAGGTTCCTCTAAGATCTCATGGC
CCTGCTTCCTCCCAGTCCCCTCACAGGACATTTTCTTCCCACAGGTGGAAAAGGAGGGAGCTACTCTCAG
GCTGCGTGTAAGTGGTGGGGGTGGGAGTGTGGAGGAGCTCACCCACCCCATAATTCCTCCTGTCCCACGT
CTCCTGCGGGCTCTGACCAGGTCCTGTTTTTGTTCTACTCCAGCCAGCGACAGTGCCCAGGGCTCTGATG
TGTCTCTCACAGCTTGAAAAGGTGAGATTCTTGGGGTCTAGAGTGGGCGGGGGGGGCGGGGAGGGGGCAG
AGGGGAAAGGCCTGGGTAATGGAGATTCTTTGATTGGGATGTTTCGCGTGTGTCGTGGGCTGTTCAGAGT
GTCATCACTTACCATGACTAACCAGAATTTGTTCATGACTGTTGTTTTCTGTAGCCTGAGACAGCTGTCT
TGTGAGGGACTGAGATGCAGGATTTCTTCACTCCTCCCCTTTGTGACTTCAAGAGCCTCTGGCATCTCTT
TCTGCAAAGGCACCTGAATGTGTCTGCGTCCCTGTTAGCATAATGTGAGGAGGTGGAGAGACAGCCCACC
CTTGTGTCCACTGTGACCCCTGTTCCCATGCTGACCTGTGTTTCCTCCCCAGTCATCTTTCTTGTTCCAG
AGAGGTGGGGCTGGATGTCTCCATCTCTGTCTCAACTTTATGTGCACTGAGCTGCAACTTCTTACTTCCC
TACTGAAAATAAGAATCTGAATATACATTTGTTTTCTCAAATATTTGCTATGAGAGGTTGATGGATTAAT
TAAATAAGTCAATTCCTGGAATGTGAGAGAGCAAATAAAGACCTGAGAACCTTCCAGAATCTGCATGTTC
GCTGTGCTGAGTCTATTGCAGGTGGGGTGTGGAGAAGGCTGTGGGGGGCCGAGTGTGGACAGGGCCTGTG
CCCAGTTGTTGTTGAGCCCATCATGGGCTTTATGTGGTTAGTCCTCAGCTGGGTCACCTTCACTGCCCCA
TTGTCCTTGTCCCTTCAGCGGAAACTTGTCCAGTGGGAGCTGTGACCACAGAGGCTCACACATCGCCCAG
GGTGGCCCCTGCACACGGGGGTCTCTGTGCATTCTGAGACAAATTTTCAGAGCCATTCACCTCCTGCCCT
GCTTCTAGAGCTCCTTTTCTGCTCTGCTCTCCTGCCCTCTCTCCCTGCCCTGGTTCTAGTGATCTTGGTG
CTGAATCCAATCCCAACTCCTGAATCTGTAAAGCAGAGTCTAATTTAGACTTACATTTGTCTGTGAAATT
GGACCCATCATCAAGGACTGTTCTTTCCTGAAGAGAGAA
>TMM_HLA_B_00051 
TTGTGCAGGACTCAGGCAGACAGTGTGACAAAGAGGCTGGTGTAGGAGAAGAGGGATCAGGACGAAGTCC
CATGTCCCGGACGGGGCTCTCAGGGTCTCAGGCTCCGAGGGCCGCGTCTGCATTGGGGAGGCGCAGCGTT
GGGGATTCCCCACTCCCACGAGTTTCACTTCTTCTCCCAACCTATGTCGGGTCCTTCTTCCAGGATACTC
GTGACGCGTCCCCATTTCCCACTCCCATTGGGTGTCGGGTGTCTAGAGAAGCCAATCAGTGTCGCCGGGG
TCCCAGTTCTAAAGTCCCCACGCACCCACCCGGACTCAGAGTCTCCTCAGACACCGAGATGCGGGTCACG
GCACCCCGAACCCTCCTCCTGCTGCTCTGGGGGGCCCTGGCCCTGACCGAGACCTGGGCCGGTGAGTGCG
GGTCGGGAGGGAAATGGCCTCTGTGGGGAGGAGCGAGGGGACCGCAGGCGGGGGCGCAGGACCCGGGGAG
CCGCGCCGGGAGGAGGGTCTGGCGGGTCTCAGCCCCTCCTCGCCCCCAGGCTCCCACTCCATGAGGTATT
TCTACACCGCCATGTCCCGGCCCGGCCGCGGGGAGCCCCGCTTCATCGCAGTGGGCTACGTGGACGACAC
GCAGTTCGTGCGGTTCGACAGCGACGCCGCGAGTCCGAGAGGGGAGCCGCGGGCGCCGTGGGTGGAGCAG
GAGGGGCCGGAGTATTGGGACCGGAACACACAGATCTACAAGGCCCAGGCACAGACTGACCGAGAGAGCC
TGCGGAACCTGCGCGGCTACTACAACCAGAGCGAGGCCGGTGAGTGACCCCGGCCCGGGGCGCAGGTCAC
GACTCCCCATCCCCCACGTACGGCCCGGGTCGCCCCGAGTCTCCGGGTCCGAGATCCGCCTCCCTGAGGC
CGCGGGACCCGCCCAGACCCTCGACCGGCGAGAGCCCCAGGCGCGTTTACCCGGTTTCATTTTCAGTTGA
GGCCAAAATCCCCGCGGGTTGGTCGGGGCGGGGCGGGGCTCGGGGGACGGGGCTGACCGCGGGGCCGGGG
CCAGGGTCTCACACTTGGCAGACGATGTATGGCTGCGACCTGGGGCCGGACGGGCGCCTCCTCCGCGGGC
ATAACCAGTTAGCCTACGACGGCAAGGATTACATCGCCCTGAACGAGGACCTGAGCTCCTGGACCGCGGC
GGACACCGCGGCTCAGATCACCCAGCGCAAGTGGGAGGCGGCCCGTGTGGCGGAGCAGCTGAGAGCCTAC
CTGGAGGGCACGTGCGTGGAGTGGCTCCGCAGATACCTGGAGAACGGGAAGGAGACGCTGCAGCGCGCGG
GTACCAGGGGCAGTGGGGAGCCTTCCCCATCTCCTATAGGTCGCCGGGGATGGCCTCCCACGAGAAGAGG
AGGAAAATGGGATCAGCGCTAGAATGTCGCCCTCCCTTGAATGGAGAATGGCATGAGTTTTCCTGAGTTT
CCTCTGAGGGCCCCCTCTTCTCTCTAGGACAATTAAGGGATGACGTCTCTGAGGAAATGGAGGGGAAGAC
AGTCCCTAGAATACTGATCAGGGGTCCTCTTTGACCCCTGCAGCAGCCTTGGGAACCGTGACTTTTCCTC
TCAGGCCTTGTTCTCTGCCTCACACTCAGTGTGTTTGGGGCTCTGATTCCAGCACTTCTGAGTCACTTTA
CCTCCACTCAGATCAGGAGCAGAAGTCCCTGTTCCCCGCTCAGAGACTCGAACTTTCCAATGAATAGGAG
ATTATCCCAGGTGCCTGCGTCCAGGCTGGTGTCTGGGTTCTGTGCCCCTTCCCCACCCCAGGTGTCCTGT
CCATTCTCAGGCTGGTCACATGGGTGGTCCTAGGGTGTCCTATGAGAGATGCAAAGCGCCTGAATTTTCT
GACTCTTCCCATCAGACCCCCCAAAGACACACGTGACCCACCACCCCATCTCTGACCATGAGGCCACCCT
GAGGTGCTGGGCCCTGGGCTTCTACCCTGCGGAGATCACACTGACCTGGCAGCGGGATGGCGAGGACCAA
ACTCAGGACACTGAGCTTGTGGAGACCAGACCAGCAGGAGATAGAACCTTCCAGAAGTGGGCAGCTGTGG
TGGTGCCTTCTGGAGAAGAGCAGAGATACACATGCCATGTACAGCATGAGGGGCTGCCGAAGCCCCTCAC
CCTGAGATGGGGTAAGGAGGGGGATGAGGGGTCATATCTCTTCTCAGGGAAAGCAGGAGCCCTTCTGGAG
CCCTTCAGCAGGGTCAGGGCCCCTCGTCTTCCCCTCCTTTCCCAGAGCCATCTTCCCAGTCCACCATCCC
CATCGTGGGCATTGTTGCTGGCCTGGCTGTCCTAGCAGTTGTGGTCATCGGAGCTGTGGTCGCTACTGTG
ATGTGTAGGAGGAAGAGCTCAGGTAGGGAAGGGGTGAGGGGTGGGGTCTGGGTTTTCTTGTCCCACTGGG
GGTTTCAAGCCCCAGGTAGAAGTGTTCCCTGCCTCATTACTGGGAAGCAGCATCCACACAGGGGCTAATG
CAGCCTGGGACCCTGTGTGCCAGCACTTACTCTTTTGTGCAGCACATGTGACAATGAAGGACGGATGTAT
CACCTTGATGGTTGTGGTGTTGGGGTCCTGATTTCAGCATTCATGAGTCAGGGGAAGGTCCCTGCTAAGG
ACAGACCTTAGGAGGGCAGTTGGTCCAGGACCCACACTTGCTTTCCTCGTGTTTCCTGATCCTGCCTTGG
GTCTGTAGTCATACTTCTGGAAATTCCTTTTGGGTCCAAGACGAGGAGGTTCCTCTAAGATCTCATGGCC
CTGCTTCCTCCCAGTCCCCTCACAGGACATTTTCTTCCCACAGGTGGAAAAGGAGGGAGCTACTCTCAGG
CTGCGTGTAAGTGGTGGGGGTGGGAGTGTGGAGGAGCTCACCCACCCCATAATTCCTCCTGTCCCACGTC
TCCTGCGGGCTCTGACCAGGTCCTGTTTTTGTTCTACTCCAGCCAGCGACAGTGCCCAGGGCTCTGATGT
GTCTCTCACAGCTTGAAAAGGTGAGATTCTTGGGGTCTAGAGTGGGCGGGGGGGGGTGGGGTGGGGAGGG
GGCAGAGGGGAAAGGCCTGGGTAATGGAGATTCTTTGATTGGGATGTTTCGCGTGTGTGGTGGGCTGTTT
AGAGTGTCATCACTTACCATGACTAACCAGAATTTGTTCATGACTGTTGTTTTCTGTAGCCTGAGACAGC
TGTCTTGTGAGGGACTGAGATGCAGGATTTCTTCACTCCTCCCCTTTGTGACTTCAAGAGCCTCTGGCAT
CTCTTTCTGCAAAGGCACCTGAATGTGTCTGCGTCCCTGTTAGCATAATGTGAGGAGGTGGAGAGACAGC
CCACCCCCGTGTCCACTGTGACCCCTGTTCCCATGCTGACCTGTGTTTCCTCCCCAGTCATCTTTCCTGT
TCCAGAGGGGTGGGGCTGGATGTCTCCATCTCTGTCTCAACTTTATGTGCACTGAGCTGCAACTTCTTAC
TTCCCTACTGAAAATAAGAATCTGAATATAAATTTGTTTTCTCAAATATTTGCTATGAGAGGTTGATGGA
TTAATTAAATAAGTCAATTCCTGGAATGTGAGAGAGCAAATAAAGACCTGAGAACTTTCCAGAATCTGCA
TGTTCGCTGTGCTGAGTCTGTTGCAGGTGGGGTGTGGAGAAGGCTGTGGGGGGCCGAGTGTGGACAGGGC
CTGTGCCCAGTTGTTGTTGAGCCCATCATGGGCTTTATGTGGTTAGTCCTCAGCTGGGTCACCTTCACTG
CCCCATTGTCCTTGTCCCTTCAGCGGAAACTTGTCCAGTGGGAGCTGTGACCACAGAGGCTCACACATCG
CCCAGGGTGGCCCCTGCACACGGGGGTCTCTGTGCATTCTGAGACAAATTTTCAGAGCCATTCACCTCCT
GCCCTGCTTCTAGAGCTCCTTTTCTGCTCTGCTCTCCTGCCCTCTCTCCCTGCCCTGGTTCTAGTGATCT
TGGTGCTGAATCCAATCCCAACTCCTGAATCTGTAAAGCAGAGTCTAATTTAGACTTACATTTGTCTGTG
AAATTGGACCCATCATCAAGGACTGTTCTTTCCTGAAGGGAGAA
>TMM_HLA_B_00052 
TTGTGCAGGACTCAGGCAGACAGTGTGACAAAGAGGCTGGTGTAGGAGAAGAGGGATCAGGACGAAGTCC
CATGTCCCGGACGGGGCTCTCAGGGTCTCAGGCTCCGAGGGCCGCGTCTGCATTGGGGAGGCGCAGCGTT
GGGGATTCCCCACTCCCACGAGTTTCACTTCTTCTCCCAACCTATGTCGGGTCCTTCTTCCAGGATACTC
GTGACGCGTCCCCATTTCCCACTCCCATTGGGTGTCGGGTGTCTAGAGAAGCCAATCAGTGTCGCCGGGG
TCCCAGTTCTAAAGTCCCCACGCACCCACCCGGACTCAGAGTCTCCTCAGACACCGAGATGCGGGTCACG
GCACCCCGAACCCTCCTCCTGCTGCTCTGGGGGGCCCTGGCCCTGACCGAGACCTGGGCCGGTGAGTGCG
GGTCGGGAGGGAAATGGCCTCTGTGGGGAGGAGCGAGGGGACCGCAGGCGGGGGCGCAGGACCCGGGGAG
CCGCGCCGGGAGGAGGGTCTGGCGGGTCTCAGCCCCTCCTCGCCCCCAGGCTCCCACTCCATGAGGTATT
TCTACACCGCCATGTCCCGGCCCGGCCGCGGGGAGCCCCGCTTCATCGCAGTGGGCTACGTGGACGACAC
GCAGTTCGTGCGGTTCGACAGCGACGCCGCGAGTCCGAGAGGGGAGCCGCGGGCGCCGTGGGTGGAGCAG
GAGGGGCCGGAGTATTGGGACCGGAACACACAGATCTACAAGGCCCAGGCACAGACTGACCGAGAGAGCC
TGCGGAACCTGCGCGGCTACTACAACCAGAGCGAGGCCGGTGAGTGACCCCGGCCCGGGGCGCAGGTCAC
GACTCCCCATCCCCCACGTACGGCCCGGGTCGCCCCGAGTCTCCGGGTCCGAGATCCGCCTCCCTGAGGC
CGCGGGACCCGCCCAGACCCTCGACCGGCGAGAGCCCCAGGCGCGTTTACCCGGTTTCATTTTCAGTTGA
GGCCAAAATCCCCGCGGGTTGGTCGGGGCGGGGCGGGGCTCGGGGGACGGGGCTGACCGCGGGGCCGGGG
CCAGGGTCTCACACTTGGCAGACGATGTATGGCTGCGACCTGGGGCCGGACGGGCGCCTCCTCCGCGGGC
ATAACCAGTTAGCCTACGACGGCAAGGATTACATCGCCCTGAACGAGGACCTGAGCTCCTGGACCGCGGC
GGACACCGCGGCTCAGATCACCCAGCGCAAGTGGGAGGCGGCCCGTGTGGCGGAGCAGCTGAGAGCCTAC
CTGGAGGGCACGTGCGTGGAGTGGCTCCGCAGATACCTGGAGAACGGGAAGGAGACGCTGCAGCGCGCGG
GTACCAGGGGCAGTGGGGAGCCTTCCCCATCTCCTATAGGTCGCCGGGGATGGCCTCCCACGAGAAGAGG
AGGAAAATGGGATCAGCGCTAGAATGTCGCCCTCCCTTGAATGGAGAATGGCATGAGTTTTCCTGAGTTT
CCTCTGAGGGCCCCCTCTTCTCTCTAGGACAATTAAGGGATGACGTCTCTGAGGAAATGGAGGGGAAGAC
AGTCCCTAGAATACTGATCAGGGGTCCTCTTTGACCCCTGCAGCAGCCTTGGGAACCGTGACTTTTCCTC
TCAGGCCTTGTTCTCTGCCTCACACTCAGTGTGTTTGGGGCTCTGATTCCAGCACTTCTGAGTCACTTTA
CCTCCACTCAGATCAGGAGCAGAAGTCCCTGTTCCCCGCTCAGAGACTCGAACTTTCCAATGAATAGGAG
ATTATCCCAGGTGCCTGCGTCCAGGCTGGTGTCTGGGTTCTGTGCCCCTTCCCCACCCCAGGTGTCCTGT
CCATTCTCAGGCTGGTCACATGGGTGGTCCTAGGGTGTCCTATGAGAGATGCAAAGCGCCTGAATTTTCT
GACTCTTCCCATCAGACCCCCCAAAGACACACGTGACCCACCACCCCATCTCTGACCATGAGGCCACCCT
GAGGTGCTGGGCCCTGGGCTTCTACCCTGCGGAGATCACACTGACCTGGCAGCGGGATGGCGAGGACCAA
ACTCAGGACACTGAGCTTGTGGAGACCAGACCAGCAGGAGATAGAACCTTCCAGAAGTGGGCAGCTGTGG
TGGTGCCTTCTGGAGAAGAGCAGAGATACACATGCCATGTACAGCATGAGGGGCTGCCGAAGCCCCTCAC
CCTGAGATGGGGTAAGGAGGGGGATGAGGGGTCATATCTCTTCTCAGGGAAAGCAGGAGCCCTTCTGGAG
CCCTTCAGCAGGGTCAGGGCCCCTCGTCTTCCCCTCCTTTCCCAGAGCCATCTTCCCAGTCCACCATCCC
CATCGTGGGCATTGTTGCTGGCCTGGCTGTCCTAGCAGTTGTGGTCATCGGAGCTGTGGTCGCTACTGTG
ATGTGTAGGAGGAAGAGCTCAGGTAGGGAAGGGGTGAGGGGTGGGGTCTGGGTTTTCTTGTCCCACTGGG
GGTTTCAAGCCCCAGGTAGAAGTGTTCCCTGCCTCATTACTGGGAAGCAGCATCCACACAGGGGCTAATG
CAGCCTGGGACCCTGTGTGCCAGCACTTACTCTTTTGTGCAGCACATGTGACAATGAAGGACGGATGTAT
CACCTTGATGGTTGTGGTGTTGGGGTCCTGATTTCAGCATTCATGAGTCAGGGGAAGGTCCCTGCTAAGG
ACAGACCTTAGGAGGGCAGTTGGTCCAGGACCCACACTTGCTTTCCTCGTGTTTCCTGATCCTGCCTTGG
GTCTGTAGTCATACTTCTGGAAATTCCTTTTGGGTCCAAGACGAGGAGGTTCCTCTAAGATCTCATGGCC
CTGCTTCCTCCCAGTCCCCTCACAGGACATTTTCTTCCCACAGGTGGAAAAGGAGGGAGCTACTCTCAGG
CTGCGTGTAAGTGGTGGGGGTGGGAGTGTGGAGGAGCTCACCCACCCCATAATTCCTCCTGTCCCACGTC
TCCTGCGGGCTCTGACCAGGTCCTGTTTTTGTTCTACTCCAGCCAGCGACAGTGCCCAGGGCTCTGATGT
GTCTCTCACAGCTTGAAAAGGTGAGATTCTTGGGGTCTAGAGTGGGCGGGGGGGGTGGGGTGGGGAGGGG
GCAGAGGGGAAAGGCCTGGGTAATGGAGATTCTTTGATTGGGATGTTTCGCGTGTGTGGTGGGCTGTTTA
GAGTGTCATCACTTACCATGACTAACCAGAATTTGTTCATGACTGTTGTTTTCTGTAGCCTGAGACAGCT
GTCTTGTGAGGGACTGAGATGCAGGATTTCTTCACTCCTCCCCTTTGTGACTTCAAGAGCCTCTGGCATC
TCTTTCTGCAAAGGCACCTGAATGTGTCTGCGTCCCTGTTAGCATAATGTGAGGAGGTGGAGAGACAGCC
CACCCCCGTGTCCACTGTGACCCCTGTTCCCATGCTGACCTGTGTTTCCTCCCCAGTCATCTTTCCTGTT
CCAGAGGGGTGGGGCTGGATGTCTCCATCTCTGTCTCAACTTTATGTGCACTGAGCTGCAACTTCTTACT
TCCCTACTGAAAATAAGAATCTGAATATAAATTTGTTTTCTCAAATATTTGCTATGAGAGGTTGATGGAT
TAATTAAATAAGTCAATTCCTGGAATGTGAGAGAGCAAATAAAGACCTGAGAACTTTCCAGAATCTGCAT
GTTCGCTGTGCTGAGTCTGTTGCAGGTGGGGTGTGGAGAAGGCTGTGGGGGGCCGAGTGTGGACAGGGCC
TGTGCCCAGTTGTTGTTGAGCCCATCATGGGCTTTATGTGGTTAGTCCTCAGCTGGGTCACCTTCACTGC
CCCATTGTCCTTGTCCCTTCAGCGGAAACTTGTCCAGTGGGAGCTGTGACCACAGAGGCTCACACATCGC
CCTGGGCGGCCCCTGCACACGGGGGTCTCTGTGCATTCTGAGACAAATTTTCAGAGCCATTCACCTCCTG
CCCTGCTTCTAGAGCTCCTTTTCTGCTCTGCTCTTCTGCCCTCTCTCCCTGCCCTGGTTCTAGTGATCTT
GGTGCTGAATCCAATCCCAACTCATGAATCTGTAAAGCAGAGTCTAATTTAGACTTACATTTGTCTGTGA
AATTGGACCCGTCATCAAGGACTGTTCTTTCCTGAAGAGAGAA
>TMM_HLA_B_00053 
TTGTGCAGGACTCAGGCAGACAGTGTGACAAAGAGGCTGGTGTAGGAGAAGAGGGATCAGGACGAAGTCC
CATGTCCCGGACGGGGCTCTCAGGGTCTCAGGCTCCGAGGGCCGCGTCTGCATTGGGGAGGCGCAGCGTT
GGGGATTCCCCACTCCCACGAGTTTCACTTCTTCTCCCAACCTATGTCGGGTCCTTCTTCCAGGATACTC
GTGACGCGTCCCCATTTCCCACTCCCATTGGGTGTCGGGTGTCTAGAGAAGCCAATCAGTGTCGCCGGGG
TCCCAGTTCTAAAGTCCCCACGCACCCACCCGGACTCAGAGTCTCCTCAGACACCGAGATGCGGGTCACG
GCACCCCGAACCCTCCTCCTGCTGCTCTGGGGGGCCCTGGCCCTGACCGAGACCTGGGCCGGTGAGTGCG
GGTCGGGAGGGAAATGGCCTCTGTGGGGAGGAGCGAGGGGACCGCAGGCGGGGGCGCAGGACCCGGGGAG
CCGCGCCGGGAGGAGGGTCTGGCGGGTCTCAGCCCCTCCTCGCCCCCAGGCTCCCACTCCATGAGGTATT
TCTACACCGCCATGTCCCGGCCCGGCCGCGGGGAGCCCCGCTTCATCTCAGTGGGCTACGTGGACGACAC
GCAGTTCGTGCGGTTCGACAGCGACGCCGCGAGTCCGAGAGGGGAGCCGCGGGCGCCGTGGGTGGAGCAG
GAGGGGCCGGAGTATTGGGACCGGAACACACAGATCTACAAGGCCCAGGCACAGACTGACCGAGAGAGCC
TGCGGAACCTGCGCGGCTACTACAACCAGAGCGAGGCCGGTGAGTGACCCCGGCCCGGGGCGCAGGTCAC
GACTCCCCATCCCCCACGTACGGCCCGGGTCGCCCCGAGTCTCCGGGTCCGAGATCCGCCTCCCTGAGGC
CGCGGGACCCGCCCAGACCCTCGACCGGCGAGAGCCCCAGGCGCGTTTACCCGGTTTCATTTTCAGTTGA
GGCCAAAATCCCCGCGGGTTGGTCGGGGCGGGGCGGGGCTCGGGGGACGGGGCTGACCGCGGGGCCGGGG
CCAGGGTCTCACACTTGGCAGACGATGTATGGCTGCGACCTGGGGCCGGACGGGCGCCTCCTCCGCGGGC
ATAACCAGTTAGCCTACGACGGCAAGGATTACATCGCCCTGAACGAGGACCTGAGCTCCTGGACCGCGGC
GGACACCGCGGCTCAGATCACCCAGCGCAAGTGGGAGGCGGCCCGTGTGGCGGAGCAGCTGAGAGCCTAC
CTGGAGGGCACGTGCGTGGAGTGGCTCCGCAGATACCTGGAGAACGGGAAGGAGACGCTGCAGCGCGCGG
GTACCAGGGGCAGTGGGGAGCCTTCCCCATCTCCTATAGGTCGCCGGGGATGGCCTCCCACGAGAAGAGG
AGGAAAATGGGATCAGCGCTAGAATGTCGCCCTCCCTTGAATGGAGAATGGCATGAGTTTTCCTGAGTTT
CCTCTGAGGGCCCCCTCTTCTCTCTAGGACAATTAAGGGATGACGTCTCTGAGGAAATGGAGGGGAAGAC
AGTCCCTAGAATACTGATCAGGGGTCCTCTTTGACCCCTGCAGCAGCCTTGGGAACCGTGACTTTTCCTC
TCAGGCCTTGTTCTCTGCCTCACACTCAGTGTGTTTGGGGCTCTGATTCCAGCACTTCTGAGTCACTTTA
CCTCCACTCAGATCAGGAGCAGAAGTCCCTGTTCCCCGCTCAGAGACTCGAACTTTCCAATGAATAGGAG
ATTATCCCAGGTGCCTGCGTCCAGGCTGGTGTCTGGGTTCTGTGCCCCTTCCCCACCCCAGGTGTCCTGT
CCATTCTCAGGCTGGTCACATGGGTGGTCCTAGGGTGTCCTATGAGAGATGCAAAGCGCCTGAATTTTCT
GACTCTTCCCATCAGACCCCCCAAAGACACACGTGACCCACCACCCCATCTCTGACCATGAGGCCACCCT
GAGGTGCTGGGCCCTGGGCTTCTACCCTGCGGAGATCACACTGACCTGGCAGCGGGATGGCGAGGACCAA
ACTCAGGACACTGAGCTTGTGGAGACCAGACCAGCAGGAGATAGAACCTTCCAGAAGTGGGCAGCTGTGG
TGGTGCCTTCTGGAGAAGAGCAGAGATACACATGCCATGTACAGCATGAGGGGCTGCCGAAGCCCCTCAC
CCTGAGATGGGGTAAGGAGGGGGATGAGGGGTCATATCTCTTCTCAGGGAAAGCAGGAGCCCTTCTGGAG
CCCTTCAGCAGGGTCAGGGCCCCTCGTCTTCCCCTCCTTTCCCAGAGCCATCTTCCCAGTCCACCATCCC
CATCGTGGGCATTGTTGCTGGCCTGGCTGTCCTAGCAGTTGTGGTCATCGGAGCTGTGGTCGCTACTGTG
ATGTGTAGGAGGAAGAGCTCAGGTAGGGAAGGGGTGAGGGGTGGGGTCTGGGTTTTCTTGTCCCACTGGG
GGTTTCAAGCCCCAGGTAGAAGTGTTCCCTGCCTCATTACTGGGAAGCAGCATCCACACAGGGGCTAATG
CAGCCTGGGACCCTGTGTGCCAGCACTTACTCTTTTGTGCAGCACATGTGACAATGAAGGACGGATGTAT
CACCTTGATGGTTGTGGTGTTGGGGTCCTGATTTCAGCATTCATGAGTCAGGGGAAGGTCCCTGCTAAGG
ACAGACCTTAGGAGGGCAGTTGGTCCAGGACCCACACTTGCTTTCCTCGTGTTTCCTGATCCTGCCTTGG
GTCTGTAGTCATACTTCTGGAAATTCCTTTTGGGTCCAAGACGAGGAGGTTCCTCTAAGATCTCATGGCC
CTGCTTCCTCCCAGTCCCCTCACAGGACATTTTCTTCCCACAGGTGGAAAAGGAGGGAGCTACTCTCAGG
CTGCGTGTAAGTGGTGGGGGTGGGAGTGTGGAGGAGCTCACCCACCCCATAATTCCTCCTGTCCCACGTC
TCCTGCGGGCTCTGACCAGGTCCTGTTTTTGTTCTACTCCAGCCAGCGACAGTGCCCAGGGCTCTGATGT
GTCTCTCACAGCTTGAAAAGGTGAGATTCTTGGGGTCTAGAGTGGGCGGGGGGGGTGGGGTGGGGAGGGG
GCAGAGGGGAAAGGCCTGGGTAATGGAGATTCTTTGATTGGGATGTTTCGCGTGTGTGGTGGGCTGTTTA
GAGTGTCATCACTTACCATGACTAACCAGAATTTGTTCATGACTGTTGTTTTCTGTAGCCTGAGACAGCT
GTCTTGTGAGGGACTGAGATGCAGGATTTCTTCACTCCTCCCCTTTGTGACTTCAAGAGCCTCTGGCATC
TCTTTCTGCAAAGGCACCTGAATGTGTCTGCGTCCCTGTTAGCATAATGTGAGGAGGTGGAGAGACAGCC
CACCCCCGTGTCCACTGTGACCCCTGTTCCCATGCTGACCTGTGTTTCCTCCCCAGTCATCTTTCCTGTT
CCAGAGGGGTGGGGCTGGATGTCTCCATCTCTGTCTCAACTTTATGTGCACTGAGCTGCAACTTCTTACT
TCCCTACTGAAAATAAGAATCTGAATATAAATTTGTTTTCTCAAATATTTGCTATGAGAGGTTGATGGAT
TAATTAAATAAGTCAATTCCTGGAATGTGAGAGAGCAAATAAAGACCTGAGAACTTTCCAGAATCTGCAT
GTTCGCTGTGCTGAGTCTGTTGCAGGTGGGGTGTGGAGAAGGCTGTGGGGGGCCGAGTGTGGACAGGGCC
TGTGCCCAGTTGTTGTTGAGCCCATCATGGGCTTTATGTGGTTAGTCCTCAGCTGGGTCACCTTCACTGC
CCCATTGTCCTTGTCCCTTCAGCGGAAACTTGTCCAGTGGGAGCTGTGACCACAGAGGCTCACACATCGC
CCTGGGCGGCCCCTGCACACGGGGGTCTCTGTGCATTCTGAGACAAATTTTCAGAGCCATTCACCTCCTG
CCCTGCTTCTAGAGCTCCTTTTCTGCTCTGCTCTTCTGCCCTCTCTCCCTGCCCTGGTTCTAGTGATCTT
GGTGCTGAATCCAATCCCAACTCATGAATCTGTAAAGCAGAGTCTAATTTAGACTTACATTTGTCTGTGA
AATTGGACCCGTCATCAAGGACTGTTCTTTCCTGAAGAGAGAA
>TMM_HLA_B_00054 
TTGTGCAGGACTCAGGCAGACAGTGTGACAAAGAGGCTGGTGTAGGAGAAGAGGGATCAGGACGAAGTCC
CATGTCCCGGACGGGGCTCTCAGGGTCTCAGGCTCCGAGGGCCGCGTCTGCATTGGGGAGGCGCAGCGTT
GGGGATTCCCCACTCCCACGAGTTTCACTTCTTCTCCCAACCTATGTCGGGTCCTTCTTCCAGGATACTC
GTGACGCGTCCCCATTTCCCACTCCCATTGGGTGTCGGGTGTCTAGAGAAGCCAATCAGTGTCGCCGGGG
TCCCAGTTCTAAAGTCCCCACGCACCCACCCGGACTCAGAGTCTCCTCAGACACCGAGATGCGGGTCACG
GCACCCCGAACCCTCCTCCTGCTGCTCTGGGGGGCCCTGGCCCTGACCGAGACCTGGGCCGGTGAGTGCG
GGTCGGGAGGGAAATGGCCTCTGTGGGGAGGAGCGAGGGGACCGCAGGCGGGGGCGCAGGACCCGGGGAG
CCGCGCCGGGAGGAGGGTCTGGCGGGTCTCAGCCCCTCCTCGCCCCCAGGCTCCCACTCCATGAGGTATT
TCTACACCGCCATGTCCCGGCCCGGCCGCGGGGAGCCCCGCTTCATCGCAGTGGGCTACGTGGACGACAC
GCAGTTCGTGAGGTTCGACAGCGACGCCGCGAGTCCGAGAGAGGAGCCGCGGGCGCCGTGGATAGAGCAG
GAGGGGCCGGAGTATTGGGACCGGAACACACAGATCTACAAGGCCCAGGCACAGACTGACCGAGAGAGCC
TGCGGAACCTGCGCGGCTACTACAACCAGAGCGAGGCCGGTGAGTGACCCCGGCCCGGGGCGCAGGTCAC
GACTCCCCATCCCCCACGTACGGCCCGGGTCGCCCCGAGTCTCCGGGTCCGAGATCCGCCTCCCTGAGGC
CGCGGGACCCGCCCAGACCCTCGACCGGCGAGAGCCCCAGGCGCGTTTACCCGGTTTCATTTTCAGTTGA
GGCCAAAATCCCCGCGGGTTGGTCGGGGCGGGGCGGGGCTCGGGGGACGGGGCTGACCGCGGGGCCGGGG
CCAGGGTCTCACACTTGGCAGACGATGTATGGCTGCGACCTGGGGCCGGACGGGCGCCTCCTCCGCGGGC
ATAACCAGTTAGCCTACGACGGCAAGGATTACATCGCCCTGAACGAGGACCTGAGCTCCTGGACCGCGGC
GGACACCGCGGCTCAGATCACCCAGCGCAAGTGGGAGGCGGCCCGTGTGGCGGAGCAGCTGAGAGCCTAC
CTGGAGGGCACGTGCGTGGAGTGGCTCCGCAGATACCTGGAGAACGGGAAGGAGACGCTGCAGCGCGCGG
GTACCAGGGGCAGTGGGGAGCCTTCCCCATCTCCTATAGGTCGCCGGGGATGGCCTCCCACGAGAAGAGG
AGGAAAATGGGATCAGCGCTAGAATGTCGCCCTCCCTTGAATGGAGAATGGCATGAGTTTTCCTGAGTTT
CCTCTGAGGGCCCCCTCTTCTCTCTAGGACAATTAAGGGATGACGTCTCTGAGGAAATGGAGGGGAAGAC
AGTCCCTAGAATACTGATCAGGGGTCCTCTTTGACCCCTGCAGCAGCCTTGGGAACCGTGACTTTTCCTC
TCAGGCCTTGTTCTCTGCCTCACACTCAGTGTGTTTGGGGCTCTGATTCCAGCACTTCTGAGTCACTTTA
CCTCCACTCAGATCAGGAGCAGAAGTCCCTGTTCCCCGCTCAGAGACTCGAACTTTCCAATGAATAGGAG
ATTATCCCAGGTGCCTGCGTCCAGGCTGGTGTCTGGGTTCTGTGCCCCTTCCCCACCCCAGGTGTCCTGT
CCATTCTCAGGCTGGTCACATGGGTGGTCCTAGGGTGTCCTATGAGAGATGCAAAGCGCCTGAATTTTCT
GACTCTTCCCATCAGACCCCCCAAAGACACACGTGACCCACCACCCCATCTCTGACCATGAGGCCACCCT
GAGGTGCTGGGCCCTGGGCTTCTACCCTGCGGAGATCACACTGACCTGGCAGCGGGATGGCGAGGACCAA
ACTCAGGACACTGAGCTTGTGGAGACCAGACCAGCAGGAGATAGAACCTTCCAGAAGTGGGCAGCTGTGG
TGGTGCCTTCTGGAGAAGAGCAGAGATACACATGCCATGTACAGCATGAGGGGCTGCCGAAGCCCCTCAC
CCTGAGATGGGGTAAGGAGGGGGATGAGGGGTCATATCTCTTCTCAGGGAAAGCAGGAGCCCTTCTGGAG
CCCTTCAGCAGGGTCAGGGCCCCTCGTCTTCCCCTCCTTTCCCAGAGCCATCTTCCCAGTCCACCATCCC
CATCGTGGGCATTGTTGCTGGCCTGGCTGTCCTAGCAGTTGTGGTCATCGGAGCTGTGGTCGCTACTGTG
ATGTGTAGGAGGAAGAGCTCAGGTAGGGAAGGGGTGAGGGGTGGGGTCTGGGTTTTCTTGTCCCACTGGG
GGTTTCAAGCCCCAGGTAGAAGTGTTCCCTGCCTCATTACTGGGAAGCAGCATCCACACAGGGGCTAATG
CAGCCTGGGACCCTGTGTGCCAGCACTTACTCTTTTGTGCAGCACATGTGACAATGAAGGACGGATGTAT
CACCTTGATGGTTGTGGTGTTGGGGTCCTGATTTCAGCATTCATGAGTCAGGGGAAGGTCCCTGCTAAGG
ACAGACCTTAGGAGGGCAGTTGGTCCAGGACCCACACTTGCTTTCCTCGTGTTTCCTGATCCTGCCTTGG
GTCTGTAGTCATACTTCTGGAAATTCCTTTTGGGTCCAAGACGAGGAGGTTCCTCTAAGATCTCATGGCC
CTGCTTCCTCCCAGTCCCCTCACAGGACATTTTCTTCCCACAGGTGGAAAAGGAGGGAGCTACTCTCAGG
CTGCGTGTAAGTGGTGGGGGTGGGAGTGTGGAGGAGCTCACCCACCCCATAATTCCTCCTGTCCCACGTC
TCCTGCGGGCTCTGACCAGGTCCTGTTTTTGTTCTACTCCAGCCAGCGACAGTGCCCAGGGCTCTGATGT
GTCTCTCACAGCTTGAAAAGGTGAGATTCTTGGGGTCTAGAGTGGGCGGGGGGGGGTGGGGTGGGGAGGG
GGCAGAGGGGAAAGGCCTGGGTAATGGAGATTCTTTGATTGGGATGTTACGCGTGTGTGGTGGGCTGTTT
AGAGTGTCATCACTTACCATGACTAACCAGAATTTGTTCATGACTGTTGTTTTCTGTAGCCTGAGACAGC
TGTCTTGTGAGGGACTGAGATGCAGGATTTCTTCACTCCTCCCCTTTGTGACTTCAAGAGCCTCTGGCAT
CTCTTTCTGCAAAGGCACCTGAATGTGTCTGCGTCCCTGTTAGCATAATGTGAGGAGGTGGAGAGACAGC
CCACCCCCGTGTCCACTGTGACCCCTGTTCCCATGCTGACCTGTGTTTCCTCCCCAGTCATCTTTCCTGT
TCCAGAGGGGTGGGGCTGGATGTCTCCATCTCTGTCTCAACTTTATGTGCACTGAGCTGCAACTTCTTAC
TTCCCTACTGAAAATAAGAATCTGAATATAAATTTGTTTTCTCAAATATTTGCTATGAGAGGTTGATGGA
TTAATTAAATAAGTCAATTCCTGGAATGTGAGAGAGCAAATAAAGACCTGAGAACTTTCCAGAATCTGCA
TGTTCGCTGTGCTGAGTCTGTTGCAGGTGGGGTGTGGAGAAGGCTGTGGGGGGCCGAGTGTGGACAGGGC
CTGTGCCCAGTTGTTGTTGAGCCCATCATGGGCTTTATGTGGTTAGTCCTCAGCTGGGTCACCTTCACTG
CCCCATTGTCCTTGTCCCTTCAGCGGAAACTTGTCCAGTGGGAGCTGTGACCACAGAGGCTCACACATCG
CCCAGGGTGGCCCCTGCACACGGGGGTCTCTGTGCATTCTGAGACAAATTTTCAGAGCCATTCACCTCCT
GCCCTGCTTCTAGAGCTCCTTTTCTGCTCTGCTCTCCTGCCCTCTCTCCCTGCCCTGGTTCTAGTGATCT
TGGTGCTGAATCCAATCCCAACTCCTGAATCTGTAAAGCAGAGTCTAATTTAGACTTACATTTGTCTGTG
AAATTGGACCCATCATCAAGGACTGTTCTTTCCTGAAGGGAGAA
>TMM_HLA_B_00055 
TTGTGCAGGACTCAGGCAGACAGTGTGACAAAGAGGCTGGTGTAGGAGAAGAGGGATCAGGACGAAGTCC
CATGTCCCGGACGGGGCTCTCAGGGTCTCAGGCTCCGAGGGCCGCGTCTGCATTGGGGAGGCGCAGCGTT
GGGGATTCCCCACTCCCACGAGTTTCACTTCTTCTCCCAACCTATGTCGGGTCCTTCTTCCAGGATACTC
GTGACGCGTCCCCATTTCCCACTCCCATTGGGTGTCGGGTGTCTAGAGAAGCCAATCAGTGTCGCCGGGG
TCCCAGTTCTAAAGTCCCCACGCACCCACCCGGACTCAGAGTCTCCTCAGACACCGAGATGCGGGTCACG
GCACCCCGAACCCTCCTCCTGCTGCTCTGGGGGGCCCTGGCCCTGACCGAGACCTGGGCCGGTGAGTGCG
GGTCGGGAGGGAAATGGCCTCTGTGGGGAGGAGCGAGGGGACCGCAGGCGGGGGCGCAGGACCCGGGGAG
CCGCGCCGGGAGGAGGGTCTGGCGGGTCTCAGCCCCTCCTCGCCCCCAGGCTCCCACTCCATGAGGTATT
TCTACACCGCCATGTCCCGGCCCGGCCGCGGGGAGCCCCGCTTCATCGCAGTGGGCTACGTGGACGACAC
GCAGTTCGTGAGGTTCGACAGCGACGCCGCGAGTCCGAGAGAGGAGCCGCGGGCGCCGTGGATAGAGCAG
GAGGGGCCGGAGTATTGGGACCGGAACACACAGATCTACAAGGCCCAGGCACAGACTGACCGAGAGAGCC
TGCGGAACCTGCGCGGCTACTACAACCAGAGCGAGGCCGGTGAGTGACCCCGGCCCGGGGCGCAGGTCAC
GACTCCCCATCCCCCACGTACGGCCCGGGTCGCCCCGAGTCTCCGGGTCCGAGATCCGCCTCCCTGAGGC
CGCGGGACCCGCCCAGACCCTCGACCGGCGAGAGCCCCAGGCGCGTTTACCCGGTTTCATTTTCAGTTGA
GGCCAAAATCCCCGCGGGTTGGTCGGGGCGGGGCGGGGCTCGGGGGACGGGGCTGACCGCGGGGCCGGGG
CCAGGGTCTCACACTTGGCAGACGATGTATGGCTGCGACCTGGGGCCGGACGGGCGCCTCCTCCGCGGGC
ATAACCAGTTAGCCTACGACGGCAAGGATTACATCGCCCTGAACGAGGACCTGAGCTCCTGGACCGCGGC
GGACACCGCGGCTCAGATCACCCAGCGCAAGTGGGAGGCGGCCCGTGTGGCGGAGCAGCTGAGAGCCTAC
CTGGAGGGCACGTGCGTGGAGTGGCTCCGCAGATACCTGGAGAACGGGAAGGAGACGCTGCAGCGCGCGG
GTACCAGGGGCAGTGGGGAGCCTTCCCCATCTCCTATAGGTCGCCGGGGATGGCCTCCCACGAGAAGAGG
AGGAAAATGGGATCAGCGCTAGAATGTCGCCCTCCCTTGAATGGAGAATGGCATGAGTTTTCCTGAGTTT
CCTCTGAGGGCCCCCTCTTCTCTCTAGGACAATTAAGGGATGACGTCTCTGAGGAAATGGAGGGGAAGAC
AGTCCCTAGAATACTGATCAGGGGTCCTCTTTGACCCCTGCAGCAGCCTTGGGAACCGTGACTTTTCCTC
TCAGGCCTTGTTCTCTGCCTCACACTCAGTGTGTTTGGGGCTCTGATTCCAGCACTTCTGAGTCACTTTA
CCTCCACTCAGATCAGGAGCAGAAGTCCCTGTTCCCCGCTCAGAGACTCGAACTTTCCAATGAATAGGAG
ATTATCCCAGGTGCCTGCGTCCAGGCTGGTGTCTGGGTTCTGTGCCCCTTCCCCACCCCAGGTGTCCTGT
CCATTCTCAGGCTGGTCACATGGGTGGTCCTAGGGTGTCCTATGAGAGATGCAAAGCGCCTGAATTTTCT
GACTCTTCCCATCAGACCCCCCAAAGACACACGTGACCCACCACCCCATCTCTGACCATGAGGCCACCCT
GAGGTGCTGGGCCCTGGGCTTCTACCCTGCGGAGATCACACTGACCTGGCAGCGGGATGGCGAGGACCAA
ACTCAGGACACTGAGCTTGTGGAGACCAGACCAGCAGGAGATAGAACCTTCCAGAAGTGGGCAGCTGTGG
TGGTGCCTTCTGGAGAAGAGCAGAGATACACATGCCATGTACAGCATGAGGGGCTGCCGAAGCCCCTCAC
CCTGAGATGGGGTAAGGAGGGGGATGAGGGGTCATATCTCTTCTCAGGGAAAGCAGGAGCCCTTCTGGAG
CCCTTCAGCAGGGTCAGGGCCCCTCGTCTTCCCCTCCTTTCCCAGAGCCATCTTCCCAGTCCACCATCCC
CATCGTGGGCATTGTTGCTGGCCTGGCTGTCCTAGCAGTTGTGGTCATCGGAGCTGTGGTCGCTACTGTG
ATGTGTAGGAGGAAGAGCTCAGGTAGGGAAGGGGTGAGGGGTGGGGTCTGGGTTTTCTTGTCCCACTGGG
GGTTTCAAGCCCCAGGTAGAAGTGTTCCCTGCCTCATTACTGGGAAGCAGCATCCACACAGGGGCTAATG
CAGCCTGGGACCCTGTGTGCCAGCACTTACTCTTTTGTGCAGCACATGTGACAATGAAGGACGGATGTAT
CACCTTGATGGTTGTGGTGTTGGGGTCCTGATTTCAGCATTCATGAGTCAGGGGAAGGTCCCTGCTAAGG
ACAGACCTTAGGAGGGCAGTTGGTCCAGGACCCACACTTGCTTTCCTCGTGTTTCCTGATCCTGCCTTGG
GTCTGTAGTCATACTTCTGGAAATTCCTTTTGGGTCCAAGACGAGGAGGTTCCTCTAAGATCTCATGGCC
CTGCTTCCTCCCAGTCCCCTCACAGGACATTTTCTTCCCACAGGTGGAAAAGGAGGGAGCTACTCTCAGG
CTGCGTGTAAGTGGTGGGGGTGGGAGTGTGGAGGAGCTCACCCACCCCATAATTCCTCCTGTCCCACGTC
TCCTGCGGGCTCTGACCAGGTCCTGTTTTTGTTCTACTCCAGCCAGCGACAGTGCCCAGGGCTCTGATGT
GTCTCTCACAGCTTGAAAAGGTGAGATTCTTGGGGTCTAGAGTGGGCGGGGGGGGGTGGGGTGGGGAGGG
GGCAGAGGGGAAAGGCCTGGGTAATGGAGATTCTTTGATTGGGATGTTACGCGTGTGTGGTGGGCTGTTT
AGAGTGTCATCACTTACCATGACTAACCAGAATTTGTTCATGACTGTTGTTTTCTGTAGCCTGAGACAGC
TGTCTTGTGAGGGACTGAGATGCAGGATTTCTTCACTCCTCCCCTTTGTGACTTCAAGAGCCTCTGGCAT
CTCTTTCTGCAAAGGCACCTGAATGTGTCTGCGTCCCTGTTAGCATAATGTGAGGAGGTGGAGAGACAGC
CCACCCCCGTGTCCACTGTGACCCCTGTTCCCATGCTGACCTGTGTTTCCTCCCCAGTCATCTTTCCTGT
TCCAGAGGGGTGGGGCTGGATGTCTCCATCTCTGTCTCAACTTTATGTGCACTGAGCTGCAACTTCTTAC
TTCCCTACTGAAAATAAGAATCTGAATATAAATTTGTTTTCTCAAATATTTGCTATGAGAGGTTGATGGA
TTAATTAAATAAGTCAATTCCTGGAATGTGAGAGAGCAAATAAAGACCTGAGAACTTTCCAGAATCTGCA
TGTTCGCTGTGCTGAGTCTGTTGCAGGTGGGGTGTGGAGAAGGCTGTGGGGGGCCGAGTGTGGACAGGGC
CTGTGCCCAGTTGTTGTTGAGCCCATCATGGGCTTTATGTGGTTAGTCCTCAGCTGGGTCACCTTCACTG
CCCCATTGTCCTTGTCCCTTCAGCGGAAACTTGTCCAGTGGGAGCTGTGACCACAGAGGCTCACACATCG
CCCAGGGTGGCCCCTGCACACGGGGGTCTCTGTGCATTCTGAGACAAATTTTCAGAGCCATTCACCTCCT
GCCCTGCTTCTAGAGCTCCTTTTCTGCTCTGCTCTCCTGCCCTCTCTCCCTGCCCTGGTTCTAGTGATCT
TGGTGCTGAATCCAATCCCAACTCCTGAATCTGTAAAGCAGAGTCTAATTTAGACTTACATTTGTCTGTG
AAATTGGACCCGTCATCAAGGACTGTTCTTTCCTGAAGAGAGAA
>TMM_HLA_B_00056 
TTGTGCAGGACTCAGGCAGACAGTGTGACAAAGAGGCTGGTGTAGGAGAAGAGGGATCAGGACGAAGTCC
CATGTCCCGGACGGGGCTCTCAGGGTCTCAGGCTCCGAGGGCCGCGTCTGCATTGGGGAGGCGCAGCGTT
GGGGATTCCCCACTCCCACGAGTTTCACTTCTTCTCCCAACCTATGTCGGGTCCTTCTTCCAGGATACTC
GTGACGCGTCCCCATTTCCCACTCCCATTGGGTGTCGGGTGTCTAGAGAAGCCAATCAGTGTCGCCGGGG
TCCCAGTTCTAAAGTCCCCACGCACCCACCCGGACTCAGAGTCTCCTCAGACACCGAGATGCGGGTCACG
GCACCCCGAACCCTCCTCCTGCTGCTCTGGGGGGCCCTGGCCCTGACCGAGACCTGGGCCGGTGAGTGCG
GGTCGGGAGGGAAATGGCCTCTGTGGGGAGGAGCGAGGGGACCGCAGGCGGGGGCGCAGGACCCGGGGAG
CCGCGCCGGGAGGAGGGTCTGGCGGGTCTCAGCCCCTCCTCGCCCCCAGGCTCCCACTCCATGAGGTATT
TCTACACCGCCATGTCCCGGCCCGGCCGCGGGGAGCCCCGCTTCATCGCAGTGGGCTACGTGGACGACAC
GCAGTTCGTGAGGTTCGACAGCGACGCCGCGAGTCCGAGAGAGGAGCCGCGGGCGCCGTGGATAGAGCAG
GAGGGGCCGGAGTATTGGGACCGGAACACACAGATCTACAAGGCCCAGGCACAGACTGACCGAGAGAGCC
TGCGGAACCTGCGCGGCTACTACAACCAGAGCGAGGCCGGTGAGTGACCCCGGCCCGGGGCGCAGGTCAC
GACTCCCCATCCCCCACGTACGGCCCGGGTCGCCCCGAGTCTCCGGGTCCGAGATCCGCCTCCCTGAGGC
CGCGGGACCCGCCCAGACCCTCGACCGGCGAGAGCCCCAGGCGCGTTTACCCGGTTTCATTTTCAGTTGA
GGCCAAAATCCCCGCGGGTTGGTCGGGGCGGGGCGGGGCTCGGGGGACGGGGCTGACCGCGGGGCCGGGG
CCAGGGTCTCACACTTGGCAGACGATGTATGGCTGCGACCTGGGGCCGGACGGGCGCCTCCTCCGCGGGC
ATAACCAGTTAGCCTACGACGGCAAGGATTACATCGCCCTGAACGAGGACCTGAGCTCCTGGACCGCGGC
GGACACCGCGGCTCAGATCACCCAGCGCAAGTGGGAGGCGGCCCGTGTGGCGGAGCAGCTGAGAGCCTAC
CTGGAGGGCACGTGCGTGGAGTGGCTCCGCAGATACCTGGAGAACGGGAAGGAGACGCTGCAGCGCGCGG
GTACCAGGGGCAGTGGGGAGCCTTCCCCATCTCCTATAGGTCGCCGGGGATGGCCTCCCACGAGAAGAGG
AGGAAAATGGGATCAGCGCTAGAATGTCGCCCTCCCTTGAATGGAGAATGGCATGAGTTTTCCTGAGTTT
CCTCTGAGGGCCCCCTCTTCTCTCTAGGACAATTAAGGGATGACGTCTCTGAGGAAATGGAGGGGAAGAC
AGTCCCTAGAATACTGATCAGGGGTCCTCTTTGACCCCTGCAGCAGCCTTGGGAACCGTGACTTTTCCTC
TCAGGCCTTGTTCTCTGCCTCACACTCAGTGTGTTTGGGGCTCTGATTCCAGCACTTCTGAGTCACTTTA
CCTCCACTCAGATCAGGAGCAGAAGTCCCTGTTCCCCGCTCAGAGACTCGAACTTTCCAATGAATAGGAG
ATTATCCCAGGTGCCTGCGTCCAGGCTGGTGTCTGGGTTCTGTGCCCCTTCCCCACCCCAGGTGTCCTGT
CCATTCTCAGGCTGGTCACATGGGTGGTCCTAGGGTGTCCTATGAGAGATGCAAAGCGCCTGAATTTTCT
GACTCTTCCCATCAGACCCCCCAAAGACACACGTGACCCACCACCCCATCTCTGACCATGAGGCCACCCT
GAGGTGCTGGGCCCTGGGCTTCTACCCTGCGGAGATCACACTGACCTGGCAGCGGGATGGCGAGGACCAA
ACTCAGGACACTGAGCTTGTGGAGACCAGACCAGCAGGAGATAGAACCTTCCAGAAGTGGGCAGCTGTGG
TGGTGCCTTCTGGAGAAGAGCAGAGATACACATGCCATGTACAGCATGAGGGGCTGCCGAAGCCCCTCAC
CCTGAGATGGGGTAAGGAGGGGGATGAGGGGTCATATCTCTTCTCAGGGAAAGCAGGAGCCCTTCTGGAG
CCCTTCAGCAGGGTCAGGGCCCCTCGTCTTCCCCTCCTTTCCCAGAGCCATCTTCCCAGTCCACCATCCC
CATCGTGGGCATTGTTGCTGGCCTGGCTGTCCTAGCAGTTGTGGTCATCGGAGCTGTGGTCGCTACTGTG
ATGTGTAGGAGGAAGAGCTCAGGTAGGGAAGGGGTGAGGGGTGGGGTCTGGGTTTTCTTGTCCCACTGGG
GGTTTCAAGCCCCAGGTAGAAGTGTTCCCTGCCTCATTACTGGGAAGCAGCATCCACACAGGGGCTAATG
CAGCCTGGGACCCTGTGTGCCAGCACTTACTCTTTTGTGCAGCACATGTGACAATGAAGGACGGATGTAT
CACCTTGATGGTTGTGGTGTTGGGGTCCTGATTTCAGCATTCATGAGTCAGGGGAAGGTCCCTGCTAAGG
ACAGACCTTAGGAGGGCAGTTGGTCCAGGACCCACACTTGCTTTCCTCGTGTTTCCTGATCCTGCCTTGG
GTCTGTAGTCATACTTCTGGAAATTCCTTTTGGGTCCAAGACGAGGAGGTTCCTCTAAGATCTCATGGCC
CTGCTTCCTCCCAGTCCCCTCACAGGACATTTTCTTCCCACAGGTGGAAAAGGAGGGAGCTACTCTCAGG
CTGCGTGTAAGTGGTGGGGGTGGGAGTGTGGAGGAGCTCACCCACCCCATAATTCCTCCTGTCCCACGTC
TCCTGCGGGCTCTGACCAGGTCCTGTTTTTGTTCTACTCCAGCCAGCGACAGTGCCCAGGGCTCTGATGT
GTCTCTCACAGCTTGAAAAGGTGAGATTCTTGGGGTCTAGAGTGGGCGGGGGGGGGTGGGGTGGGGAGGG
GGCAGAGGGGAAAGGCCTGGGTAATGGAGATTCTTTGATTGGGATGTTTCGCGTGTGTGGTGGGCTGTTT
AGAGTGTCATCACTTACCATGACTAACCAGAATTTGTTCATGACTGTTGTTTTCTGTAGCCTGAGACAGC
TGTCTTGTGAGGGACTGAGATGCAGGATTTCTTCACTCCTCCCCTTTGTGACTTCAAGAGCCTCTGGCAT
CTCTTTCTGCAAAGGCACCTGAATGTGTCTGCGTCCCTGTTAGCATAATGTGAGGAGGTGGAGAGACAGC
CCACCCCCGTGTCCACTGTGACCCCTGTTCCCATGCTGACCTGTGTTTCCTCCCCAGTCATCTTTCCTGT
TCCAGAGGGGTGGGGCTGGATGTCTCCATCTCTGTCTCAACTTTATGTGCACTGAGCTGCAACTTCTTAC
TTCCCTACTGAAAATAAGAATCTGAATATAAATTTGTTTTCTCAAATATTTGCTATGAGAGGTTGATGGA
TTAATTAAATAAGTCAATTCCTGGAATGTGAGAGAGCAAATAAAGACCTGAGAACTTTCCAGAATCTGCA
TGTTCGCTGTGCTGAGTCTGTTGCAGGTGGGGTGTGGAGAAGGCTGTGGGGGGCCGAGTGTGGACAGGGC
CTGTGCCCAGTTGTTGTTGAGCCCATCATGGGCTTTATGTGGTTAGTCCTCAGCTGGGTCACCTTCACTG
CCCCATTGTCCTTGTCCCTTCAGCGGAAACTTGTCCAGTGGGAGCTGTGACCACAGAGGCTCACACATCG
CCCAGGGTGGCCCCTGCACACGGGGGTCTCTGTGCATTCTGAGACAAATTTTCAGAGCCATTCACCTCCT
GCCCTGCTTCTAGAGCTCCTTTTCTGCTCTGCTCTCCTGCCCTCTCTCCCTGCCCTGGTTCTAGTGATCT
TGGTGCTGAATCCAATCCCAACTCCTGAATCTGTAAAGCAGAGTCTAATTTAGACTTACATTTGTCTGTG
AAATTGGACCCATCATCAAGGACTGTTCTTTCCTGAAGGGAGAA
>TMM_HLA_B_00057 
TTGTGCAGGACTCAGGCAGACAGTGTGACAAAGAGGCTGGTGTAGGAGAAGAGGGATCAGGACGAAGTCC
CATGTCCCGGACGGGGCTCTCAGGGTCTCAGGCTCCGAGGGCCGCGTCTGCATTGGGGAGGCGCAGCGTT
GGGGATTCCCCACTCCCACGAGTTTCACTTCTTCTCCCAACCTATGTCGGGTCCTTCTTCCAGGATACTC
GTGACGCGTCCCCATTTCCCACTCCCATTGGGTGTCGGGTGTCTAGAGAAGCCAATCAGTGTCGCCGGGG
TCCCAGTTCTAAAGTCCCCACGCACCCACCCGGACTCAGAGTCTCCTCAGACACCGAGATGCGGGTCACG
GCACCCCGAACCCTCCTCCTGCTGCTCTGGGGGGCCCTGGCCCTGACCGAGACCTGGGCCGGTGAGTGCG
GGTCGGGAGGGAAATGGCCTCTGTGGGGAGGAGCGAGGGGACCGCAGGCGGGGGCGCAGGACCCGGGGAG
CCGCGCCGGGAGGAGGGTCTGGCGGGTCTCAGCCCCTCCTCGCCCCCAGGCTCCCACTCCATGAGGTATT
TCTACACCGCCATGTCCCGGCCCGGCCGCGGGGAGCCCCGCTTCATCGCAGTGGGCTACGTGGACGACAC
GCAGTTCGTGAGGTTCGACAGCGACGCCGCGAGTCCGAGAGAGGAGCCGCGGGCGCCGTGGATAGAGCAG
GAGGGGCCGGAGTATTGGGACCGGAACACACAGATCTACAAGGCCCAGGCACAGACTGACCGAGAGAGCC
TGCGGAACCTGCGCGGCTACTACAACCAGAGCGAGGCCGGTGAGTGACCCCGGCCCGGGGCGCAGGTCAC
GACTCCCCATCCCCCACGTACGGCCCGGGTCGCCCCGAGTCTCCGGGTCCGAGATCCGCCTCCCTGAGGC
CGCGGGACCCGCCCAGACCCTCGACCGGCGAGAGCCCCAGGCGCGTTTACCCGGTTTCATTTTCAGTTGA
GGCCAAAATCCCCGCGGGTTGGTCGGGGCGGGGCGGGGCTCGGGGGACGGGGCTGACCGCGGGGCCGGGG
CCAGGGTCTCACACTTGGCAGACGATGTATGGCTGCGACCTGGGGCCGGACGGGCGCCTCCTCCGCGGGC
ATAACCAGTTAGCCTACGACGGCAAGGATTACATCGCCCTGAACGAGGACCTGAGCTCCTGGACCGCGGC
GGACACCGCGGCTCAGATCACCCAGCGCAAGTGGGAGGCGGCCCGTGTGGCGGAGCAGCTGAGAGCCTAC
CTGGAGGGCACGTGCGTGGAGTGGCTCCGCAGATACCTGGAGAACGGGAAGGAGACGCTGCAGCGCGCGG
GTACCAGGGGCAGTGGGGAGCCTTCCCCATCTCCTATAGGTCGCCGGGGATGGCCTCCCACGAGAAGAGG
AGGAAAATGGGATCAGCGCTAGAATGTCGCCCTCCCTTGAATGGAGAATGGCATGAGTTTTCCTGAGTTT
CCTCTGAGGGCCCCCTCTTCTCTCTAGGACAATTAAGGGATGACGTCTCTGAGGAAATGGAGGGGAAGAC
AGTCCCTAGAATACTGATCAGGGGTCCTCTTTGACCCCTGCAGCAGCCTTGGGAACCGTGACTTTTCCTC
TCAGGCCTTGTTCTCTGCCTCACACTCAGTGTGTTTGGGGCTCTGATTCCAGCACTTCTGAGTCACTTTA
CCTCCACTCAGATCAGGAGCAGAAGTCCCTGTTCCCCGCTCAGAGACTCGAACTTTCCAATGAATAGGAG
ATTATCCCAGGTGCCTGCGTCCAGGCTGGTGTCTGGGTTCTGTGCCCCTTCCCCACCCCAGGTGTCCTGT
CCATTCTCAGGCTGGTCACATGGGTGGTCCTAGGGTGTCCTATGAGAGATGCAAAGCGCCTGAATTTTCT
GACTCTTCCCATCAGACCCCCCAAAGACACACGTGACCCACCACCCCATCTCTGACCATGAGGCCACCCT
GAGGTGCTGGGCCCTGGGCTTCTACCCTGCGGAGATCACACTGACCTGGCAGCGGGATGGCGAGGACCAA
ACTCAGGACACTGAGCTTGTGGAGACCAGACCAGCAGGAGATAGAACCTTCCAGAAGTGGGCAGCTGTGG
TGGTGCCTTCTGGAGAAGAGCAGAGATACACATGCCATGTACAGCATGAGGGGCTGCCGAAGCCCCTCAC
CCTGAGATGGGGTAAGGAGGGGGATGAGGGGTCATATCTCTTCTCAGGGAAAGCAGGAGCCCTTCTGGAG
CCCTTCAGCAGGGTCAGGGCCCCTCGTCTTCCCCTCCTTTCCCAGAGCCATCTTCCCAGTCCACCATCCC
CATCGTGGGCATTGTTGCTGGCCTGGCTGTCCTAGCAGTTGTGGTCATCGGAGCTGTGGTCGCTACTGTG
ATGTGTAGGAGGAAGAGCTCAGGTAGGGAAGGGGTGAGGGGTGGGGTCTAGGTTTTCTTGTCCCACTGGG
GGTTTCAAGCCCCAGGTAGAAGTGTTCCCTGCCTCATTACTGGGAAGCAGCATCCACACAGGGGCTAATG
CAGCCTGGGACCCTGTGTGCCAGCACTTACTCTTTTGTGCAGCACATGTGACAATGAAGGACGGATGTAT
CACCTTGATGGTTGTGGTGTTGGGGTCCTGATTTCAGCATTCATGAGTCAGGGGAAGGTCCCTGCTAAGG
ACAGACCTTAGGAGGGCAGTTGGTCCAGGACCCACACTTGCTTTCCTCGTGTTTCCTGATCCTGCCTTGG
GTCTGTAGTCATACTTCTGGAAATTCCTTTTGGGTCCAAGACGAGGAGGTTCCTCTAAGATCTCATGGCC
CTGCTTCCTCCCAGTCCCCTCACAGGACATTTTCTTCCCACAGGTGGAAAAGGAGGGAGCTACTCTCAGG
CTGCGTGTAAGTGGTGGGGGTGGGAGTGTGGAGGAGCTCACCCACCCCATAATTCCTCCTGTCCCACGTC
TCCTGCGGGCTCTGACCAGGTCCTGTTTTTGTTCTACTCCAGCCAGCGACAGTGCCCAGGGCTCTGATGT
GTCTCTCACAGCTTGAAAAGGTGAGATTCTTGGGGTCTAGAGTGGGCGGGGGGGGTGGGGTGGGGAGGGG
GCAGAGGGGAAAGGCCTGGGTAATGGAGATTCTTTGATTGGGATGTTTCGCGTGTGTGGTGGGCTGTTTA
GAGTGTCATCACTTACCATGACTAACCAGAATTTGTTCATGACTGTTGTTTTCTGTAGCCTGAGACAGCT
GTCTTGTGAGGGACTGAGATGCAGGATTTCTTCACTCCTCCCCTTTGTGACTTCAAGAGCCTCTGGCATC
TCTTTCTGCAAAGGCACCTGAATGTGTCTGCGTCCCTGTTAGCATAATGTGAGGAGGTGGAGAGACAGCC
CACCCCCGTGTCCACTGTGACCCCTGTTCCCATGCTGACCTGTGTTTCCTCCCCAGTCATCTTTCCTGTT
CCAGAGGGGTGGGGCTGGATGTCTCCATCTCTGTCTCAACTTTATGTGCACTGAGCTGCAACTTCTTACT
TCCCTACTGAAAATAAGAATCTGAATATAAATTTGTTTTCTCAAATATTTGCTATGAGAGGTTGATGGAT
TAATTAAATAAGTCAATTCCTGGAATGTGAGAGAGCAAATAAAGACCTGAGAACTTTCCAGAATCTGCAT
GTTCGCTGTGCTGAGTCTGTTGCAGGTGGGGTGTGGAGAAGGCTGTGGGGGGCCGAGTGTGGACAGGGCC
TGTGCCCAGTTGTTGTTGAGCCCATCATGGGCTTTATGTGGTTAGTCCTCAGCTGGGTCACCTTCACTGC
CCCATTGTCCTTGTCCCTTCAGCGGAAACTTGTCCAGTGGGAGCTGTGACCACAGAGGCTCACACATCGC
CCAGGGTGGCCCCTGCACACGGGGGTCTCTGTGCATTCTGAGACAAATTTTCAGAGCCATTCACCTCCTG
CCCTGCTTCTAGAGCTCCTTTTCTGCTCTGCTCTCCTGCCCTCTCTCCCTGCCCTGGTTCTAGTGATCTT
GGTGCTGAATCCAATCCCAACTCCTGAATCTGTAAAGCAGAGTCTAATTTAGACTTACATTTGTCTGTGA
AATTGGACCCATCATCAAGGACTGTTCTTTCCTGAAGGGAGAA
>TMM_HLA_B_00058 
TTGTGCAGGACTCAGGCAGACAGTGTGACAAAGAGGCTGGTGTAGGAGAAGAGGGATCAGGACGAAGTCC
CATGTCCCGGACGGGGCTCTCAGGGTCTCAGGCTCCGAGGGCCGCGTCTGCATTGGGGAGGCGCAGCGTT
GGGGATTCCCCACTCCCACGAGTTTCACTTCTTCTCCCAACCTATGTCGGGTCCTTCTTCCAGGATACTC
GTGACGCGTCCCCATTTCCCACTCCCATTGGGTGTCGGGTGTCTAGAGAAGCCAATCAGTGTCGCCGGGG
TCCCAGTTCTAAAGTCCCCACGCACCCACCCGGACTCAGAGTCTCCTCAGACACCGAGATGCGGGTCACG
GCACCCCGAACCCTCCTCCTGCTGCTCTGGGGGGCCCTGGCCCTGACCGAGACCTGGGCCGGTGAGTGCG
GGTCGGGAGGGAAATGGCCTCTGTGGGGAGGAGCGAGGGGACCGCAGGCGGGGGCGCAGGACCCGGGGAG
CCGCGCCGGGAGGAGGGTCTGGCGGGTCTCAGCCCCTCCTCGCCCCCAGGCTCCCACTCCATGAGGTATT
TCTACACCGCCATGTCCCGGCCCGGCCGCGGGGAGCCCCGCTTCATCGCAGTGGGCTACGTGGACGACAC
GCAGTTCGTGAGGTTCGACAGCGACGCCGCGAGTCCGAGAGAGGAGCCGCGGGCGCCGTGGATAGAGCAG
GAGGGGCCGGAGTATTGGGACCGGAACACACAGATCTACAAGGCCCAGGCACAGACTGACCGAGAGAGCC
TGCGGAACCTGCGCGGCTACTACAACCAGAGCGAGGCCGGTGAGTGACCCCGGCCCGGGGCGCAGGTCAC
GACTCCCCATCCCCCACGTACGGCCCGGGTCGCCCCGAGTCTCCGGGTCCGAGATCCGCCTCCCTGAGGC
CGCGGGACCCGCCCAGACCCTCGACCGGCGAGAGCCCCAGGCGCGTTTACCCGGTTTCATTTTCAGTTGA
GGCCAAAATCCCCGCGGGTTGGTCGGGGCGGGGCGGGGCTCGGGGGACGGGGCTGACCGCGGGGCCGGGG
CCAGGGTCTCACACTTGGCAGACGATGTATGGCTGCGACCTGGGGCCGGACGGGCGCCTCCTCCGCGGGC
ATAACCAGTTAGCCTACGACGGCAAGGATTACATCGCCCTGAACGAGGACCTGAGCTCCTGGACCGCGGC
GGACACCGCGGCTCAGATCACCCAGCGCAAGTGGGAGGCGGCCCGTGTGGCGGAGCAGCTGAGAGCCTAC
CTGGAGGGCACGTGCGTGGAGTGGCTCCGCAGATACCTGGAGAACGGGAAGGAGACGCTGCAGCGCGCGG
GTACCAGGGGCAGTGGGGAGCCTTCCCCATCTCCTATAGGTCGCCGGGGATGGCCTCCCACGAGAAGAGG
AGGAAAATGGGATCAGCGCTAGAATGTCGCCCTCCCTTGAATGGAGAATGGCATGAGTTTTCCTGAGTTT
CCTCTGAGGGCCCCCTCTTCTCTCTAGGACAATTAAGGGATGACGTCTCTGAGGAAATGGAGGGGAAGAC
AGTCCCTAGAATACTGATCAGGGGTCCTCTTTGACCCCTGCAGCAGCCTTGGGAACCGTGACTTTTCCTC
TCAGGCCTTGTTCTCTGCCTCACACTCAGTGTGTTTGGGGCTCTGATTCCAGCACTTCTGAGTCACTTTA
CCTCCACTCAGATCAGGAGCAGAAGTCCCTGTTCCCCGCTCAGAGACTCGAACTTTCCAATGAATAGGAG
ATTATCCCAGGTGCCTGCGTCCAGGCTGGTGTCTGGGTTCTGTGCCCCTTCCCCACCCCAGGTGTCCTGT
CCATTCTCAGGCTGGTCACATGGGTGGTCCTAGGGTGTCCTATGAGAGATGCAAAGCGCCTGAATTTTCT
GACTCTTCCCATCAGACCCCCCAAAGACACACGTGACCCACCACCCCATCTCTGACCATGAGGCCACCCT
GAGGTGCTGGGCCCTGGGCTTCTACCCTGCGGAGATCACACTGACCTGGCAGCGGGATGGCGAGGACCAA
ACTCAGGACACTGAGCTTGTGGAGACCAGACCAGCAGGAGATAGAACCTTCCAGAAGTGGGCAGCTGTGG
TGGTGCCTTCTGGAGAAGAGCAGAGATACACATGCCATGTACAGCATGAGGGGCTGCCGAAGCCCCTCAC
CCTGAGATGGGGTAAGGAGGGGGATGAGGGGTCATATCTCTTCTCAGGGAAAGCAGGAGCCCTTCTGGAG
CCCTTCAGCAGGGTCAGGGCCCCTCGTCTTCCCCTCCTTTCCCAGAGCCATCTTCCCAGTCCACCATCCC
CATCGTGGGCATTGTTGCTGGCCTGGCTGTCCTAGCAGTTGTGGTCATCGGAGCTGTGGTCGCTACTGTG
ATGTGTAGGAGGAAGAGCTCAGGTAGGGAAGGGGTGAGGGGTGGGGTCTGGGTTTTCTTGTCCCACTGGG
GGTTTCAAGCCCCAGGTAGAAGTGTTCCCTGCCTCATTACTGGGAAGCAGCATCCACACAGGGGCTAATG
CAGCCTGGGACCCTGTGTGCCAGCACTTACTCTTTTGTGCAGCACATGTGACAATGAAGGATGGATGTAT
CACCTTGATGGTTGTGGTGTTGGGGTCCTGATTTCAGCATTCATGAGTCAGGGGAAGGTCCCTGCTAAGG
ACAGACCTTAGGAGGGCAGTTGGTCCAGGACCCACACTTGCTTTCCTCGTGTTTCCTGATCCTGCCTTGG
GTCTGTAGTCATACTTCTGGAAATTCCTTTTGGGTCCAAGACGAGGAGGTTCCTCTAAGATCTCATGGCC
CTGCTTCCTCCCAGTCCCCTCACAGGACATTTTCTTCCCACAGGTGGAAAAGGAGGGAGCTACTCTCAGG
CTGCGTGTAAGTGGTGGGGGTGGGAGTGTGGAGGAGCTCACCCACCCCATAATTCCTCCTGTCCCACGTC
TCCTGCGGGCTCTGACCAGGTCCTGTTTTTGTTCTACTCCAGCCAGCGACAGTGCCCAGGGCTCTGATGT
GTCTCTCACAGCTTGAAAAGGTGAGATTCTTGGGGTCTAGAGTGGGCGGGGGGGGTGGGGTGGGGAGGGG
GCAGAGGGGAAAGGCCTGGGTAATGGAGATTCTTTGATTGGGATGTTTCGCGTGTGTGGTGGGCTGTTTA
GAGTGTCATCACTTACCATGACTAACCAGAATTTGTTCATGACTGTTGTTTTCTGTAGCCTGAGACAGCT
GTCTTGTGAGGGACTGAGATGCAGGATTTCTTCACTCCTCCCCTTTGTGACTTCAAGAGCCTCTGGCATC
TCTTTCTGCAAAGGCACCTGAATGTGTCTGCGTCCCTGTTAGCATAATGTGAGGAGGTGGAGAGACAGCC
CACCCCCGTGTCCACTGTGACCCCTGTTCCCATGCTGACCTGTGTTTCCTCCCCAGTCATCTTTCCTGTT
CCAGAGGGGTGGGGCTGGATGTCTCCATCTCTGTCTCAACTTTATGTGCACTGAGCTGCAACTTCTTACT
TCCCTACTGAAAATAAGAATCTGAATATAAATTTGTTTTCTCAAATATTTGCTATGAGAGGTTGATGGAT
TAATTAAATAAGTCAATTCCTGGAATGTGAGAGAGCAAATAAAGACCTGAGAACTTTCCAGAATCTGCAT
GTTCGCTGTGCTGAGTCTGTTGCAGGTGGGGTGTGGAGAAGGCTGTGGGGGGCCGAGTGTGGACAGGGCC
TGTGCCCAGTTGTTGTTGAGCCCATCATGGGCTTTATGTGGTTAGTCCTCAGCTGGGTCACCTTCACTGC
CCCATTGTCCTTGTCCCTTCAGCGGAAACTTGTCCAGTGGGAGCTGTGACCACAGAGGCTCACACATCGC
CCAGGGTGGCCCCTGCACACGGGGGTCTCTGTGCATTCTGAGACAAATTTTCAGAGCCATTCACCTCCTG
CCCTGCTTCTAGAGCTCCTTTTCTGCTCTGCTCTCCTGCCCTCTCTCCCTGCCCTGGTTCTAGTGATCTT
GGTGCTGAATCCAATCCCAACTCCTGAATCTGTAAAGCAGAGTCTAATTTAGACTTACATTTGTCTGTGA
AATTGGACCCATCATCAAGGACTGTTCTTTCCTGAAGGGAGAA
>TMM_HLA_B_00059 
TTGTGCAGGACTCAGGCAGACAGTGTGACAAAGAGGCTGGTGTAGGAGAAGAGGGATCAGGACGAAGTCC
CATGTCCCGGACGGGGCTCTCAGGGTCTCAGGCTCCGAGGGCCGCGTCTGCATTGGGGAGGCGCAGCGTT
GGGGATTCCCCACTCCCACGAGTTTCACTTCTTCTCCCAACCTATGTCGGGTCCTTCTTCCAGGATACTC
GTGACGCGTCCCCATTTCCCACTCCCATTGGGTGTCGGGTGTCTAGAGAAGCCAATCAGTGTCGCCGGGG
TCCCAGTTCTAAAGTCCCCACGCACCCACCCGGACTCAGAGTCTCCTCAGACACCGAGATGCGGGTCACG
GCACCCCGAACCCTCCTCCTGCTGCTCTGGGGGGCCCTGGCCCTGACCGAGACCTGGGCCGGTGAGTGCG
GGTCGGGAGGGAAATGGCCTCTGTGGGGAGGAGCGAGGGGACCGCAGGCGGGGGCGCAGGACCCGGGGAG
CCGCGCCGGGAGGAGGGTCTGGCGGGTCTCAGCCCCTCCTCGCCCCCAGGCTCCCACTCCATGAGGTATT
TCTACACCGCCATGTCCCGGCCCGGCCGCGGGGAGCCCCGCTTCATCGCAGTGGGCTACGTGGACGACAC
GCAGTTCGTGAGGTTCGACAGCGACGCCGCGAGTCCGAGAGAGGAGCCGCGGGCGCCGTGGATAGAGCAG
GAGGGGCCGGAGTATTGGGACCGGAACACACAGATCTACAAGGCCCAGGCACAGACTGACCGAGAGAGCC
TGCGGAACCTGCGCGGCTACTACAACCAGAGCGAGGCCGGTGAGTGACCCCGGCCCGGGGCGCAGGTCAC
GACTCCCCATCCCCCACGTACGGCCCGGGTCGCCCCGAGTCTCCGGGTCCGAGATCCGCCTCCCTGAGGC
CGCGGGACCCGCCCAGACCCTCGACCGGCGAGAGCCCCAGGCGCGTTTACCCGGTTTCATTTTCAGTTGA
GGCCAAAATCCCCGCGGGTTGGTCGGGGCGGGGCGGGGCTCGGGGGACGGGGCTGACCGCGGGGCCGGGG
CCAGGGTCTCACACTTGGCAGACGATGTATGGCTGCGACCTGGGGCCGGACGGGCGCCTCCTCCGCGGGC
ATAACCAGTTAGCCTACGACGGCAAGGATTACATCGCCCTGAACGAGGACCTGAGCTCCTGGACCGCGGC
GGACACCGCGGCTCAGATCACCCAGCGCAAGTGGGAGGCGGCCCGTGTGGCGGAGCAGCTGAGAGCCTAC
CTGGAGGGCCTGTGCGTGGAGTGGCTCCGCAGATACCTGGAGAACGGGAAGGAGACGCTGCAGCGCGCGG
GTACCAGGGGCAGTGGGGAGCCTTCCCCATCTCCTATAGGTCGCCGGGGATGGCCTCCCACGAGAAGAGG
AGGAAAATGGGATCAGCGCTAGAATGTCGCCCTCCCTTGAATGGAGAATGGCATGAGTTTTCCTGAGTTT
CCTCTGAGGGCCCCCTCTTCTCTCTAGGACAATTAAGGGATGACGTCTCTGAGGAAATGGAGGGGAAGAC
AGTCCCTAGAATACTGATCAGGGGTCCTCTTTGACCCCTGCAGCAGCCTTGGGAACCGTGACTTTTCCTC
TCAGGCCTTGTTCTCTGCCTCACACTCAGTGTGTTTGGGGCTCTGATTCCAGCACTTCTGAGTCACTTTA
CCTCCACTCAGATCAGGAGCAGAAGTCCCTGTTCCCCGCTCAGAGACTCGAACTTTCCAATGAATAGGAG
ATTATCCCAGGTGCCTGCGTCCAGGCTGGTGTCTGGGTTCTGTGCCCCTTCCCCACCCCAGGTGTCCTGT
CCATTCTCAGGCTGGTCACATGGGTGGTCCTAGGGTGTCCTATGAGAGATGCAAAGCGCCTGAATTTTCT
GACTCTTCCCATCAGACCCCCCAAAGACACACGTGACCCACCACCCCATCTCTGACCATGAGGCCACCCT
GAGGTGCTGGGCCCTGGGCTTCTACCCTGCGGAGATCACACTGACCTGGCAGCGGGATGGCGAGGACCAA
ACTCAGGACACTGAGCTTGTGGAGACCAGACCAGCAGGAGATAGAACCTTCCAGAAGTGGGCAGCTGTGG
TGGTGCCTTCTGGAGAAGAGCAGAGATACACATGCCATGTACAGCATGAGGGGCTGCCGAAGCCCCTCAC
CCTGAGATGGGGTAAGGAGGGGGATGAGGGGTCATATCTCTTCTCAGGGAAAGCAGGAGCCCTTCTGGAG
CCCTTCAGCAGGGTCAGGGCCCCTCGTCTTCCCCTCCTTTCCCAGAGCCATCTTCCCAGTCCACCATCCC
CATCGTGGGCATTGTTGCTGGCCTGGCTGTCCTAGCAGTTGTGGTCATCGGAGCTGTGGTCGCTACTGTG
ATGTGTAGGAGGAAGAGCTCAGGTAGGGAAGGGGTGAGGGGTGGGGTCTGGGTTTTCTTGTCCCACTGGG
GGTTTCAAGCCCCAGGTAGAAGTGTTCCCTGCCTCATTACTGGGAAGCAGCATCCACACAGGGGCTAATG
CAGCCTGGGACCCTGTGTGCCAGCACTTACTCTTTTGTGCAGCACATGTGACAATGAAGGACGGATGTAT
CACCTTGATGGTTGTGGTGTTGGGGTCCTGATTTCAGCATTCATGAGTCAGGGGAAGGTCCCTGCTAAGG
ACAGACCTTAGGAGGGCAGTTGGTCCAGGACCCACACTTGCTTTCCTCGTGTTTCCTGATCCTGCCTTGG
GTCTGTAGTCATACTTCTGGAAATTCCTTTTGGGTCCAAGACGAGGAGGTTCCTCTAAGATCTCATGGCC
CTGCTTCCTCCCAGTGCCCTCACAGGACATTTTCTTCCCACAGGTGGAAAAGGAGGGAGCTACTCTCAGG
CTGCGTGTAAGTGGTGGGGGTGGGAGTGTGGAGGAGCTCACCCACCCCATAATTCCTCCTGTCCCACGTC
TCCTGCGGGCTCTGACCAGGTCCTGTTTTTGTTCTACTCCAGCCAGCGACAGTGCCCAGGGCTCTGATGT
GTCTCTCACAGCTTGAAAAGGTGAGATTCTTGGGGTCTAGAGTGGGCGGGGGGGGTGGGGTGGGGAGGGG
GCAGAGGGGAAAGGCCTGGGTAATGGAGATTCTTTGATTGGGATGTTTCGCGTGTGTGGTGGGCTGTTTA
GAGTGTCATCACTTACCATGACTAACCAGAATTTGTTCATGACTGTTGTTTTCTGTAGCCTGAGACAGCT
GTCTTGTGAGGGACTGAGATGCAGGATTTCTTCACTCCTCCCCTTTGTGACTTCAAGAGCCTCTGGCATC
TCTTTCTGCAAAGGCACCTGAATGTGTCTGCGTCCCTGTTAGCATAATGTGAGGAGGTGGAGAGACAGCC
CACCCCCGTGTCCACTGTGACCCCTGTTCCCATGCTGACCTGTGTTTCCTCCCCAGTCATCTTTCCTGTT
CCAGAGGGGTGGGGCTGGATGTCTCCATCTCTGTCTCAACTTTATGTGCACTGAGCTGCAACTTCTTACT
TCCCTACTGAAAATAAGAATCTGAATATAAATTTGTTTTCTCAAATATTTGCTATGAGAGGTTGATGGAT
TAATTAAATAAGTCAATTCCTGGAATGTGAGAGAGCAAATAAAGACCTGAGAACTTTCCAGAATCTGCAT
GTTCGCTGTGCTGAGTCTGTTGCAGGTGGGGTGTGGAGAAGGCTGTGGGGGGCCGAGTGTGGACAGGGCC
TGTGCCCAGTTGTTGTTGAGCCCATCATGGGCTTTATGTGGTTAGTCCTCAGCTGGGTCACCTTCACTGC
CCCATTGTCCTTGTCCCTTCAGCGGAAACTTGTCCAGTGGGAGCTGTGACCACAGAGGCTCACACATCGC
CCAGGGTGGCCCCTGCACACGGGGGTCTCTGTGCATTCTGAGACAAATTTTCAGAGCCATTCACCTCCTG
CCCTGCTTCTAGAGCTCCTTTTCTGCTCTGCTCTCCTGCCCTCTCTCCCTGCCCTGGTTCTAGTGATCTT
GGTGCTGAATCCAATCCCAACTCCTGAATCTGTAAAGCAGAGTCTAATTTAGACTTACATTTGTCTGTGA
AATTGGACCCGTCATCAAGGACTGTTCTTTCCTGAAGAGAGAA
>TMM_HLA_B_00060 
TTGTGCAGGACTCAGGCAGACAGTGTGACAAAGAGGCTGGTGTAGGAGAAGAGGGATCAGGACGAAGTCC
CATGTCCCGGACGGGGCTCTCAGGGTCTCAGGCTCCGAGGGCCGCGTCTGCATTGGGGAGGCGCAGCGTT
GGGGATTCCCCACTCCCACGAGTTTCACTTCTTCTCCCAACCTATGTCGGGTCCTTCTTCCAGGATACTC
GTGACGCGTCCCCATTTCCCACTCCCATTGGGTGTCGGGTGTCTAGAGAAGCCAATCAGTGTCGCCGGGG
TCCCAGTTCTAAAGTCCCCACGCACCCACCCGGACTCAGAGTCTCCTCAGACACCGAGATGCGGGTCACG
GCACCCCGAACCCTCCTCCTGCTGCTCTGGGGGGCCCTGGCCCTGACCGAGACCTGGGCCGGTGAGTGCG
GGTCGGGAGGGAAATGGCCTCTGTGGGGAGGAGCGAGGGGACCGCAGGCGGGGGCGCAGGACCCGGGGAG
CCGCGCCGGGAGGAGGGTCTGGCGGGTCTCAGCCCCTCCTCGCCCCCAGGCTCCCACTCCATGAGGTATT
TCTACACCGCCATGTCCCGGCCCGGCCGCGGGGAGCCCCGCTTCATCGCAGTGGGCTACGTGGACGACAC
GCAGTTCGTGAGGTTCGACAGCGACGCCGCGAGTCCGAGAGAGGAGCCGCGGGCGCCGTGGATAGAGCAG
GAGGGGCCGGAGTATTGGGACCGGAACACACAGATCTACAAGGCCCAGGCACAGACTGACCGAGAGAGCC
TGCGGAACCTGCGCGGCTACTACAACCAGAGCGAGGCCGGTGAGTGACCCCGGCCCGGGGCGCAGGTCAC
GACTCCCCATCCCCCACGTACGGCCCGGGTCGCCCCGAGTCTCCGGGTCCGAGATCCGCCTCCCTGAGGC
CGCGGGACCCGCCCAGACCCTCGACCGGCGAGAGCCCCAGGCGCGTTTACCCGGTTTCATTTTCAGTTGA
GGCCAAAATCCCCGCGGGTTGGTCGGGGCGGGGCGGGGCTCGGGGGACGGGGCTGACCGCGGGGCCGGGG
CCAGGGTCTCACACTTGGCAGACGATGTATGGCTGCGACCTGGGGCCGGACGGGCGCCTCCTCCGCGGGC
ATAACCAGTTAGCCTACGACGGCAAGGATTACATCGCCCTGAACGAGGACCTGAGCTCCTGGACCGCGGC
GGACACCGCGGCTCAGATCACCCAGCGCAAGTGGGAGGCGGCCCGTGTGGCGGAGCAGCTGAGAGCCTAC
CTGGAGGGCCTGTGCGTGGAGTGGCTCCGCAGATACCTGGAGAACGGGAAGGAGACGCTGCAGCGCGCGG
GTACCAGGGGCAGTGGGGAGCCTTCCCCATCTCCTATAGGTCGCCGGGGATGGCCTCCCACGAGAAGAGG
AGGAAAATGGGATCAGCGCTAGAATGTCGCCCTCCCTTGAATGGAGAATGGCATGAGTTTTCCTGAGTTT
CCTCTGAGGGCCCCCTCTTCTCTCTAGGACAATTAAGGGATGACGTCTCTGAGGAAATGGAGGGGAAGAC
AGTCCCTAGAATACTGATCAGGGGTCCTCTTTGACCCCTGCAGCAGCCTTGGGAACCGTGACTTTTCCTC
TCAGGCCTTGTTCTCTGCCTCACACTCAGTGTGTTTGGGGCTCTGATTCCAGCACTTCTGAGTCACTTTA
CCTCCACTCAGATCAGGAGCAGAAGTCCCTGTTCCCCGCTCAGAGACTCGAACTTTCCAATGAATAGGAG
ATTATCCCAGGTGCCTGCGTCCAGGCTGGTGTCTGGGTTCTGTGCCCCTTCCCCACCCCAGGTGTCCTGT
CCATTCTCAGGCTGGTCACATGGGTGGTCCTAGGGTGTCCTATGAGAGATGCAAAGCGCCTGAATTTTCT
GACTCTTCCCATCAGACCCCCCAAAGACACACGTGACCCACCACCCCATCTCTGACCATGAGGCCACCCT
GAGGTGCTGGGCCCTGGGCTTCTACCCTGCGGAGATCACACTGACCTGGCAGCGGGATGGCGAGGACCAA
ACTCAGGACACTGAGCTTGTGGAGACCAGACCAGCAGGAGATAGAACCTTCCAGAAGTGGGCAGCTGTGG
TGGTGCCTTCTGGAGAAGAGCAGAGATACACATGCCATGTACAGCATGAGGGGCTGCCGAAGCCCCTCAC
CCTGAGATGGGGTAAGGAGGGGGATGAGGGGTCATATCTCTTCTCAGGGAAAGCAGGAGCCCTTCTGGAG
CCCTTCAGCAGGGTCAGGGCCCCTCGTCTTCCCCTCCTTTCCCAGAGCCATCTTCCCAGTCCACCATCCC
CATCGTGGGCATTGTTGCTGGCCTGGCTGTCCTAGCAGTTGTGGTCATCGGAGCTGTGGTCGCTACTGTG
ATGTGTAGGAGGAAGAGCTCAGGTAGGGAAGGGGTGAGGGGTGGGGTCTGGGTTTTCTTGTCCCACTGGG
GGTTTCAAGCCCCAGGTAGAAGTGTTCCCTGCCTCATTACTGGGAAGCAGCATCCACACAGGGGCTAATG
CAGCCTGGGACCCTGTGTGCCAGCACTTACTCTTTTGTGCAGCACATGTGACAATGAAGGACGGATGTAT
CACCTTGATGGTTGTGGTGTTGGGGTCCTGATTTCAGCATTCATGAGTCAGGGGAAGGTCCCTGCTAAGG
ACAGACCTTAGGAGGGCAGTTGGTCCAGGACCCACACTTGCTTTCCTCGTGTTTCCTGATCCTGCCTTGG
GTCTGTAGTCATACTTCTGGAAATTCCTTTTGGGTCCAAGACGAGGAGGTTCCTCTAAGATCTCATGGCC
CTGCTTCCTCCCAGTCCCCTCACAGGACATTTTCTTCCCACAGGTGGAAAAGGAGGGAGCTACTCTCAGG
CTGCGTGTAAGTGGTGGGGGTGGGAGTGTGGAGGAGCTCACCCACCCCATAATTCCTCCTGTCCCACGTC
TCCTGCGGGCTCTGACCAGGTCCTGTTTTTGTTCTACTCCAGCCAGCGACAGTGCCCAGGGCTCTGATGT
GTCTCTCACAGCTTGAAAAGGTGAGATTCTTGGGGTCTAGAGTGGGCGGGGGGGGGTGGGGTGGGGAGGG
GGCAGAGGGGAAAGGCCTGGGTAATGGAGATTCTTTGATTGGGATGTTTCGCGTGTGTGGTGGGCTGTTT
AGAGTGTCATCACTTACCATGACTAACCAGAATTTGTTCATGACTGTTGTTTTCTGTAGCCTGAGACAGC
TGTCTTGTGAGGGACTGAGATGCAGGATTTCTTCACTCCTCCCCTTTGTGACTTCAAGAGCCTCTGGCAT
CTCTTTCTGCAAAGGCACCTGAATGTGTCTGCGTCCCTGTTAGCATAATGTGAGGAGGTGGAGAGACAGC
CCACCCCCGTGTCCACTGTGACCCCTGTTCCCATGCTGACCTGTGTTTCCTCCCCAGTCATCTTTCCTGT
TCCAGAGGGGTGGGGCTGGATGTCTCCATCTCTGTCTCAACTTTATGTGCACTGAGCTGCAACTTCTTAC
TTCCCTACTGAAAATAAGAATCTGAATATAAATTTGTTTTCTCAAATATTTGCTATGAGAGGTTGATGGA
TTAATTAAATAAGTCAATTCCTGGAATGTGAGAGAGCAAATAAAGACCTGAGAACTTTCCAGAATCTGCA
TGTTCGCTGTGCTGAGTCTGTTGCAGGTGGGGTGTGGAGAAGGCTGTGGGGGGCCGAGTGTGGACAGGGC
CTGTGCCCAGTTGTTGTTGAGCCCATCATGGGCTTTATGTGGTTAGTCCTCAGCTGGGTCACCTTCACTG
CCCCATTGTCCTTGTCCCTTCAGCGGAAACTTGTCCAGTGGGAGCTGTGACCACAGAGGCTCACACATCG
CCCAGGGTGGCCCCTGCACACGGGGGTCTCTGTGCATTCTGAGACAAATTTTCAGAGCCATTCACCTCCT
GCCCTGCTTCTAGAGCTCCTTTTCTGCTCTGCTCTCCTGCCCTCTCTCCCTGCCCTGGTTCTAGTGATCT
TGGTGCTGAATCCAATCCCAACTCCTGAATCTGTAAAGCAGAGTCTAATTTAGACTTACATTTGTCTGTG
AAATTGGACCCATCATCAAGGACTGTTCTTTCCTGAAGGGAGAA
>TMM_HLA_B_00061 
TTGTGCAGGACTCAGGCAGACAGTGTGACAAAGAGGCTGGTGTAGGAGAAGAGGGATCAGGACGAAGTCC
CATGTCCCGGACGGGGCTCTCAGGGTCTCAGGCTCCGAGGGCCGCGTCTGCATTGGGGAGGCGCAGCGTT
GGGGATTCCCCACTCCCACGAGTTTCACTTCTTCTCCCAACCTATGTCGGGTCCTTCTTCCAGGATACTC
GTGACGCGTCCCCATTTCCCACTCCCATTGGGTGTCGGGTGTCTAGAGAAGCCAATCAGTGTCGCCGGGG
TCCCAGTTCTAAAGTCCCCACGCACCCACCCGGACTCAGAGTCTCCTCAGACACCGAGATGCGGGTCACG
GCACCCCGAACCCTCCTCCTGCTGCTCTGGGGGGCCCTGGCCCTGACCGAGACCTGGGCCGGTGAGTGCG
GGTCGGGAGGGAAATGGCCTCTGTGGGGAGGAGCGAGGGGACCGCAGGCGGGGGCGCAGGACCCGGGGAG
CCGCGCCGGGAGGAGGGTCTGGCGGGTCTCAGCCCCTCCTCGCCCCCAGGCTCCCACTCCATGAGGTATT
TCTACACCGCCATGTCCCGGCCCGGCCGCGGGGAGCCCCGCTTCATCGCAGTGGGCTACGTGGACGACAC
CCAGTTCGTGAGGTTCGACAGCGACGCCGCGAGTCCGAGAGAGGAGCCGCGGGCGCCGTGGATAGAGCAG
GAGGGGCCGGAGTATTGGGACCGGAACACACAGATCTACAAGGCCCAGGCACAGACTGACCGAGAGAGCC
TGCGGAACCTGCGCGGCTACTACAACCAGAGCGAGGCCGGTGAGTGACCCCGGCCTGGGGCGCAGGTCAC
GACTCCCCATCCCCCACGTACGGCCCGGGTCGCCCCGAGTCTCCGGGTCCGAGATCCGCCCCCCTGAGGC
CGCGGGACCCGCCCAAACCCTCGACCGGCGAGAGCCCCAGGCGCGTTTACCCGGTTTCATTTTCAGTTGA
GGCCAAAATCCCCGCGGGTTGGTCGGGGCGGGGCGGGGCTCGGGGGACGGGGCTGACCGCGGGGCCTGGG
CCAGGGTCTCACACCCTCCAGAGGATGTACGGCTGCGACGTGGGGCCGGACGGGCGCCTCCTCCGCGGGC
ATGACCAGTCCGCCTACGACGGCAAGGATTACATCGCCCTGAACGAGGACCTGAGCTCCTGGACCGCGGC
GGACACGGCGGCTCAGATCACCCAGCGCAAGTGGGAGGCGGCCCGTGAGGCGGAGCAGTGGAGAGCCTAC
CTGGAGGGCCTGTGCGTGGAGTGGCTCCGCAGATACCTGGAGAACGGGAAGGAGACGCTGCAGCGCGCGG
GTACCAGGGGCAGTGGGGAGCCTTCCCCATCTCCTATAGGTCGCCGGGGATGGCCTCCCACGAGAAGAGG
AGGAAAATGGGATCAGCGCTAGAATGTCGCCCTCCCTTGAATGGAGAATGGCATGAGTTTTCCTGAGTTT
CCTCTGAGGGCCCCCTCTTCTCTCTAGGACAATTAAGGGATGACGTCTCTGAGGAAATGGAGGGGAAGAC
AGTCCCTAGGATAGTGATCAGGGGTCCCCTTTGACCCCTGCAGCAGCCTTGGGAACCGTGACTTTTCCTC
TCAGGCCTTGTTCTCTGCCTCACACTCAGTGTGTTTGGGGCTCTGATTCCAGCACTTCTGAGTCACTTTA
CCTCCACTCAGATCAGGAGCAGAAGTCCCTGTTCCCCGCTCAGAGACTCGAACTTTCCAATGAATAGGAG
ATTATCCCAGGTGCCTGCGTCCAGGCTGGTGTCTGGGTTCTGTGCCCCTTCCCCACCCCAGGTGTCCTGT
CCATTCTCAGGCTGGTCACATGGGTGGTCCTAGGGTGTCCCATGAGAGATGCAAAGCGCCTGAATTTTCT
GACTCTTCCCATCAGACCCCCCAAAGACACATGTGACCCACCACCCCATCTCTGACCATGAGGCCACCCT
GAGGTGCTGGGCCCTGGGCTTCTACCCTGCGGAGATCACACTGACCTGGCAGCGGGATGGCGAGGACCAA
ACTCAGGACACCGAGCTTGTGGAGACCAGACCAGCAGGAGATAGAACCTTCCAGAAGTGGGCAGCTGTGG
TGGTGCCTTCTGGAGAAGAGCAGAGATACACATGCCATGTACAGCATGAGGGGCTGCCGAAGCCCCTCAC
CCTGAGATGGGGTAAGGAGGGGGATGAGGGGTCATATCTCTTCTCAGGGAAAGCAGGAGCCCTTCTGGAG
CCCTTCAGCAGGGTCAGGGCCCCTCATCTTCCCCTCCTTTCCCAGAGCCATCTTCCCAGTCCACCATCCC
CATCGTGGGCATTGTTGCTGGCCTGGCTGTCCTAGCAGTTGTGGTCATCGGAGCTGTGGTCGCTACTGTG
ATGTGTAGGAGGAAGAGCTCAGGTAGGGAAGGGGTGAGGGGTGGGGTCTGGGTTTTCTTGTCCCACTGGG
GGTTTCAAGCCCCAGGTAGAAGTGTTCCCTGCCTCATTACTGGGAAGCAGCATCCACACAGGGGCTAACG
CAGCCTGGGACCCTGTGTGCCAGCACTTACTCTTTTGTGCAGCACATGTGACAATGAAGGACAGATGTAT
CGCCTTGATGGTTGTGGTGTTGGGGTCCTGATTCCAGCATTCATGAGTCAGGGGAAGGTCCCTGCTAAGG
ACAGACCTTAGGAGGGCAGTTGGTCCAGGACCCACACTTGCTTTCCTCGTGTTTCCTGATCCTGCCCTGG
GTCTGTAGTCATACTTCTGGAAATTCCTTTTGGTTCCAAGACGAGGAGGTTCCTCTAAGATCTCATGGTC
CTGCTTCCTCCCAGTCCCCTCACAGGACATTTTCTTCCCACAGGTGGAAAAGGAGGGAGCTACTCTCAGG
CTGCGTGTAAGTGGTGGGGGTGGGAGTGTGGAGGAGCTCACCCACCCCATAATTCCTCCTGTCCCACGTC
TCCTGCGGGCTCTGACCAGGTCCTGTTTTTGTTCTACTCCAGCCAGCGACAGTGCCCAGGGCTCTGATGT
GTCTCTCACAGCTTGAAAAGGTGAGATTCTTGGGGTCTAGAGTGGGTGGGGTGGCGGGTCTGGGGGTGGG
TGGGGCAGTGGGGAAAGGCCTGGGTAATGGAGATTCTTTGATTGGGATGTTTCGCGTGTGTCGTGGGCTG
TTCAGAGTGTCATCACTTACCATGACTAACCAGAATTTGTTCATGACTGTTGTTTTCTGTAGCCTGAGAC
AGCTGTCTTGTGAGGGACCGAGATGCAGGATTTCTTCACGCCTCCCCTTTGTGACTTCAAGAGCCTCTGG
CATCTCTTTCTGCAAAGGCACCTGAATGTGTCTGCGTCCCTGTTAGCATAATGTGAGGAGGTGGAGAGAC
AGCCCACCCTTGTGTCCACTGTGACCCCTGTTCCCATGCTGATCTGTGTTTCCTCCCCAGTCATCTTTCT
TGTTCCAGAGAGGTGGGGCTGGATGTCTCCATCTCTGTCTCAACTTTATGTGCACTGAGCTGCAACTTCT
TACTTCCCTACTGAAAATAAGAATCTGAATATAAATTTGTTTTCTCAAATATTTGCTATGAGAGGTTGAT
GGATTAATTAAATAAGTCAATTCCTGGAATTTGAAAGAGCAAATAAAGACCTGAGAACCTTCCAGAATCT
GCATGTTCGCTGTGCTGAGTCTGTTGCAGGTGGGGTGTGGAGAAGGCTGTGGGGGGCCGAGTGTGGATGG
GGCCTGTGCCCATTTGGTGTTGAGTCCATCATGGGCTTTATGTGGTTAGTCCTCAGCTGGGTCACCTTCA
CTGCTCCATTGTCCTTGTCCCTTCAGTGGAAACTTGTCCAGTGGGAGCTGTGACCACAGAGGCTCACACA
TCGCCCAGGGTGGCCCCTGCACACGGGGGTCTCTGTGCATTCTGAGACAAATTTTCAGAGCCATTCACCT
CCTGCCCTGCTTCTAGAGCTCCTTTTCTGCTCTGCTCTCCTGCCCTCTCTCCCTGCCCTGGTTCTAGTGA
TCTTGGTGCTGAATCCAATCCCAACTCCTGAATCTGTAAAGCAGAGTCTAATTTAGACTTACATTTGTCT
GTGAAATTGGACCCGTCATCAAGGACTGTTCTTTCCTGAAGAGAGAA
>TMM_HLA_B_00062 
TTGTGCAGGACTCAGGCAGACAGTGTGACAAAGAGGCTGGTGTAGGAGAAGAGGGATCAGGACGAAGTCC
CATGTCCCGGACGGGGCTCTCAGGGTCTCAGGCTCCGAGGGCCGCGTCTGCATTGGGGAGGCGCAGCGTT
GGGGATTCCCCACTCCCACGAGTTTCACTTCTTCTCCCAACCTATGTCGGGTCCTTCTTCCAGGATACTC
GTGACGCGTCCCCATTTCCCACTCCCATTGGGTGTCGGGTGTCTAGAGAAGCCAATCAGTGTCGCCGGGG
TCCCAGTTCTAAAGTCCCCACGCACCCACCCGGACTCAGAGTCTCCTCAGACACCGAGATGCGGGTCACG
GCACCCCGAACCCTCCTCCTGCTGCTCTGGGGGGCCCTGGCCCTGACCGAGACCTGGGCCGGTGAGTGCG
GGTCGGGAGGGAAATGGCCTCTGTGGGGAGGAGCGAGGGGACCGCAGGCGGGGCGCAGGACCCGGGGAGC
CGCGCCGGGAGGAGGGTCTGGCGGGTCTCAGCCCCTCCTCGCCCCCAGGCTCCCACTCCATGAGGTATTT
CTACACCGCCATGTCCCGGCCCGGCCGCGGGGAGCCCCGCTTCATCGCAGTGGGCTACGTGGACGACACC
CAGTTCGTGAGGTTCGACAGCGACGCCGCGAGTCCGAGAGAGGAGCCGCGGGCGCCGTGGATAGAGCAGG
AGGGGCCGGAGTATTGGGACCGGAACACACAGATCTACAAGGCCCAGGCACAGACTGACCGAGAGAGCCT
GCGGAACCTGCGCGGCTACTACAACCAGAGCGAGGCCGGTGAGTGACCCCGGCCTGGGGCGCAGGTCACG
ACTCCCCATCCCCCACGTACGGCCCGGGTCGCCCCGAGTCTCCGGGTCCGAGATCCGCCCCCCTGAGGCC
GCGGGACCCGCCCAAACCCTCGACCGGCGAGAGCCCCAGGCGCGTTTACCCGGTTTCATTTTCAGTTGAG
GCCAAAATCCCCGCGGGTTGGTCGGGGCGGGGCGGGGCTCGGGGGACGGGGCTGACCGCGGGGCCTGGGC
CAGGGTCTCACACCCTCCAGAGGATGTACGGCTGCGACGTGGGGCCGGACGGGCGCCTCCTCCGCGGGCA
TGACCAGTCCGCCTACGACGGCAAGGATTACATCGCCCTGAACGAGGACCTGAGCTCCTGGACCGCGGCG
GACACGGCGGCTCAGATCACCCAGCGCAAGTGGGAGGCGGCCCGTGAGGCGGAGCAGTGGAGAGCCTACC
TGGAGGGCCTGTGCGTGGAGTGGCTCCGCAGATACCTGGAGAACGGGAAGGAGACGCTGCAGCGCGCGGG
TACCAGGGGCAGTGGGGAGCCTTCCCCATCTCCTATAGGTCGCCGGGGATGGCCTCCCACGAGAAGAGGA
GGAAAATGGGATCAGCGCTAGAATGTCGCCCTCCCTTGAATGGAGAATGGCATGAGTTTTCCTGAGTTTC
CTCTGAGGGCCCCCTCTTCTCTCTAGGACAATTAAGGGATGACGTCTCTGAGGAAATGGAGGGGAAGACA
GTCCCTAGGATAGTGATCAGGGGTCCCCTTTGACCCCTGCAGCAGCCTTGGGAACCGTGACTTTTCCTCT
CAGGCCTTGTTCTCTGCCTCACACTCAGTGTGTTTGGGGCTCTGATTCCAGCACTTCTGAGTCACTTTAC
CTCCACTCAGATCAGGAGCAGAAGTCCCTGTTCCCCGCTCAGAGACTCGAACTTTCCAATGAATAGGAGA
TTATCCCAGGTGCCTGCGTCCAGGCTGGTGTCTGGGTTCTGTGCCCCTTCCCCACCCCAGGTGTCCTGTC
CATTCTCAGGCTGGTCACATGGGTGGTCCTAGGGTGTCCCATGAGAGATGCAAAGCGCCTGAATTTTCTG
ACTCTTCCCATCAGACCCCCCAAAGACACATGTGACCCACCACCCCATCTCTGACCATGAGGCCACCCTG
AGGTGCTGGGCCCTGGGCTTCTACCCTGCGGAGATCACACTGACCTGGCAGCGGGATGGCGAGGACCAAA
CTCAGGACACCGAGCTTGTGGAGACCAGACCAGCAGGAGATAGAACCTTCCAGAAGTGGGCAGCTGTGGT
GGTGCCTTCTGGAGAAGAGCAGAGATACACATGCCATGTACAGCATGAGGGGCTGCCGAAGCCCCTCACC
CTGAGATGGGGTAAGGAGGGGGATGAGGGGTCATATCTCTTCTCAGGGAAAGCAGGAGCCCTTCTGGAGC
CCTTCAGCAGGGTCAGGGCCCCTCATCTTCCCCTCCTTTCCCAGAGCCATCTTCCCAGTCCACCATCCCC
ATCGTGGGCATTGTTGCTGGCCTGGCTGTCCTAGCAGTTGTGGTCATCGGAGCTGTGGTCGCTACTGTGA
TGTGTAGGAGGAAGAGCTCAGGTAGGGAAGGGGTGAGGGGTGGGGTCTGGGTTTTCTTGTCCCACTGGGG
GTTTCAAGCCCCAGGTAGAAGTGTTCCCTGCCTCATTACTGGGAAGCAGCATCCACACAGGGGCTAACGC
AGCCTGGGACCCTGTGTGCCAGCACTTACTCTTTTGTGCAGCACATGTGACAATGAAGGACAGATGTATC
GCCTTGATGGTTGTGGTGTTGGGGTCCTGATTCCAGCATTCATGAGTCAGGGGAAGGTCCCTGCTAAGGA
CAGACCTTAGGAGGGCAGTTGGTCCAGGACCCACACTTGCTTTCCTCGTGTTTCCTGATCCTGCCCTGGG
TCTGTAGTCATACTTCTGGAAATTCCTTTTGGTTCCAAGACGAGGAGGTTCCTCTAAGATCTCATGGTCC
TGCTTCCTCCCAGTCCCCTCACAGGACATTTTCTTCCCACAGGTGGAAAAGGAGGGAGCTACTCTCAGGC
TGCGTGTAAGTGGTGGGGGTGGGAGTGTGGAGGAGCTCACCCACCCCATAATTCCTCCTGTCCCACGTCT
CCTGCGGGCTCTGACCAGGTCCTGTTTTTGTTCTACTCCAGCCAGCGACAGTGCCCAGGGCTCTGATGTG
TCTCTCACAGCTTGAAAAGGTGAGATTCTTGGGGTCTAGAGTGGGTGGGGTGGCGGGTCTGGGGGTGGGT
GGGGCAGTGGGGAAAGGCCTGGGTAATGGAGATTCTTTGATTGGGATGTTTCGCGTGTGTCGTGGGCTGT
TCAGAGTGTCATCACTTACCATGACTAACCAGAATTTGTTCATGACTGTTGTTTTCTGTAGCCTGAGACA
GCTGTCTTGTGAGGGACCGAGATGCAGGATTTCTTCACGCCTCCCCTTTGTGACTTCAAGAGCCTCTGGC
ATCTCTTTCTGCAAAGGCACCTGAATGTGTCTGCGTCCCTGTTAGCATAATGTGAGGAGGTGGAGAGACA
GCCCACCCTTGTGTCCACTGTGACCCCTGTTCCCATGCTGATCTGTGTTTCCTCCCCAGTCATCTTTCTT
GTTCCAGAGAGGTGGGGCTGGATGTCTCCATCTCTGTCTCAACTTTATGTGCACTGAGCTGCAACTTCTT
ACTTCCCTACTGAAAATAAGAATCTGAATATAAATTTGTTTTCTCAAATATTTGCTATGAGAGGTTGATG
GATTAATTAAATAAGTCAATTCCTGGAATTTGAAAGAGCAAATAAAGACCTGAGAACCTTCCAGAATCTG
CATGTTCGCTGTGCTGAGTCTGTTGCAGGTGGGGTGTGGAGAAGGCTGTGGGGGGCCGAGTGTGGATGGG
GCCTGTGCCCATTTGGTGTTGAGTCCATCATGGGCTTTATGTGGTTAGTCGTCAGCTGGGTCACCTTCAC
TGCTCCATTGTCCTTGTCCCTTCAGTGGAAACTTGTCCAGTGGGAGCTGTGACCACAGAGGCTCACACAT
CGCCCAGGGTGGCCCCTGCACACGGGGGTCTCTGTGCATTCTGAGACAAATTTTCAGAGCCATTCACCTC
CTGCCCTGCTTCTAGAGCTCCTTTTCTGCTCTGCTCTCCTGCCCTCTCTCCCTGCCCTGGTTCTAGTGAT
CTTGGTGCTGAATCCAATCCCAACTCCTGAATCTGTAAAGCAGAGTCTAATTTAGACTTACATTTGTCTG
TGAAATTGGACCCGTCATCAAGGACTGTTCTTTCCTGAAGAGAGAA
>TMM_HLA_B_00063 
TTGTGCAGGACTCAGGCAGACAGTGTGACAAAGAGGCTGGTGTAGGAGAAGAGGGATCAGGACGAAGTCC
CATGTCCCGGACGGGGCTCTCAGGGTCTCAGGCTCCGAGGGCCGCGTCTGCATTGGGGAGGCGCAGCGTT
GGGGATTCCCCACTCCCACGAGTTTCACTTCTTCTCCCAACCTATGTCGGGTCCTTCTTCCAGGATACTC
GTGACGCGTCCCCATTTCCCACTCCCATTGGGTGTCGGGTGTCTAGAGAAGCCAATCAGTGTCGCCGGGG
TCCCAGTTCTAAAGTCCCCACGCACCCACCCGGACTCAGAGTCTCCTCAGACACCGAGATGCGGGTCACG
GCACCCCGAACCCTCCTCCTGCTGCTCTGGGGGGCCCTGGCCCTGACCGAGACCTGGGCCGGTGAGTGCG
GGTCGGGAGGGAAATGGCCTCTGTGGGGAGGAGCGAGGGGACCGCAGGCGGGGGCGCAGGACCCGGGGAG
CCGCGCCGGGAGGAGGGTCTGGCGGGTCTCAGCCCCTCCTCGCCCCCAGGCTCCCACTCCATGAGGTATT
TCTACACCGCCATGTCCCGGCCCGGCCGCGGGGAGCCCCGCTTCATCGCAGTGGGCTACGTGGACGACAC
GCAGTTCGTGAGGTTCGACAGCGACGCCGCGAGTCCGAGAGAGGAGCCGCGGGCGCCGTGGATAGAGCAG
GAGGGGCCGGAGTATTGGGACCGGAACACACAGATCTACAAGGCCCAGGCACAGACTGACCGAGAGAGCC
TGCGGAACCTGCGCGGCTACTACAACCAGAGCGAGGCCGGTGAGTGACCCCGGCCCGGGGCGCAGGTCAC
GACTCCCCATCCCCCACGTACGGCCCGGGTCGCCCCGAGTCTCCGGGTCCGAGATCCGCCTCCCTGAGGC
CGCGGGACCCGCCCAGACCCTCGACCGGCGAGAGCCCCAGGCGCGTTTACCCGGTTTCATTTTCAGTTGA
GGCCAAAATCCCCGCGGGTTGGTCGGGGCGGGGCGGGGCTCGGGGGACTGGGCTGACCGCGGGGCCGGGG
CCAGGGTCTCACACCCTCCAGAGCATGTACGGCTGCGACGTGGGGCCGGACGGGCGCCTCCTCCGCGGGC
ATAACCAGTACGCCTACGACGGCAAGGATTACATCGCCCTGAACGAGGACCTGCGCTCCTGGACCGCCGC
GGACACCGCGGCTCAGATCACCCAGCGCAAGTGGGAGGCGGCCCGTGTGGCGGAGCAGCTGAGAGCCTAC
CTGGAGGGCACGTGCGTGGAGTGGCTCCGCAGATACCTGGAGAACGGGAAGGAGACGCTGCAGCGCGCGG
GTACCAGGGGCAGTGGGGAGCCTTCCCCATCTCCTATAGGTCGCCGGGGATGGCCTCCCACGAGAAGAGG
AGGAAAATGGGATCAGCGCTAGAATGTCGCCCTCCCTTGAATGGAGAATGGCATGAGTTTTCCTGAGTTT
CCTCTGAGGGCCCCCTCTTCTCTCTAGGACAATTAAGGGATGACGTCTCTGAGGAAATGGAGGGGAAGAC
AGTCCCTAGAATACTGATCAGGGGTCCTCTTTGACCCCTGCAGCAGCCTTGGGAACCGTGACTTTTCCTC
TCAGGCCTTGTTCTCTGCCTCACACTCAGTGTGTTTGGGGCTCTGATTCCAGCACTTCTGAGTCACTTTA
CCTCCACTCAGATCAGGAGCAGAAGTCCCTGTTCCCCGCTCAGAGACTCGAACTTTCCAATGAATAGGAG
ATTATCCCAGGTGCCTGCGTCCAGGCTGGTGTCTGGGTTCTGTGCCCCTTCCCCACCCCAGGTGTCCTGT
CCATTCTCAGGCTGGTCACATGGGTGGTCCTAGGGTGTCCTATGAGAGATGCAAAGCGCCTGAATTTTCT
GACTCTTCCCATCAGACCCCCCAAAGACACACGTGACCCACCACCCCATCTCTGACCATGAGGCCACCCT
GAGGTGCTGGGCCCTGGGCTTCTACCCTGCGGAGATCACACTGACCTGGCAGCGGGATGGCGAGGACCAA
ACTCAGGACACTGAGCTTGTGGAGACCAGACCAGCAGGAGATAGAACCTTCCAGAAGTGGGCAGCTGTGG
TGGTGCCTTCTGGAGAAGAGCAGAGATACACATGCCATGTACAGCATGAGGGGCTGCCGAAGCCCCTCAC
CCTGAGATGGGGTAAGGAGGGGGATGAGGGGTCATATCTCTTCTCAGGGAAAGCAGGAGCCCTTCTGGAG
CCCTTCAGCAGGGTCAGGGCCCCTCGTCTTCCCCTCCTTTCCCAGAGCCATCTTCCCAGTCCACCATCCC
CATCGTGGGCATTGTTGCTGGCCTGGCTGTCCTAGCAGTTGTGGTCATCGGAGCTGTGGTCGCTACTGTG
ATGTGTAGGAGGAAGAGCTCAGGTAGGGAAGGGGTGAGGGGTGGGGTCTGGGTTTTCTTGTCCCACTGGG
GGTTTCAAGCCCCAGGTAGAAGTGTTCCCTGCCTCATTACTGGGAAGCAGCATCCACACAGGGGCTAATG
CAGCCTGGGACCCTGTGTGCCAGCACTTACTCTTTTGTGCAGCACATGTGACAATGAAGGACGGATGTAT
CACCTTGATGGTTGTGGTGTTGGGGTCCTGATTTCAGCATTCATGAGTCAGGGGAAGGTCCCTGCTAAGG
ACAGACCTTAGGAGGGCAGTTGGTCCAGGACCCACACTTGCTTTCCTCGTGTTTCCTGATCCTGCCTTGG
GTCTGTAGTCATACTTCTGGAAATTCCTTTTGGGTCCAAGACGAGGAGGTTCCTCTAAGATCTCATGGCC
CTGCTTCCTCCCAGTCCCCTCACAGGACATTTTCTTCCCACAGGTGGAAAAGGAGGGAGCTACTCTCAGG
CTGCGTGTAAGTGGTGGGGGTGGGAGTGTGGAGGAGCTCACCCACCCCATAATTCCTCCTGTCCCACGTC
TCCTGCGGGCTCTGACCAGGTCCTGTTTTTGTTCTACTCCAGCCAGCGACAGTGCCCAGGGCTCTGATGT
GTCTCTCACAGCTTGAAAAGGTGAGATTCTTGGGGTCTAGAGTGGGCGGGGGGGGTGGGGTGGGGAGGGG
GCAGAGGGGAAAGGCCTGGGTAATGGAGATTCTTTGATTGGGATGTTTCGCGTGTGTGGTGGGCTGTTTA
GAGTGTCATCACTTACCATGACTAACCAGAATTTGTTCATGACTGTTGTTTTCTGTAGCCTGAGACAGCT
GTCTTGTGAGGGACTGAGATGCAGGATTTCTTCACTCCTCCCCTTTGTGACTTCAAGAGCCTCTGGCATC
TCTTTCTGCAAAGGCACCTGAATGTGTCTGCGTCCCTGTTAGCATAATGTGAGGAGGTGGAGAGACAGCC
CACCCCCGTGTCCACTGTGACCCCTGTTCCCATGCTGACCTGTGTTTCCTCCCCAGTCATCTTTCCTGTT
CCAGAGGGGTGGGGCTGGATGTCTCCATCTCTGTCTCAACTTTATGTGCACTGAGCTGCAACTTCTTACT
TCCCTACTGAAAATAAGAATCTGAATATAAATTTGTTTTCTCAAATATTTGCTATGAGAGGTTGATGGAT
TAATTAAATAAGTCAATTCCTGGAATGTGAGAGAGCAAATAAAGACCTGAGAACTTTCCAGAATCTGCAT
GTTCGCTGTGCTGAGTCTGTTGCAGGTGGGGTGTGGAGAAGGCTGTGGGGGGCCGAGTGTGGACAGGGCC
TGTGCCCAGTTGTTGTTGAGCCCATCATGGGCTTTATGTGGTTAGTCCTCAGCTGGGTCACCTTCACTGC
CCCATTGTCCTTGTCCCTTCAGCGGAAACTTGTCCAGTGGGAGCTGTGACCACAGAGGCTCACACATCGC
CCAGGGTGGCCCCTGCACACGGGGGTCTCTGTGCATTCTGAGACAAATTTTCAGAGCCATTCACCTCCTG
CCCTGCTTCTAGAGCTCCTTTTCTGCTCTGCTCTCCTGCCCTCTCTCCCTGCCCTGGTTCTAGTGATCTT
GGTGCTGAATCCAATCCCAACTCCTGAATCTGTAAAGCAGAGTCTAATTTAGACTTACATTTGTCTGTGA
AATTGGACCCATCATCAAGGACTGTTCTTTCCTGAAGGGAGAA
>TMM_HLA_B_00064 
TTGTGCAGGACTCAGGCAGACAGTGTGACAAAGAGGCTGGTGTAGGAGAAGAGGGATCAGGACGAAGTCC
[truncated: 232,070 more chars]
